# Supplementary material for: Soil bacterial networks are less stable under drought than fungal networks
Source: Nat Commun. 2018 Aug 2;9:3033. doi: 10.1038/s41467-018-05516-7 (PMC6072794; doi:10.1038/s41467-018-05516-7)
Supplement: Supplementary file 4 — Supplementary Data 1 [file 41467_2018_5516_MOESM4_ESM.xlsx]

## Sheet: Stats_all_indies_16S_with_log2
	sampling	drought	OTU	ind	norm_degree	log10norm	betweenness	log10betw	clustering_coeff	clustering_coeff_rand	cluster_ratio	mean_drought	mean_cont	mean_tot	indval	indval_drought	indval_cont	p	fold.change	mean.diff	fold.change.log	Kingdom	Phylum	Class	Order	Family	Genus	Species	updown_cdsig
1	1	1	OTU10024	n	0.00119332	-2.92324	0	-1	0.102455	0	Inf	0.000145362	0.000131832	0.000138597	0.155379	0.155379	0.15287	0.971	0.999986	-1.35e-05	-1.95e-05	k__Bacteria	p__Bacteroidetes	c__Flavobacteriia	o__Flavobacteriales	f__Flavobacteriaceae	g__Flavobacterium	s_g__Flavobacterium	1
2	1	1	OTU1003	n	0.00238663	-2.62221	24	1.38202	0.102455	0	Inf	0.000154632	0.000114076	0.000134354	0.213135	0.213135	0.166782	0.741	0.999959	-4.06e-05	-5.85e-05	k__Bacteria	p__Acidobacteria	c__Acidobacteria-6	o__iii1-15	f_o__iii1-15	g_f_o__iii1-15	s_g_f_o__iii1-15	1
3	1	1	OTU10131	n	0.00238663	-2.62221	574	2.75899	0.102455	0	Inf	0.00019107	9.63e-05	0.000143698	0.22161	0.22161	0.107733	0.495	0.999905	-9.47e-05	-0.000136665	k__Bacteria	p__Bacteroidetes	c__Cytophagia	o__Cytophagales	f__Cytophagaceae	g__Hymenobacter	s_g__Hymenobacter	1
4	1	1	OTU10295	n	0.00119332	-2.92324	0	-1	0.102455	0	Inf	0.00125458	0.00113987	0.00119723	0.504547	0.504547	0.476047	0.782	0.999885	-0.000114707	-0.000165289	k__Bacteria	p__Bacteroidetes	c__[Saprospirae]	o__[Saprospirales]	f__Chitinophagaceae	g_f__Chitinophagaceae	s_g_f__Chitinophagaceae	1
5	1	1	OTU103	n	0.00119332	-2.92324	0	-1	0.102455	0	Inf	0.000554356	0.000438478	0.000496417	0.454958	0.454958	0.362778	0.533	0.999884	-0.000115878	-0.000167094	k__Bacteria	p__Acidobacteria	c__Acidobacteria-6	o__iii1-15	f_o__iii1-15	g_f_o__iii1-15	s_g_f_o__iii1-15	1
6	1	1	OTU10438	n	0.00119332	-2.92324	0	-1	0.102455	0	Inf	7.28e-05	0.000131248	0.000102	0.160843	0.105668	0.160843	0.705	1.00006	5.85e-05	8.44e-05	k__Bacteria	p__Bacteroidetes	c__Sphingobacteriia	o__Sphingobacteriales	f__Sphingobacteriaceae	g_f__Sphingobacteriaceae	s_g_f__Sphingobacteriaceae	1
7	1	1	OTU10519	n	0.00119332	-2.92324	0	-1	0.102455	0	Inf	0.0001	0.000113893	0.000106929	0.190201	0.155812	0.190201	0.78	1.00001	1.39e-05	2.01e-05	k__Bacteria	p__Bacteroidetes	c__[Saprospirae]	o__[Saprospirales]	f__Chitinophagaceae	g_f__Chitinophagaceae	s_g_f__Chitinophagaceae	1
8	1	1	OTU10583	n	0.00357995	-2.44612	231	2.3638	0.102455	0	Inf	0.000136204	0.000123062	0.000129633	0.175115	0.175115	0.16952	0.979	0.999987	-1.31e-05	-1.9e-05	k__Bacteria	p__Bacteroidetes	c__[Saprospirae]	o__[Saprospirales]	f__Chitinophagaceae	g_f__Chitinophagaceae	s_g_f__Chitinophagaceae	1
9	1	1	OTU10593	n	0.00357995	-2.44612	29	1.46389	0.102455	0	Inf	9.09e-05	0.000140206	0.000115556	0.259998	0.131113	0.259998	0.397	1.00005	4.93e-05	7.11e-05	k__Bacteria	p__Bacteroidetes	c__[Saprospirae]	o__[Saprospirales]	f__Chitinophagaceae	g_f__Chitinophagaceae	s_g_f__Chitinophagaceae	1
10	1	1	OTU10766	n	0.00119332	-2.92324	0	-1	0.102455	0	Inf	0.00020915	0.0001319	0.000170525	0.227131	0.227131	0.110499	0.399	0.999923	-7.73e-05	-0.00011143	k__Bacteria	p__Bacteroidetes	c__[Saprospirae]	o__[Saprospirales]	f__Chitinophagaceae	g_f__Chitinophagaceae	s_g_f__Chitinophagaceae	1
11	1	1	OTU10840	n	0.00119332	-2.92324	0	-1	0.102455	0	Inf	7.27e-05	0.00010534	8.9e-05	0.169017	0.121019	0.169017	0.783	1.00003	3.26e-05	4.7e-05	k__Bacteria	p__Chloroflexi	c__C0119	o_c__C0119	f_o_c__C0119	g_f_o_c__C0119	s_g_f_o_c__C0119	1
12	1	1	OTU10848	n	0.00119332	-2.92324	0	-1	0.102455	0	Inf	0.000109121	0.000157661	0.000133391	0.253274	0.136342	0.253274	0.44	1.00005	4.85e-05	7e-05	k__Bacteria	p__Gemmatimonadetes	c__Gemm-1	o_c__Gemm-1	f_o_c__Gemm-1	g_f_o_c__Gemm-1	s_g_f_o_c__Gemm-1	1
13	1	1	OTU10850	n	0.00238663	-2.62221	0	-1	0.102455	0	Inf	0.000626704	0.000902811	0.000764757	0.527018	0.394565	0.527018	0.246	1.00028	0.000276107	0.000398034	k__Bacteria	p__Bacteroidetes	c__Cytophagia	o__Cytophagales	f__Cytophagaceae	g__Adhaeribacter	s_g__Adhaeribacter	1
14	1	1	OTU10861	n	0.00238663	-2.62221	288	2.45954	0.102455	0	Inf	0.000227272	0.000228192	0.000227732	0.286291	0.221774	0.286291	0.679	1	9.19e-07	1.33e-06	k__Bacteria	p__Bacteroidetes	c__Cytophagia	o__Cytophagales	f__Cytophagaceae	g_f__Cytophagaceae	s_g_f__Cytophagaceae	1
15	1	1	OTU1113	n	0.00119332	-2.92324	0	-1	0.102455	0	Inf	0.00208183	0.00209752	0.00208967	0.501877	0.498123	0.501877	0.96	1.00002	1.57e-05	2.26e-05	k__Bacteria	p__Acidobacteria	c__Acidobacteria-6	o__iii1-15	f_o__iii1-15	g_f_o__iii1-15	s_g_f_o__iii1-15	1
16	1	1	OTU11176	n	0.00357995	-2.44612	3162.63	3.50006	0.102455	0	Inf	0.000318253	0.000386327	0.00035229	0.391649	0.284398	0.391649	0.459	1.00007	6.81e-05	9.82e-05	k__Bacteria	p__Fibrobacteres	c__Fibrobacteria	o__258ds10	f_o__258ds10	g_f_o__258ds10	s_g_f_o__258ds10	1
17	1	1	OTU11177	n	0.00119332	-2.92324	0	-1	0.102455	0	Inf	0.000427424	0.000395105	0.000411264	0.442662	0.442662	0.34311	0.444	0.999968	-3.23e-05	-4.66e-05	k__Bacteria	p__Gemmatimonadetes	c__Gemmatimonadetes	o__Ellin5290	f_o__Ellin5290	g_f_o__Ellin5290	s_g_f_o__Ellin5290	1
18	1	1	OTU11181	n	0.00119332	-2.92324	0	-1	0.102455	0	Inf	0.000163673	0.00019301	0.000178341	0.270562	0.254931	0.270562	0.915	1.00003	2.93e-05	4.23e-05	k__Bacteria	p__Chloroflexi	c__C0119	o_c__C0119	f_o_c__C0119	g_f_o_c__C0119	s_g_f_o_c__C0119	1
19	1	1	OTU11188	n	0.00238663	-2.62221	2	0.322219	0.102455	0	Inf	0.000109087	7.87e-05	9.39e-05	0.172138	0.172138	0.0748274	0.446	0.99997	-3.04e-05	-4.39e-05	k__Bacteria	p__Chloroflexi	c__C0119	o_c__C0119	f_o_c__C0119	g_f_o_c__C0119	s_g_f_o_c__C0119	1
20	1	1	OTU11258	n	0.00119332	-2.92324	0	-1	0.102455	0	Inf	0.000245274	0.000517234	0.000381254	0.532975	0.178704	0.532975	0.022	1.00027	0.000271959	0.000392205	k__Bacteria	p__Nitrospirae	c__Nitrospira	o__Nitrospirales	f__Nitrospiraceae	g__Nitrospira	s_g__Nitrospira	3
21	1	1	OTU11285	n	0.00119332	-2.92324	0	-1	0.102455	0	Inf	0.00105346	0.000842726	0.000948095	0.555569	0.555569	0.412686	0.195	0.999789	-0.000210737	-0.000303741	k__Bacteria	p__Nitrospirae	c__Nitrospira	o__Nitrospirales	f__Nitrospiraceae	g__Nitrospira	s_g__Nitrospira	1
22	1	1	OTU11289	n	0.00238663	-2.62221	288	2.45954	0.102455	0	Inf	0.000826174	0.000894338	0.000860256	0.501245	0.444621	0.501245	0.572	1.00007	6.82e-05	9.83e-05	k__Bacteria	p__Gemmatimonadetes	c__Gemmatimonadetes	o__Gemmatimonadales	f__Ellin5301	g_f__Ellin5301	s_g_f__Ellin5301	1
23	1	1	OTU11291	n	0.00238663	-2.62221	13224	4.12137	0.102455	0	Inf	9.1e-05	5.27e-05	7.18e-05	0.187633	0.187633	0.0392933	0.195	0.999962	-3.83e-05	-5.52e-05	k__Bacteria	p__Chlorobi	c__SJA-28	o_c__SJA-28	f_o_c__SJA-28	g_f_o_c__SJA-28	s_g_f_o_c__SJA-28	1
24	1	1	OTU11299	n	0.00357995	-2.44612	3473.63	3.5408	0.102455	0	Inf	0.000100172	8.78e-05	9.4e-05	0.157893	0.157893	0.116778	0.789	0.999988	-1.24e-05	-1.78e-05	k__Bacteria	p__Gemmatimonadetes	c__Gemmatimonadetes	o__Ellin5290	f_o__Ellin5290	g_f_o__Ellin5290	s_g_f_o__Ellin5290	1
25	1	1	OTU11300	n	0.00119332	-2.92324	0	-1	0.102455	0	Inf	0.000145537	0.000131634	0.000138585	0.194474	0.194474	0.169614	0.864	0.999986	-1.39e-05	-2.01e-05	k__Bacteria	p__Gemmatimonadetes	c__Gemmatimonadetes	o__Gemmatimonadales	f__Ellin5301	g_f__Ellin5301	s_g_f__Ellin5301	1
26	1	1	OTU11301	n	0.00238663	-2.62221	2248	3.35182	0.102455	0	Inf	0.000218331	0.000122942	0.000170636	0.236946	0.236946	0.128659	0.514	0.999905	-9.54e-05	-0.000137594	k__Bacteria	p__Gemmatimonadetes	c__Gemmatimonadetes	o__Ellin5290	f_o__Ellin5290	g_f_o__Ellin5290	s_g_f_o__Ellin5290	1
27	1	1	OTU11307	n	0.00357995	-2.44612	14	1.14922	0.102455	0	Inf	0.000172743	7.89e-05	0.00012583	0.27965	0.27965	0.0671971	0.121	0.999906	-9.38e-05	-0.000135345	k__Bacteria	p__Gemmatimonadetes	c__Gemmatimonadetes	o__Gemmatimonadales	f__Gemmatimonadaceae	g__Gemmatimonas	s_g__Gemmatimonas	1
28	1	1	OTU11309	n	0.00238663	-2.62221	1	0.0413927	0.102455	0	Inf	0.000172815	0.000281251	0.000227033	0.309703	0.126865	0.309703	0.225	1.00011	0.000108436	0.000156404	k__Bacteria	p__Gemmatimonadetes	c__Gemmatimonadetes	o__Gemmatimonadales	f__Ellin5301	g_f__Ellin5301	s_g_f__Ellin5301	1
29	1	1	OTU11351	n	0.00596659	-2.22427	16998.8	4.23042	0.102455	0	Inf	0.000136271	7.92e-05	0.000107712	0.187429	0.187429	0.0524897	0.27	0.999943	-5.71e-05	-8.24e-05	k__Bacteria	p__Gemmatimonadetes	c__Gemmatimonadetes	o__Gemmatimonadales	f__Gemmatimonadaceae	g__Gemmatimonas	s_g__Gemmatimonas	1
30	1	1	OTU11371	n	0.00119332	-2.92324	0	-1	0.102455	0	Inf	0.000372417	0.000289493	0.000330955	0.354255	0.354255	0.26554	0.538	0.999917	-8.29e-05	-0.000119595	k__Bacteria	p__Gemmatimonadetes	c__Gemmatimonadetes	o__Gemmatimonadales	f__Ellin5301	g_f__Ellin5301	s_g_f__Ellin5301	1
31	1	1	OTU11372	n	0.00477327	-2.32118	6570.5	3.81761	0.102455	0	Inf	0.0003002	0.000245719	0.00027296	0.346232	0.346232	0.257201	0.526	0.999946	-5.45e-05	-7.86e-05	k__Bacteria	p__Gemmatimonadetes	c__Gemmatimonadetes	o__Ellin5290	f_o__Ellin5290	g_f_o__Ellin5290	s_g_f_o__Ellin5290	1
32	1	1	OTU11500	n	0.00119332	-2.92324	0	-1	0.102455	0	Inf	0.000481832	0.000702313	0.000592073	0.550733	0.346621	0.550733	0.088	1.00022	0.000220481	0.000317898	k__Bacteria	p__Planctomycetes	c__Planctomycetia	o__Gemmatales	f__Isosphaeraceae	g_f__Isosphaeraceae	s_g_f__Isosphaeraceae	1
33	1	1	OTU11501	n	0.00238663	-2.62221	574	2.75899	0.102455	0	Inf	0.000181575	0.000113896	0.000147736	0.227603	0.227603	0.151436	0.635	0.999932	-6.77e-05	-9.76e-05	k__Bacteria	p__Acidobacteria	c__BPC102	o__MVS-40	f_o__MVS-40	g_f_o__MVS-40	s_g_f_o__MVS-40	1
34	1	1	OTU11576	n	0.00119332	-2.92324	0	-1	0.102455	0	Inf	0.00369837	0.00365667	0.00367752	0.502835	0.502835	0.497165	0.912	0.999958	-4.17e-05	-5.99e-05	k__Bacteria	p__Actinobacteria	c__Actinobacteria	o__Actinomycetales	f__Nocardioidaceae	g__Nocardioides	s_g__Nocardioides	1
35	1	1	OTU11577	n	0.00357995	-2.44612	23	1.36361	0.102455	0	Inf	0.000408846	0.00050963	0.000459238	0.495415	0.346216	0.495415	0.239	1.0001	0.000100784	0.000145334	k__Bacteria	p__Nitrospirae	c__Nitrospira	o__Nitrospirales	f__Nitrospiraceae	g__Nitrospira	s_g__Nitrospira	1
36	1	1	OTU11623	n	0.00119332	-2.92324	0	-1	0.102455	0	Inf	0.000199773	0.000297725	0.000248749	0.341968	0.208214	0.341968	0.356	1.0001	9.8e-05	0.00014128	k__Bacteria	p__Gemmatimonadetes	c__Gemm-1	o_c__Gemm-1	f_o_c__Gemm-1	g_f_o_c__Gemm-1	s_g_f_o_c__Gemm-1	1
37	1	1	OTU11633	n	0.00119332	-2.92324	0	-1	0.102455	0	Inf	0.000109058	0.000113933	0.000111495	0.182475	0.181137	0.182475	0.985	1	4.87e-06	7.03e-06	k__Bacteria	p__Fibrobacteres	c__Fibrobacteria	o__258ds10	f_o__258ds10	g_f_o__258ds10	s_g_f_o__258ds10	1
38	1	1	OTU11637	n	0.00238663	-2.62221	288	2.45954	0.102455	0	Inf	0.000918597	0.000946071	0.000932334	0.474387	0.474387	0.453006	0.817	1.00003	2.75e-05	3.96e-05	k__Bacteria	p__Acidobacteria	c__DA052	o__Ellin6513	f_o__Ellin6513	g_f_o__Ellin6513	s_g_f_o__Ellin6513	1
39	1	1	OTU11638	n	0.00119332	-2.92324	0	-1	0.102455	0	Inf	0.000536393	0.000552492	0.000544443	0.416787	0.401384	0.416787	0.902	1.00002	1.61e-05	2.32e-05	k__Bacteria	p__Acidobacteria	c__DA052	o__Ellin6513	f_o__Ellin6513	g_f_o__Ellin6513	s_g_f_o__Ellin6513	1
40	1	1	OTU11641	n	0.00119332	-2.92324	0	-1	0.102455	0	Inf	0.000354579	0.000341563	0.000348071	0.377296	0.377296	0.350465	0.844	0.999987	-1.3e-05	-1.88e-05	k__Bacteria	p__Actinobacteria	c__Actinobacteria	o__Actinomycetales	f__Nocardioidaceae	g_f__Nocardioidaceae	s_g_f__Nocardioidaceae	1
41	1	1	OTU11642	n	0.00119332	-2.92324	0	-1	0.102455	0	Inf	0.000145369	8.76e-05	0.000116469	0.25425	0.25425	0.0939828	0.225	0.999942	-5.78e-05	-8.34e-05	k__Bacteria	p__Acidobacteria	c__EC1113	o_c__EC1113	f_o_c__EC1113	g_f_o_c__EC1113	s_g_f_o_c__EC1113	1
42	1	1	OTU11647	n	0.00119332	-2.92324	0	-1	0.102455	0	Inf	0.000354514	0.000473274	0.000413894	0.4288	0.317234	0.4288	0.428	1.00012	0.00011876	0.000171264	k__Bacteria	p__Acidobacteria	c__DA052	o__Ellin6513	f_o__Ellin6513	g_f_o__Ellin6513	s_g_f_o__Ellin6513	1
43	1	1	OTU11650	n	0.00357995	-2.44612	0.5	-0.221849	0.102455	0	Inf	0.000145331	4.39e-05	9.46e-05	0.227545	0.227545	0.0331481	0.11	0.999899	-0.00010142	-0.000146304	k__Bacteria	p__Actinobacteria	c__Actinobacteria	o__Actinomycetales	f__Nocardioidaceae	g_f__Nocardioidaceae	s_g_f__Nocardioidaceae	1
44	1	1	OTU11675	n	0.00119332	-2.92324	0	-1	0.102455	0	Inf	0.000127138	8.76e-05	0.000107354	0.219313	0.219313	0.11653	0.457	0.99996	-3.96e-05	-5.71e-05	k__Bacteria	p__Acidobacteria	c__DA052	o__Ellin6513	f_o__Ellin6513	g_f_o__Ellin6513	s_g_f_o__Ellin6513	1
45	1	1	OTU11701	n	0.00238663	-2.62221	9	0.959041	0.102455	0	Inf	0.000154381	0.000131822	0.000143101	0.239738	0.239738	0.180946	0.684	0.999977	-2.26e-05	-3.25e-05	k__Bacteria	p__Gemmatimonadetes	c__Gemm-1	o_c__Gemm-1	f_o_c__Gemm-1	g_f_o_c__Gemm-1	s_g_f_o_c__Gemm-1	1
46	1	1	OTU11754	n	0.00119332	-2.92324	0	-1	0.102455	0	Inf	0.00142894	0.00123908	0.00133401	0.495908	0.495908	0.398074	0.705	0.99981	-0.000189859	-0.000273544	k__Bacteria	p__Cyanobacteria	c__Chloroplast	o__Streptophyta	f_o__Streptophyta	g_f_o__Streptophyta	s_g_f_o__Streptophyta	1
47	1	1	OTU11789	n	0.00119332	-2.92324	0	-1	0.102455	0	Inf	0.000272525	0.000210501	0.000241513	0.376135	0.376135	0.264591	0.431	0.999938	-6.2e-05	-8.95e-05	k__Bacteria	p__Actinobacteria	c__Actinobacteria	o__Actinomycetales	f__Mycobacteriaceae	g__Mycobacterium	s_g__Mycobacterium	1
48	1	1	OTU11815	n	0.00119332	-2.92324	0	-1	0.102455	0	Inf	0.000209108	0.000333412	0.00027126	0.417024	0.199857	0.417024	0.163	1.00012	0.000124304	0.000179284	k__Bacteria	p__Planctomycetes	c__Planctomycetia	o__Gemmatales	f__Isosphaeraceae	g_f__Isosphaeraceae	s_g_f__Isosphaeraceae	1
49	1	1	OTU11884	n	0.00238663	-2.62221	4110	3.61385	0.102455	0	Inf	0.000335945	0.000464954	0.000400449	0.435405	0.248569	0.435405	0.201	1.00013	0.000129008	0.000186045	k__Bacteria	p__Verrucomicrobia	c__Verrucomicrobiae	o__Verrucomicrobiales	f__Verrucomicrobiaceae	g_f__Verrucomicrobiaceae	s_g_f__Verrucomicrobiaceae	1
50	1	1	OTU12033	n	0.00119332	-2.92324	0	-1	0.102455	0	Inf	0.000109061	7.9e-05	9.4e-05	0.214836	0.214836	0.104986	0.449	0.99997	-3.01e-05	-4.34e-05	k__Bacteria	p__Verrucomicrobia	c__Verrucomicrobiae	o__Verrucomicrobiales	f__Verrucomicrobiaceae	g_f__Verrucomicrobiaceae	s_g_f__Verrucomicrobiaceae	1
51	1	1	OTU12081	n	0.00357995	-2.44612	231	2.3638	0.102455	0	Inf	9.09e-05	7.88e-05	8.49e-05	0.158658	0.158658	0.0829516	0.521	0.999988	-1.2e-05	-1.74e-05	k__Bacteria	p__Verrucomicrobia	c__Verrucomicrobiae	o__Verrucomicrobiales	f__Verrucomicrobiaceae	g_f__Verrucomicrobiaceae	s_g_f__Verrucomicrobiaceae	1
52	1	1	OTU12082	n	0.00119332	-2.92324	0	-1	0.102455	0	Inf	0.00140778	0.00146365	0.00143571	0.491524	0.490271	0.491524	0.979	1.00006	5.59e-05	8.05e-05	k__Bacteria	p__Actinobacteria	c__Actinobacteria	o__Actinomycetales	f__Pseudonocardiaceae	g__Pseudonocardia	s_g__Pseudonocardia	1
53	1	1	OTU12084	n	0.00119332	-2.92324	0	-1	0.102455	0	Inf	0.00113592	0.000858973	0.000997446	0.485056	0.485056	0.384452	0.411	0.999723	-0.000276946	-0.000399151	k__Bacteria	p__Acidobacteria	c__Acidobacteria-5	o_c__Acidobacteria-5	f_o_c__Acidobacteria-5	g_f_o_c__Acidobacteria-5	s_g_f_o_c__Acidobacteria-5	1
54	1	1	OTU12086	n	0.00238663	-2.62221	574	2.75899	0.102455	0	Inf	0.000299716	0.000289559	0.000294638	0.357916	0.357916	0.298339	0.699	0.99999	-1.02e-05	-1.46e-05	k__Bacteria	p__Planctomycetes	c__Planctomycetia	o__Gemmatales	f__Isosphaeraceae	g_f__Isosphaeraceae	s_g_f__Isosphaeraceae	1
55	1	1	OTU12143	n	0.00238663	-2.62221	2	0.322219	0.102455	0	Inf	0.000127012	6.17e-05	9.43e-05	0.199469	0.199469	0.0700267	0.291	0.999935	-6.54e-05	-9.43e-05	k__Bacteria	p__Verrucomicrobia	c__Verrucomicrobiae	o__Verrucomicrobiales	f__Verrucomicrobiaceae	g_f__Verrucomicrobiaceae	s_g_f__Verrucomicrobiaceae	1
56	1	1	OTU12149	n	0.00119332	-2.92324	0	-1	0.102455	0	Inf	0.00175387	0.00171829	0.00173608	0.505124	0.505124	0.494876	0.857	0.999964	-3.56e-05	-5.12e-05	k__Bacteria	p__Actinobacteria	c__Actinobacteria	o__Actinomycetales	f__Intrasporangiaceae	g_f__Intrasporangiaceae	s_g_f__Intrasporangiaceae	1
57	1	1	OTU12188	n	0.00119332	-2.92324	0	-1	0.102455	0	Inf	0.000172636	0.000262921	0.000217779	0.32338	0.220198	0.32338	0.508	1.00009	9.03e-05	0.000130226	k__Bacteria	p__Verrucomicrobia	c__Verrucomicrobiae	o__Verrucomicrobiales	f__Verrucomicrobiaceae	g_f__Verrucomicrobiaceae	s_g_f__Verrucomicrobiaceae	1
58	1	1	OTU12227	n	0.00357995	-2.44612	575	2.75974	0.102455	0	Inf	0.000127087	0.000131246	0.000129166	0.200425	0.200425	0.181446	0.886	1	4.16e-06	6e-06	k__Bacteria	p__Actinobacteria	c__Actinobacteria	o__Actinomycetales	f__Streptomycetaceae	g__Streptomyces	s__radiopugnans	1
59	1	1	OTU12320	n	0.00357995	-2.44612	4	0.612784	0.102455	0	Inf	0.000327405	0.000263159	0.000295282	0.32853	0.32853	0.254632	0.62	0.999936	-6.42e-05	-9.27e-05	k__Bacteria	p__Planctomycetes	c__Planctomycetia	o__Gemmatales	f__Isosphaeraceae	g_f__Isosphaeraceae	s_g_f__Isosphaeraceae	1
60	1	1	OTU12322	n	0.00119332	-2.92324	0	-1	0.102455	0	Inf	0.000318367	0.000535273	0.00042682	0.53747	0.193383	0.53747	0.014	1.00022	0.000216906	0.000312796	k__Bacteria	p__Planctomycetes	c__Planctomycetia	o__Gemmatales	f__Isosphaeraceae	g_f__Isosphaeraceae	s_g_f__Isosphaeraceae	3
61	1	1	OTU12327	n	0.00119332	-2.92324	0	-1	0.102455	0	Inf	0.000181743	0.000210375	0.000196059	0.229933	0.223162	0.229933	0.957	1.00003	2.86e-05	4.13e-05	k__Bacteria	p__Planctomycetes	c__Planctomycetia	o__Gemmatales	f__Isosphaeraceae	g_f__Isosphaeraceae	s_g_f__Isosphaeraceae	1
62	1	1	OTU12334	n	0.00596659	-2.22427	20832.5	4.31874	0.102455	0	Inf	0.000291187	0.000298161	0.000294674	0.29279	0.29279	0.289095	0.96	1.00001	6.97e-06	1.01e-05	k__Bacteria	p__Planctomycetes	c__Planctomycetia	o__Gemmatales	f__Isosphaeraceae	g_f__Isosphaeraceae	s_g_f__Isosphaeraceae	1
63	1	1	OTU12369	n	0.00119332	-2.92324	0	-1	0.102455	0	Inf	0.000454766	0.000456503	0.000455635	0.375715	0.332698	0.375715	0.75	1	1.74e-06	2.51e-06	k__Bacteria	p__Actinobacteria	c__MB-A2-108	o__0319-7L14	f_o__0319-7L14	g_f_o__0319-7L14	s_g_f_o__0319-7L14	1
64	1	1	OTU12414	n	0.00119332	-2.92324	0	-1	0.102455	0	Inf	0.000163699	8.75e-05	0.000125606	0.289615	0.289615	0.0746498	0.111	0.999924	-7.62e-05	-0.000109898	k__Bacteria	p__Planctomycetes	c__Planctomycetia	o__Gemmatales	f__Gemmataceae	g_f__Gemmataceae	s_g_f__Gemmataceae	1
65	1	1	OTU12418	n	0.00119332	-2.92324	0	-1	0.102455	0	Inf	0.000172622	8.76e-05	0.000130133	0.270214	0.270214	0.0841869	0.142	0.999915	-8.5e-05	-0.000122582	k__Bacteria	p__Actinobacteria	c__Actinobacteria	o__Actinomycetales	f_o__Actinomycetales	g_f_o__Actinomycetales	s_g_f_o__Actinomycetales	1
66	1	1	OTU12427	n	0.00119332	-2.92324	0	-1	0.102455	0	Inf	0.017707	0.0173174	0.0175122	0.505562	0.505562	0.494438	0.755	0.999617	-0.000389608	-0.000552411	k__Bacteria	p__Actinobacteria	c__Actinobacteria	o__Actinomycetales	f__Micrococcaceae	g_f__Micrococcaceae	s_g_f__Micrococcaceae	1
67	1	1	OTU12510	n	0.00119332	-2.92324	0	-1	0.102455	0	Inf	9.98e-05	5.26e-05	7.62e-05	0.218327	0.218327	0.0616103	0.234	0.999953	-4.72e-05	-6.81e-05	k__Bacteria	p__Actinobacteria	c__Actinobacteria	o__Actinomycetales	f__Micromonosporaceae	g_f__Micromonosporaceae	s_g_f__Micromonosporaceae	1
68	1	1	OTU1254	n	0.00238663	-2.62221	858	2.93354	0.102455	0	Inf	0.000427278	0.000228153	0.000327715	0.531181	0.531181	0.198912	0.027	0.999801	-0.000199126	-0.000287183	k__Bacteria	p__Acidobacteria	c__Acidobacteria-6	o__iii1-15	f_o__iii1-15	g_f_o__iii1-15	s_g_f_o__iii1-15	2
69	1	1	OTU12546	n	0.00357995	-2.44612	17	1.233	0.102455	0	Inf	0.000190849	0.000149281	0.000170065	0.290943	0.290943	0.172423	0.411	0.999958	-4.16e-05	-6e-05	k__Bacteria	p__Actinobacteria	c__Actinobacteria	o__Actinomycetales	f__Mycobacteriaceae	g__Mycobacterium	s__llatzerense	1
70	1	1	OTU12582	n	0.00357995	-2.44612	9.5	0.982271	0.102455	0	Inf	0.000181778	0.000218905	0.000200342	0.273164	0.168026	0.273164	0.469	1.00004	3.71e-05	5.36e-05	k__Bacteria	p__Actinobacteria	c__Actinobacteria	o__Actinomycetales	f__Microbacteriaceae	g__Salinibacterium	s__amurskyense	1
71	1	1	OTU12612	n	0.00119332	-2.92324	0	-1	0.102455	0	Inf	0.000190737	0.000184177	0.000187457	0.228081	0.22611	0.228081	0.972	0.999993	-6.56e-06	-9.46e-06	k__Bacteria	p__Actinobacteria	c__Actinobacteria	o__Actinomycetales	f_o__Actinomycetales	g_f_o__Actinomycetales	s_g_f_o__Actinomycetales	1
72	1	1	OTU12665	n	0.00238663	-2.62221	288	2.45954	0.102455	0	Inf	0.00939602	0.00844222	0.00891912	0.526735	0.526735	0.473265	0.065	0.999055	-0.000953799	-0.00136388	k__Bacteria	p__Actinobacteria	c__Actinobacteria	o__Actinomycetales	f_o__Actinomycetales	g_f_o__Actinomycetales	s_g_f_o__Actinomycetales	1
73	1	1	OTU12669	n	0.00119332	-2.92324	0	-1	0.102455	0	Inf	0.000653901	0.000701715	0.000677808	0.446634	0.446634	0.443688	0.98	1.00005	4.78e-05	6.89e-05	k__Bacteria	p__Actinobacteria	c__Actinobacteria	o__Actinomycetales	f__Pseudonocardiaceae	g__Pseudonocardia	s_g__Pseudonocardia	1
74	1	1	OTU12670	n	0.00238663	-2.62221	2	0.322219	0.102455	0	Inf	0.000109061	5.25e-05	8.08e-05	0.224985	0.224985	0.0464349	0.128	0.999943	-5.65e-05	-8.16e-05	k__Bacteria	p__OD1	c__SM2F11	o_c__SM2F11	f_o_c__SM2F11	g_f_o_c__SM2F11	s_g_f_o_c__SM2F11	1
75	1	1	OTU12674	n	0.00119332	-2.92324	0	-1	0.102455	0	Inf	0.0011816	0.000964908	0.00107325	0.5097	0.5097	0.449524	0.538	0.999784	-0.000216694	-0.000312288	k__Bacteria	p__Actinobacteria	c__Actinobacteria	o__Actinomycetales	f__Micromonosporaceae	g__Pilimelia	s_g__Pilimelia	1
76	1	1	OTU12679	n	0.00238663	-2.62221	2	0.322219	0.102455	0	Inf	0.000245476	0.00021033	0.000227903	0.319143	0.319143	0.247204	0.644	0.999965	-3.51e-05	-5.07e-05	k__Bacteria	p__Actinobacteria	c__Actinobacteria	o__Actinomycetales	f__Micromonosporaceae	g__Pilimelia	s_g__Pilimelia	1
77	1	1	OTU12789	n	0.00596659	-2.22427	230	2.36192	0.102455	0	Inf	0.008124	0.00827034	0.00819717	0.504463	0.495537	0.504463	0.899	1.00015	0.000146335	0.000209401	k__Bacteria	p__Actinobacteria	c__Actinobacteria	o__Actinomycetales	f__Intrasporangiaceae	g__Phycicoccus	s_g__Phycicoccus	1
78	1	1	OTU12811	n	0.00119332	-2.92324	0	-1	0.102455	0	Inf	0.000508812	0.000472998	0.000490905	0.441463	0.441463	0.361321	0.527	0.999964	-3.58e-05	-5.16e-05	k__Bacteria	p__Actinobacteria	c__MB-A2-108	o__0319-7L14	f_o__0319-7L14	g_f_o__0319-7L14	s_g_f_o__0319-7L14	1
79	1	1	OTU12813	n	0.00238663	-2.62221	288	2.45954	0.102455	0	Inf	0.00138147	0.00159561	0.00148854	0.516823	0.464035	0.516823	0.513	1.00021	0.000214138	0.000308477	k__Bacteria	p__Actinobacteria	c__Actinobacteria	o__Actinomycetales	f__Frankiaceae	g_f__Frankiaceae	s_g_f__Frankiaceae	1
80	1	1	OTU12900	n	0.00119332	-2.92324	0	-1	0.102455	0	Inf	0.000935378	0.00113126	0.00103332	0.547391	0.402319	0.547391	0.186	1.0002	0.000195881	0.000282304	k__Bacteria	p__Actinobacteria	c__Actinobacteria	o__Actinomycetales	f_o__Actinomycetales	g_f_o__Actinomycetales	s_g_f_o__Actinomycetales	1
81	1	1	OTU12905	n	0.00238663	-2.62221	16	1.20683	0.102455	0	Inf	0.00964236	0.00904861	0.00934549	0.515883	0.515883	0.484117	0.494	0.999412	-0.000593749	-0.000848668	k__Bacteria	p__Actinobacteria	c__Actinobacteria	o__Actinomycetales	f__Nakamurellaceae	g_f__Nakamurellaceae	s_g_f__Nakamurellaceae	1
82	1	1	OTU12907	n	0.00119332	-2.92324	0	-1	0.102455	0	Inf	0.00203494	0.00212141	0.00207818	0.510402	0.489598	0.510402	0.779	1.00009	8.65e-05	0.00012449	k__Bacteria	p__Actinobacteria	c__Actinobacteria	o__Actinomycetales	f_o__Actinomycetales	g_f_o__Actinomycetales	s_g_f_o__Actinomycetales	1
83	1	1	OTU12909	n	0.00119332	-2.92324	0	-1	0.102455	0	Inf	0.00553404	0.00564689	0.00559047	0.505047	0.494953	0.505047	0.802	1.00011	0.000112852	0.000161906	k__Bacteria	p__Actinobacteria	c__Actinobacteria	o__Actinomycetales	f__Frankiaceae	g_f__Frankiaceae	s_g_f__Frankiaceae	1
84	1	1	OTU12910	n	0.00238663	-2.62221	288	2.45954	0.102455	0	Inf	0.000544852	0.000499531	0.000522192	0.444409	0.444409	0.392891	0.713	0.999955	-4.53e-05	-6.53e-05	k__Bacteria	p__Actinobacteria	c__MB-A2-108	o__0319-7L14	f_o__0319-7L14	g_f_o__0319-7L14	s_g_f_o__0319-7L14	1
85	1	1	OTU12916	n	0.00119332	-2.92324	0	-1	0.102455	0	Inf	0.00614347	0.00616847	0.00615597	0.501016	0.498984	0.501016	0.983	1.00002	2.5e-05	3.59e-05	k__Bacteria	p__Actinobacteria	c__Actinobacteria	o__Actinomycetales	f__Intrasporangiaceae	g__Terracoccus	s_g__Terracoccus	1
86	1	1	OTU12917	n	0.00119332	-2.92324	0	-1	0.102455	0	Inf	0.000426604	0.000534526	0.000480565	0.397245	0.345222	0.397245	0.729	1.00011	0.000107922	0.000155624	k__Bacteria	p__Actinobacteria	c__Actinobacteria	o__Actinomycetales	f__Frankiaceae	g_f__Frankiaceae	s_g_f__Frankiaceae	1
87	1	1	OTU12918	n	0.00357995	-2.44612	2317.47	3.36503	0.102455	0	Inf	0.00089084	0.000955392	0.000923116	0.480519	0.464647	0.480519	0.855	1.00006	6.46e-05	9.3e-05	k__Bacteria	p__Actinobacteria	c__Actinobacteria	o__Actinomycetales	f__Streptomycetaceae	g_f__Streptomycetaceae	s_g_f__Streptomycetaceae	1
88	1	1	OTU12920	n	0.00119332	-2.92324	0	-1	0.102455	0	Inf	0.000644982	0.00072676	0.000685871	0.473043	0.435363	0.473043	0.756	1.00008	8.18e-05	0.0001179	k__Bacteria	p__Actinobacteria	c__MB-A2-108	o__0319-7L14	f_o__0319-7L14	g_f_o__0319-7L14	s_g_f_o__0319-7L14	1
89	1	1	OTU12921	n	0.00357995	-2.44612	1984	3.29756	0.102455	0	Inf	0.000472517	0.000534976	0.000503746	0.38215	0.38215	0.36032	0.898	1.00006	6.25e-05	9.01e-05	k__Bacteria	p__Actinobacteria	c__Actinobacteria	o__Actinomycetales	f__Kineosporiaceae	g_f__Kineosporiaceae	s_g_f__Kineosporiaceae	1
90	1	1	OTU12924	n	0.00238663	-2.62221	4	0.612784	0.102455	0	Inf	0.000290276	0.000236689	0.000263482	0.265222	0.265222	0.160413	0.465	0.999946	-5.36e-05	-7.73e-05	k__Bacteria	p__Actinobacteria	c__Actinobacteria	o__Actinomycetales	f__Nocardioidaceae	g_f__Nocardioidaceae	s_g_f__Nocardioidaceae	1
91	1	1	OTU12927	n	0.00119332	-2.92324	0	-1	0.102455	0	Inf	0.000136339	0.000254227	0.000195283	0.371954	0.155147	0.371954	0.132	1.00012	0.000117888	0.000170043	k__Bacteria	p__Actinobacteria	c__Actinobacteria	o__Actinomycetales	f_o__Actinomycetales	g_f_o__Actinomycetales	s_g_f_o__Actinomycetales	1
92	1	1	OTU12928	n	0.00119332	-2.92324	0	-1	0.102455	0	Inf	0.00106301	0.00111458	0.0010888	0.493562	0.488158	0.493562	0.95	1.00005	5.16e-05	7.43e-05	k__Bacteria	p__Actinobacteria	c__Actinobacteria	o__Actinomycetales	f__Nocardioidaceae	g_f__Nocardioidaceae	s_g_f__Nocardioidaceae	1
93	1	1	OTU12930	n	0.00238663	-2.62221	60	1.77887	0.102455	0	Inf	0.000181535	0.000140645	0.00016109	0.271295	0.271295	0.140317	0.32	0.999959	-4.09e-05	-5.9e-05	k__Bacteria	p__Actinobacteria	c__Actinobacteria	o__Actinomycetales	f__Cellulomonadaceae	g__Demequina	s_g__Demequina	1
94	1	1	OTU12931	n	0.00119332	-2.92324	0	-1	0.102455	0	Inf	0.000172536	8.78e-05	0.000130158	0.22093	0.22093	0.060216	0.205	0.999915	-8.48e-05	-0.000122259	k__Bacteria	p__Proteobacteria Alpha	c__Alphaproteobacteria	o__Rickettsiales	f__mitochondria	g_f__mitochondria	s_g_f__mitochondria	1
95	1	1	OTU12932	n	0.00119332	-2.92324	0	-1	0.102455	0	Inf	0.000217796	0.000192853	0.000205324	0.255363	0.255363	0.234815	0.917	0.999975	-2.49e-05	-3.6e-05	k__Bacteria	p__Actinobacteria	c__Actinobacteria	o__Actinomycetales	f_o__Actinomycetales	g_f_o__Actinomycetales	s_g_f_o__Actinomycetales	1
96	1	1	OTU12934	n	0.00119332	-2.92324	0	-1	0.102455	0	Inf	0.000409403	0.000297845	0.000353624	0.364472	0.364472	0.270728	0.516	0.999888	-0.000111558	-0.000160887	k__Bacteria	p__Actinobacteria	c__Actinobacteria	o__Actinomycetales	f__Nocardioidaceae	g_f__Nocardioidaceae	s_g_f__Nocardioidaceae	1
97	1	1	OTU12937	n	0.00119332	-2.92324	0	-1	0.102455	0	Inf	0.000136482	0.000105047	0.000120764	0.16743	0.16743	0.124264	0.73	0.999969	-3.14e-05	-4.53e-05	k__Bacteria	p__Actinobacteria	c__Actinobacteria	o__Actinomycetales	f_o__Actinomycetales	g_f_o__Actinomycetales	s_g_f_o__Actinomycetales	1
98	1	1	OTU12938	n	0.00119332	-2.92324	0	-1	0.102455	0	Inf	0.000544979	0.000368012	0.000456495	0.486376	0.486376	0.316709	0.194	0.999823	-0.000176967	-0.000255193	k__Bacteria	p__Actinobacteria	c__Actinobacteria	o__Actinomycetales	f__Micromonosporaceae	g_f__Micromonosporaceae	s_g_f__Micromonosporaceae	1
99	1	1	OTU12943	n	0.00596659	-2.22427	8196	3.91361	0.102455	0	Inf	0.000218114	0.000227892	0.000223003	0.27373	0.21735	0.27373	0.754	1.00001	9.78e-06	1.41e-05	k__Bacteria	p__Actinobacteria	c__Actinobacteria	o__Actinomycetales	f__Micromonosporaceae	g__Catellatospora	s_g__Catellatospora	1
100	1	1	OTU12948	n	0.00119332	-2.92324	0	-1	0.102455	0	Inf	0.000172794	0.000236998	0.000204896	0.268514	0.156171	0.268514	0.417	1.00006	6.42e-05	9.26e-05	k__Bacteria	p__Cyanobacteria	c__Chloroplast	o__Stramenopiles	f_o__Stramenopiles	g_f_o__Stramenopiles	s_g_f_o__Stramenopiles	1
101	1	1	OTU12950	n	0.00119332	-2.92324	0	-1	0.102455	0	Inf	0.000781744	0.00069253	0.000737137	0.530257	0.530257	0.43619	0.295	0.999911	-8.92e-05	-0.000128614	k__Bacteria	p__Actinobacteria	c__Actinobacteria	o__Actinomycetales	f__Micromonosporaceae	f__Micromonosporaceae	f__Micromonosporaceae	1
102	1	1	OTU12955	n	0.00119332	-2.92324	0	-1	0.102455	0	Inf	0.000100043	0.000105088	0.000102565	0.164667	0.162567	0.164667	0.994	1.00001	5.05e-06	7.28e-06	k__Bacteria	p__Actinobacteria	c__Actinobacteria	o__Actinomycetales	f__Nocardioidaceae	g__Aeromicrobium	s_g__Aeromicrobium	1
103	1	1	OTU12957	n	0.00119332	-2.92324	0	-1	0.102455	0	Inf	9.99e-05	0.000166608	0.000133274	0.290205	0.111094	0.290205	0.207	1.00007	6.67e-05	9.62e-05	k__Bacteria	p__Actinobacteria	c__Actinobacteria	o__Actinomycetales	f__Mycobacteriaceae	g__Mycobacterium	s_g__Mycobacterium	1
104	1	1	OTU12960	n	0.00119332	-2.92324	0	-1	0.102455	0	Inf	0.000109071	0.0001056	0.000107336	0.188179	0.188179	0.158116	0.863	0.999997	-3.47e-06	-5.01e-06	k__Bacteria	p__Actinobacteria	c__Actinobacteria	o__Actinomycetales	f__Micromonosporaceae	g_f__Micromonosporaceae	s_g_f__Micromonosporaceae	1
105	1	1	OTU12963	n	0.00238663	-2.62221	0	-1	0.102455	0	Inf	0.000345266	0.000237052	0.000291159	0.439197	0.439197	0.218081	0.133	0.999892	-0.000108214	-0.000156074	k__Bacteria	p__Actinobacteria	c__Actinobacteria	o__Actinomycetales	f__Nocardioidaceae	g_f__Nocardioidaceae	s_g_f__Nocardioidaceae	1
106	1	1	OTU12977	n	0.00238663	-2.62221	0	-1	0.102455	0	Inf	0.000209086	0.000148981	0.000179034	0.259525	0.259525	0.133737	0.361	0.99994	-6.01e-05	-8.67e-05	k__Bacteria	p__Actinobacteria	c__Actinobacteria	o__Actinomycetales	f_o__Actinomycetales	g_f_o__Actinomycetales	s_g_f_o__Actinomycetales	1
107	1	1	OTU12980	n	0.00238663	-2.62221	6	0.78533	0.102455	0	Inf	9.09e-05	8.77e-05	8.93e-05	0.169611	0.169611	0.157875	0.993	0.999997	-3.15e-06	-4.55e-06	k__Bacteria	p__Actinobacteria	c__Actinobacteria	o__Actinomycetales	f__Mycobacteriaceae	g__Mycobacterium	s_g__Mycobacterium	1
108	1	1	OTU12988	n	0.00238663	-2.62221	17263.5	4.23713	0.102455	0	Inf	0.000136412	0.00015772	0.000147066	0.268111	0.206123	0.268111	0.666	1.00002	2.13e-05	3.07e-05	k__Bacteria	p__Actinobacteria	c__Actinobacteria	o__Actinomycetales	f_o__Actinomycetales	g_f_o__Actinomycetales	s_g_f_o__Actinomycetales	1
109	1	1	OTU12992	n	0.00119332	-2.92324	0	-1	0.102455	0	Inf	0.000435731	0.000517048	0.00047639	0.426386	0.287946	0.426386	0.329	1.00008	8.13e-05	0.00011726	k__Bacteria	p__Actinobacteria	c__Actinobacteria	o__Actinomycetales	f_o__Actinomycetales	g_f_o__Actinomycetales	s_g_f_o__Actinomycetales	1
110	1	1	OTU12996	n	0.00119332	-2.92324	0	-1	0.102455	0	Inf	0.00012732	0.000140242	0.000133781	0.224634	0.158618	0.224634	0.608	1.00001	1.29e-05	1.86e-05	k__Bacteria	p__Actinobacteria	c__Actinobacteria	o__Actinomycetales	f__Micromonosporaceae	f__Micromonosporaceae	f__Micromonosporaceae	1
111	1	1	OTU13021	n	0.00119332	-2.92324	0	-1	0.102455	0	Inf	0.000181716	0.000192608	0.000187162	0.275651	0.233736	0.275651	0.785	1.00001	1.09e-05	1.57e-05	k__Bacteria	p__Actinobacteria	c__Actinobacteria	o__Actinomycetales	f__Micromonosporaceae	f__Micromonosporaceae	f__Micromonosporaceae	1
112	1	1	OTU13090	n	0.00119332	-2.92324	0	-1	0.102455	0	Inf	0.000172622	0.00014882	0.000160721	0.214953	0.198898	0.214953	0.919	0.999976	-2.38e-05	-3.43e-05	k__Bacteria	p__Actinobacteria	c__Actinobacteria	o__Actinomycetales	f__Micrococcaceae	g__Arthrobacter	s_g__Arthrobacter	1
113	1	1	OTU13092	n	0.00238663	-2.62221	7	0.851258	0.102455	0	Inf	0.000309143	0.000219478	0.00026431	0.411533	0.411533	0.222423	0.207	0.99991	-8.97e-05	-0.000129325	k__Bacteria	p__Actinobacteria	c__Actinobacteria	o__Actinomycetales	f__Microbacteriaceae	g_f__Microbacteriaceae	s_g_f__Microbacteriaceae	1
114	1	1	OTU13123	n	0.00238663	-2.62221	574	2.75899	0.102455	0	Inf	0.000181812	0.00020141	0.000191611	0.281555	0.228429	0.281555	0.755	1.00002	1.96e-05	2.83e-05	k__Bacteria	p__Actinobacteria	c__Actinobacteria	o__Actinomycetales	f__Mycobacteriaceae	g__Mycobacterium	g__Mycobacterium	1
115	1	1	OTU13129	n	0.00119332	-2.92324	0	-1	0.102455	0	Inf	0.000109049	0.000105205	0.000107127	0.175367	0.150806	0.175367	0.853	0.999996	-3.84e-06	-5.55e-06	k__Bacteria	p__Actinobacteria	c__Actinobacteria	o__Actinomycetales	o__Actinomycetales	o__Actinomycetales	o__Actinomycetales	1
116	1	1	OTU13133	n	0.00119332	-2.92324	0	-1	0.102455	0	Inf	9.09e-05	0.000114209	0.000102563	0.198847	0.147742	0.198847	0.681	1.00002	2.33e-05	3.36e-05	k__Bacteria	p__Actinobacteria	c__Actinobacteria	o__Actinomycetales	f__Mycobacteriaceae	g__Mycobacterium	g__Mycobacterium	1
117	1	1	OTU13147	n	0.00238663	-2.62221	288	2.45954	0.102455	0	Inf	0.000290868	0.000315887	0.000303378	0.371869	0.337344	0.371869	0.81	1.00003	2.5e-05	3.61e-05	k__Bacteria	p__Actinobacteria	c__Actinobacteria	o__Actinomycetales	f__Streptomycetaceae	g__Streptomyces	g__Streptomyces	1
118	1	1	OTU13149	n	0.00119332	-2.92324	0	-1	0.102455	0	Inf	0.000445383	0.000385902	0.000415642	0.436559	0.436559	0.298429	0.285	0.999941	-5.95e-05	-8.58e-05	k__Bacteria	p__Actinobacteria	c__Actinobacteria	o__Actinomycetales	f__Mycobacteriaceae	g__Mycobacterium	g__Mycobacterium	1
119	1	1	OTU13166	n	0.00238663	-2.62221	0	-1	0.102455	0	Inf	0.00063587	0.00067645	0.00065616	0.441824	0.430701	0.441824	0.937	1.00004	4.06e-05	5.85e-05	k__Bacteria	p__Actinobacteria	c__Actinobacteria	o__Actinomycetales	f__Nocardioidaceae	g_f__Nocardioidaceae	s_g_f__Nocardioidaceae	1
120	1	1	OTU13180	n	0.00357995	-2.44612	6602.73	3.81973	0.102455	0	Inf	0.000109043	4.39e-05	7.65e-05	0.211213	0.211213	0.0512778	0.21	0.999935	-6.51e-05	-9.39e-05	k__Bacteria	p__Actinobacteria	c__Actinobacteria	o__Actinomycetales	f__Mycobacteriaceae	g__Mycobacterium	g__Mycobacterium	1
121	1	1	OTU13194	n	0.00357995	-2.44612	24	1.38202	0.102455	0	Inf	0.000617384	0.000464	0.000540692	0.48634	0.48634	0.275837	0.16	0.999847	-0.000153385	-0.000221168	k__Bacteria	p__Actinobacteria	c__Actinobacteria	o__Actinomycetales	f__Mycobacteriaceae	g__Mycobacterium	s_g__Mycobacterium	1
122	1	1	OTU13205	n	0.00238663	-2.62221	1	0.0413927	0.102455	0	Inf	0.000472997	0.000508582	0.000490789	0.374791	0.374791	0.37009	0.98	1.00004	3.56e-05	5.13e-05	k__Bacteria	p__Actinobacteria	c__Actinobacteria	o__Actinomycetales	f__Streptomycetaceae	g__Kitasatospora	s_g__Kitasatospora	1
123	1	1	OTU13214	n	0.00238663	-2.62221	4	0.612784	0.102455	0	Inf	0.0018903	0.00174483	0.00181756	0.520009	0.520009	0.479991	0.493	0.999855	-0.000145468	-0.000209485	k__Bacteria	p__Actinobacteria	c__Actinobacteria	o__Actinomycetales	f_o__Actinomycetales	g_f_o__Actinomycetales	s_g_f_o__Actinomycetales	1
124	1	1	OTU13232	n	0.00119332	-2.92324	0	-1	0.102455	0	Inf	0.0001	0.000157973	0.000128969	0.196857	0.129185	0.196857	0.625	1.00006	5.8e-05	8.37e-05	k__Bacteria	p__Actinobacteria	c__Actinobacteria	o__Actinomycetales	f__Mycobacteriaceae	g__Mycobacterium	s__vaccae	1
125	1	1	OTU13280	n	0.00119332	-2.92324	0	-1	0.102455	0	Inf	9.98e-05	7.88e-05	8.93e-05	0.206989	0.206989	0.110283	0.46	0.999979	-2.1e-05	-3.03e-05	k__Bacteria	p__Actinobacteria	c__Actinobacteria	o__Actinomycetales	f__Streptomycetaceae	g__Streptomyces	s__reticuliscabiei	1
126	1	1	OTU13281	n	0.00119332	-2.92324	0	-1	0.102455	0	Inf	0.0011713	0.00104309	0.0011072	0.528949	0.528949	0.454228	0.363	0.999872	-0.000128208	-0.00018476	k__Bacteria	p__Actinobacteria	c__Actinobacteria	o__Actinomycetales	f__Cellulomonadaceae	g__Cellulomonas	s__xylanilytica	1
127	1	1	OTU13297	n	0.00477327	-2.32118	1309.13	3.11702	0.102455	0	Inf	0.000200156	0.000183882	0.000192019	0.289548	0.289548	0.205206	0.555	0.999984	-1.63e-05	-2.35e-05	k__Bacteria	p__Actinobacteria	c__MB-A2-108	o__0319-7L14	f_o__0319-7L14	g_f_o__0319-7L14	s_g_f_o__0319-7L14	1
128	1	1	OTU13341	n	0.00238663	-2.62221	1	0.0413927	0.102455	0	Inf	0.000890183	0.000763414	0.000826798	0.538331	0.538331	0.445181	0.33	0.999873	-0.000126769	-0.000182738	k__Bacteria	p__Actinobacteria	c__Actinobacteria	o__Actinomycetales	f__Mycobacteriaceae	g__Mycobacterium	g__Mycobacterium	1
129	1	1	OTU13362	n	0.00238663	-2.62221	1	0.0413927	0.102455	0	Inf	0.000336077	0.000377056	0.000356566	0.396549	0.331633	0.396549	0.604	1.00004	4.1e-05	5.91e-05	k__Bacteria	p__Actinobacteria	c__Actinobacteria	o__Actinomycetales	f__Mycobacteriaceae	g__Mycobacterium	s_g__Mycobacterium	1
130	1	1	OTU13365	n	0.00119332	-2.92324	0	-1	0.102455	0	Inf	0.000127173	0.000157654	0.000142414	0.197681	0.165368	0.197681	0.795	1.00003	3.05e-05	4.4e-05	k__Bacteria	p__Actinobacteria	c__Actinobacteria	o__Actinomycetales	f__Micrococcaceae	g__Arthrobacter	s__crystallopoietes	1
131	1	1	OTU13393	n	0.00119332	-2.92324	0	-1	0.102455	0	Inf	0.00013631	8.75e-05	0.00011189	0.225602	0.225602	0.0977186	0.304	0.999951	-4.88e-05	-7.05e-05	k__Bacteria	p__Actinobacteria	c__Actinobacteria	o__Actinomycetales	f__Micromonosporaceae	f__Micromonosporaceae	f__Micromonosporaceae	1
132	1	1	OTU13403	n	0.00119332	-2.92324	0	-1	0.102455	0	Inf	0.0010637	0.00166645	0.00136508	0.610387	0.389613	0.610387	0.003	1.0006	0.000602746	0.000868393	k__Bacteria	p__Actinobacteria	c__Actinobacteria	o__Actinomycetales	f__Nocardioidaceae	g__Kribbella	s_g__Kribbella	3
133	1	1	OTU13470	n	0.00238663	-2.62221	6	0.78533	0.102455	0	Inf	0.000181341	0.000175508	0.000178424	0.225855	0.225855	0.193218	0.842	0.999994	-5.83e-06	-8.41e-06	k__Bacteria	p__Actinobacteria	c__Actinobacteria	o__Actinomycetales	f__Intrasporangiaceae	g_f__Intrasporangiaceae	s_g_f__Intrasporangiaceae	1
134	1	1	OTU13493	n	0.00119332	-2.92324	0	-1	0.102455	0	Inf	0.000436581	0.000718886	0.000577734	0.488841	0.307869	0.488841	0.224	1.00028	0.000282305	0.000407045	k__Bacteria	p__AD3	c__ABS-6	o_c__ABS-6	f_o_c__ABS-6	g_f_o_c__ABS-6	s_g_f_o_c__ABS-6	1
135	1	1	OTU13576	n	0.00238663	-2.62221	3113.13	3.49321	0.102455	0	Inf	0.000145382	9.65e-05	0.000120919	0.17812	0.17812	0.1282	0.74	0.999951	-4.89e-05	-7.06e-05	k__Bacteria	p__Acidobacteria	c__PAUC37f	o_c__PAUC37f	f_o_c__PAUC37f	g_f_o_c__PAUC37f	s_g_f_o_c__PAUC37f	1
136	1	1	OTU13593	n	0.00119332	-2.92324	0	-1	0.102455	0	Inf	0.00013641	0.000149004	0.000142707	0.223741	0.194715	0.223741	0.862	1.00001	1.26e-05	1.82e-05	k__Bacteria	p__Chloroflexi	c__Ktedonobacteria	o__JG30-KF-AS9	f_o__JG30-KF-AS9	g_f_o__JG30-KF-AS9	s_g_f_o__JG30-KF-AS9	1
137	1	1	OTU13605	n	0.00238663	-2.62221	2	0.322219	0.102455	0	Inf	0.000354638	0.000227725	0.000291182	0.405976	0.405976	0.223449	0.219	0.999873	-0.000126913	-0.000183044	k__Bacteria	p__Verrucomicrobia	c__[Spartobacteria]	o__[Chthoniobacterales]	f__[Chthoniobacteraceae]	g__Candidatus Xiphinematobacter	s_g__Candidatus Xiphinematobacter	1
138	1	1	OTU13704	n	0.00119332	-2.92324	0	-1	0.102455	0	Inf	0.000127033	7.03e-05	9.87e-05	0.190764	0.190764	0.0636023	0.348	0.999943	-5.68e-05	-8.19e-05	k__Bacteria	p__Cyanobacteria	c__Chloroplast	o__Stramenopiles	f_o__Stramenopiles	g_f_o__Stramenopiles	s_g_f_o__Stramenopiles	1
139	1	1	OTU13717	n	0.00238663	-2.62221	624	2.79525	0.102455	0	Inf	0.000971875	0.000963836	0.000967855	0.464886	0.464886	0.444575	0.893	0.999992	-8.04e-06	-1.16e-05	k__Bacteria	p__Cyanobacteria	c__Chloroplast	o__Stramenopiles	f_o__Stramenopiles	g_f_o__Stramenopiles	s_g_f_o__Stramenopiles	1
140	1	1	OTU13718	n	0.00357995	-2.44612	7	0.851258	0.102455	0	Inf	0.000118319	0.000148942	0.00013363	0.238839	0.14757	0.238839	0.522	1.00003	3.06e-05	4.42e-05	k__Bacteria	p__Chloroflexi	c__Thermomicrobia	o__JG30-KF-CM45	f_o__JG30-KF-CM45	g_f_o__JG30-KF-CM45	s_g_f_o__JG30-KF-CM45	1
141	1	1	OTU13720	n	0.00477327	-2.32118	1709	3.23277	0.102455	0	Inf	0.000127513	0.000122646	0.000125079	0.175097	0.15103	0.175097	0.883	0.999995	-4.87e-06	-7.02e-06	k__Bacteria	p__Gemmatimonadetes	c__Gemm-1	o_c__Gemm-1	f_o_c__Gemm-1	g_f_o_c__Gemm-1	s_g_f_o_c__Gemm-1	1
142	1	1	OTU13722	n	0.00119332	-2.92324	0	-1	0.102455	0	Inf	0.000726235	0.000552082	0.000639158	0.504994	0.504994	0.339336	0.209	0.999826	-0.000174153	-0.00025109	k__Bacteria	p__Acidobacteria	c__PAUC37f	o_c__PAUC37f	f_o_c__PAUC37f	g_f_o_c__PAUC37f	s_g_f_o_c__PAUC37f	1
143	1	1	OTU13725	n	0.00119332	-2.92324	0	-1	0.102455	0	Inf	0.000236764	0.000438144	0.000337454	0.440522	0.155915	0.440522	0.056	1.0002	0.000201381	0.000290433	k__Bacteria	p__Chloroflexi	c__Thermomicrobia	o__JG30-KF-CM45	f_o__JG30-KF-CM45	g_f_o__JG30-KF-CM45	s_g_f_o__JG30-KF-CM45	1
144	1	1	OTU13728	n	0.00119332	-2.92324	0	-1	0.102455	0	Inf	0.00222239	0.00282513	0.00252376	0.459759	0.293529	0.459759	0.46	1.0006	0.000602736	0.000867375	k__Bacteria	p__Cyanobacteria	c__Nostocophycideae	o__Nostocales	f__Nostocaceae	g__Nostoc	s_g__Nostoc	1
145	1	1	OTU13729	n	0.00238663	-2.62221	18	1.25768	0.102455	0	Inf	0.000591435	5.27e-05	0.000322043	0.340095	0.340095	0.0116778	0.024	0.999462	-0.000538785	-0.000777052	k__Bacteria	p__Cyanobacteria	c__Chloroplast	o__Stramenopiles	f_o__Stramenopiles	g_f_o__Stramenopiles	s_g_f_o__Stramenopiles	2
146	1	1	OTU13733	n	0.00357995	-2.44612	896	2.95236	0.102455	0	Inf	0.000154446	0.000122608	0.000138527	0.206466	0.206466	0.110635	0.465	0.999968	-3.18e-05	-4.59e-05	k__Bacteria	p__Proteobacteria Delta	c__Deltaproteobacteria	o__Bdellovibrionales	f__Bdellovibrionaceae	g__Bdellovibrio	s_g__Bdellovibrio	1
147	1	1	OTU13736	n	0.00119332	-2.92324	0	-1	0.102455	0	Inf	0.000500013	0.000552603	0.000526308	0.468733	0.387053	0.468733	0.505	1.00005	5.26e-05	7.58e-05	k__Bacteria	p__Chloroflexi	c__Anaerolineae	o__SBR1031	f__A4b	g_f__A4b	s_g_f__A4b	1
148	1	1	OTU13764	n	0.00119332	-2.92324	0	-1	0.102455	0	Inf	0.0098413	0.0099349	0.0098881	0.502366	0.497634	0.502366	0.877	1.00009	9.36e-05	0.000133708	k__Bacteria	p__Verrucomicrobia	c__[Spartobacteria]	o__[Chthoniobacterales]	f__[Chthoniobacteraceae]	g__Candidatus Xiphinematobacter	s_g__Candidatus Xiphinematobacter	1
149	1	1	OTU13783	n	0.00119332	-2.92324	0	-1	0.102455	0	Inf	9.09e-05	7.02e-05	8.06e-05	0.167249	0.167249	0.0622193	0.364	0.999979	-2.08e-05	-3e-05	k__Bacteria	p__Cyanobacteria	c__Chloroplast	o__Stramenopiles	f_o__Stramenopiles	g_f_o__Stramenopiles	s_g_f_o__Stramenopiles	1
150	1	1	OTU1390	n	0.00119332	-2.92324	0	-1	0.102455	0	Inf	0.000363279	0.000289212	0.000326245	0.412413	0.412413	0.253282	0.266	0.999926	-7.41e-05	-0.000106821	k__Bacteria	p__Acidobacteria	c__RB25	o_c__RB25	f_o_c__RB25	g_f_o_c__RB25	s_g_f_o_c__RB25	1
151	1	1	OTU13901	n	0.00119332	-2.92324	0	-1	0.102455	0	Inf	0.000182081	0.00014033	0.000161205	0.188249	0.188249	0.170992	0.945	0.999958	-4.18e-05	-6.02e-05	k__Bacteria	p__Cyanobacteria	c__Chloroplast	o__Stramenopiles	f_o__Stramenopiles	g_f_o__Stramenopiles	s_g_f_o__Stramenopiles	1
152	1	1	OTU14284	n	0.00238663	-2.62221	21	1.32428	0.102455	0	Inf	0.000791552	0.000535662	0.000663607	0.463867	0.463867	0.345942	0.488	0.999744	-0.00025589	-0.000368926	k__Bacteria	p__Cyanobacteria	c__Chloroplast	o__Stramenopiles	f_o__Stramenopiles	g_f_o__Stramenopiles	s_g_f_o__Stramenopiles	1
153	1	1	OTU14378	n	0.00238663	-2.62221	1	0.0413927	0.102455	0	Inf	0.000190994	0.000192711	0.000191853	0.269056	0.239664	0.269056	0.86	1	1.72e-06	2.48e-06	k__Bacteria	p__Chloroflexi	c__Anaerolineae	o__SBR1031	f__A4b	g_f__A4b	s_g_f__A4b	1
154	1	1	OTU14499	n	0.00238663	-2.62221	858	2.93354	0.102455	0	Inf	0.000617736	0.000490261	0.000553998	0.474929	0.474929	0.331856	0.299	0.999873	-0.000127476	-0.000183807	k__Bacteria	p__Acidobacteria	c__Acidobacteriia	o__Acidobacteriales	f__Koribacteraceae	g__Candidatus Koribacter	s_g__Candidatus Koribacter	1
155	1	1	OTU14506	n	0.00477327	-2.32118	1079	3.03306	0.102455	0	Inf	0.000145498	0.000236977	0.000191238	0.265538	0.112715	0.265538	0.299	1.00009	9.15e-05	0.000131951	k__Bacteria	p__Cyanobacteria	c__Chloroplast	o__Stramenopiles	f_o__Stramenopiles	g_f_o__Stramenopiles	s_g_f_o__Stramenopiles	1
156	1	1	OTU14544	n	0.00119332	-2.92324	0	-1	0.102455	0	Inf	0.000136242	0.000167072	0.000151657	0.236066	0.166362	0.236066	0.621	1.00003	3.08e-05	4.45e-05	k__Bacteria	p__Cyanobacteria	c__Chloroplast	o__Stramenopiles	f_o__Stramenopiles	g_f_o__Stramenopiles	s_g_f_o__Stramenopiles	1
157	1	1	OTU14681	n	0.00357995	-2.44612	860	2.93455	0.102455	0	Inf	0.000881871	0.000990397	0.000936134	0.491198	0.471018	0.491198	0.813	1.00011	0.000108526	0.000156423	k__Bacteria	p__AD3	c__ABS-6	o_c__ABS-6	f_o_c__ABS-6	g_f_o_c__ABS-6	s_g_f_o_c__ABS-6	1
158	1	1	OTU14682	n	0.00119332	-2.92324	0	-1	0.102455	0	Inf	0.000308944	0.000368578	0.000338761	0.310862	0.270217	0.310862	0.804	1.00006	5.96e-05	8.6e-05	k__Bacteria	p__Cyanobacteria	c__Chloroplast	o__Chlorophyta	f_o__Chlorophyta	g_f_o__Chlorophyta	s_g_f_o__Chlorophyta	1
159	1	1	OTU14684	n	0.00119332	-2.92324	0	-1	0.102455	0	Inf	9.09e-05	7.87e-05	8.48e-05	0.158798	0.158798	0.132587	0.815	0.999988	-1.22e-05	-1.76e-05	k__Bacteria	p__Actinobacteria	c__Acidimicrobiia	o__Acidimicrobiales	f__Iamiaceae	g__Iamia	s_g__Iamia	1
160	1	1	OTU14688	n	0.00119332	-2.92324	0	-1	0.102455	0	Inf	0.000409247	0.000394976	0.000402112	0.39579	0.39579	0.385886	0.944	0.999986	-1.43e-05	-2.06e-05	k__Bacteria	p__Actinobacteria	c__Acidimicrobiia	o__Acidimicrobiales	f__Microthrixaceae	g_f__Microthrixaceae	s_g_f__Microthrixaceae	1
161	1	1	OTU14690	n	0.00119332	-2.92324	0	-1	0.102455	0	Inf	0.000999457	0.000762363	0.00088091	0.273138	0.273138	0.231811	0.904	0.999763	-0.000237094	-0.000341753	k__Bacteria	p__Cyanobacteria	c__Chloroplast	o__Streptophyta	f_o__Streptophyta	g_f_o__Streptophyta	s_g_f_o__Streptophyta	1
162	1	1	OTU14691	n	0.00238663	-2.62221	1	0.0413927	0.102455	0	Inf	0.000163571	0.000192941	0.000178256	0.231939	0.220908	0.231939	0.954	1.00003	2.94e-05	4.24e-05	k__Bacteria	p__Actinobacteria	c__Acidimicrobiia	o__Acidimicrobiales	f_o__Acidimicrobiales	g_f_o__Acidimicrobiales	s_g_f_o__Acidimicrobiales	1
163	1	1	OTU14695	n	0.00357995	-2.44612	951	2.97823	0.102455	0	Inf	0.000199956	0.00025455	0.000227253	0.240025	0.228118	0.240025	0.958	1.00005	5.46e-05	7.87e-05	k__Bacteria	p__TM7	c__TM7-3	o_c__TM7-3	f_o_c__TM7-3	g_f_o_c__TM7-3	s_g_f_o_c__TM7-3	1
164	1	1	OTU14696	n	0.00238663	-2.62221	288	2.45954	0.102455	0	Inf	0.000145443	0.0001846	0.000165021	0.179536	0.179536	0.159806	0.928	1.00004	3.92e-05	5.65e-05	k__Bacteria	p__TM7	c__TM7-3	o__I025	f_o__I025	g_f_o__I025	s_g_f_o__I025	1
165	1	1	OTU14700	n	0.00357995	-2.44612	1143	3.05808	0.102455	0	Inf	0.000172685	0.000148946	0.000160815	0.25851	0.25851	0.148852	0.415	0.999976	-2.37e-05	-3.42e-05	k__Bacteria	p__Cyanobacteria	c__Chloroplast	o__Chlorophyta	f_o__Chlorophyta	g_f_o__Chlorophyta	s_g_f_o__Chlorophyta	1
166	1	1	OTU14703	n	0.00238663	-2.62221	3	0.491362	0.102455	0	Inf	0.000145734	0.000201804	0.000173769	0.207381	0.170839	0.207381	0.836	1.00006	5.61e-05	8.09e-05	k__Bacteria	p__Chloroflexi	c__TK17	o__mle1-48	f_o__mle1-48	g_f_o__mle1-48	s_g_f_o__mle1-48	1
167	1	1	OTU14705	n	0.00238663	-2.62221	4	0.612784	0.102455	0	Inf	0.00015457	0.000105264	0.000129917	0.242358	0.242358	0.115749	0.337	0.999951	-4.93e-05	-7.11e-05	k__Bacteria	p__Chloroflexi	c__TK17	o_c__TK17	f_o_c__TK17	g_f_o_c__TK17	s_g_f_o_c__TK17	1
168	1	1	OTU14706	n	0.00119332	-2.92324	0	-1	0.102455	0	Inf	0.0001275	8.8e-05	0.000107738	0.241069	0.241069	0.102071	0.316	0.99996	-3.95e-05	-5.7e-05	k__Bacteria	p__Chloroflexi	c__Thermomicrobia	o__JG30-KF-CM45	f_o__JG30-KF-CM45	g_f_o__JG30-KF-CM45	s_g_f_o__JG30-KF-CM45	1
169	1	1	OTU14707	n	0.00477327	-2.32118	6106.07	3.78577	0.102455	0	Inf	0.000181567	0.000157565	0.000169566	0.218121	0.218121	0.165933	0.701	0.999976	-2.4e-05	-3.46e-05	k__Bacteria	p__Gemmatimonadetes	c__Gemm-1	o_c__Gemm-1	f_o_c__Gemm-1	g_f_o_c__Gemm-1	s_g_f_o_c__Gemm-1	1
170	1	1	OTU14720	n	0.00357995	-2.44612	6249.67	3.79586	0.102455	0	Inf	0.00013667	0.00015758	0.000147125	0.191261	0.13762	0.191261	0.694	1.00002	2.09e-05	3.02e-05	k__Bacteria	p__Cyanobacteria	c__Chloroplast	o__Chlorophyta	f_o__Chlorophyta	g_f_o__Chlorophyta	s_g_f_o__Chlorophyta	1
171	1	1	OTU14724	n	0.00119332	-2.92324	0	-1	0.102455	0	Inf	0.00020025	0.000341531	0.00027089	0.315193	0.191652	0.315193	0.459	1.00014	0.000141282	0.000203771	k__Bacteria	p__Actinobacteria	c__Acidimicrobiia	o__Acidimicrobiales	f_o__Acidimicrobiales	g_f_o__Acidimicrobiales	s_g_f_o__Acidimicrobiales	1
172	1	1	OTU14745	n	0.00477327	-2.32118	4769.73	3.6785	0.102455	0	Inf	0.000136249	9.65e-05	0.000116358	0.195158	0.195158	0.118436	0.589	0.99996	-3.98e-05	-5.74e-05	k__Bacteria	p__Chloroflexi	c__Ktedonobacteria	o__Thermogemmatisporales	f__Thermogemmatisporaceae	g_f__Thermogemmatisporaceae	s_g_f__Thermogemmatisporaceae	1
173	1	1	OTU14769	n	0.00119332	-2.92324	0	-1	0.102455	0	Inf	9.08e-05	1.75e-05	5.42e-05	0.248406	0.248406	0.011545	0.028	0.999927	-7.33e-05	-0.000105785	k__Bacteria	p__Chloroflexi	c__C0119	o_c__C0119	f_o_c__C0119	g_f_o_c__C0119	s_g_f_o_c__C0119	2
174	1	1	OTU14780	n	0.00119332	-2.92324	0	-1	0.102455	0	Inf	0.000181828	0.000192631	0.000187229	0.23884	0.215811	0.23884	0.896	1.00001	1.08e-05	1.56e-05	k__Bacteria	p__Chloroflexi	c__Anaerolineae	o__SBR1031	f__oc28	g_f__oc28	s_g_f__oc28	1
175	1	1	OTU1494	n	0.00119332	-2.92324	0	-1	0.102455	0	Inf	0.000918026	0.001078	0.000998013	0.501496	0.425858	0.501496	0.501	1.00016	0.000159973	0.000230563	k__Bacteria	p__Acidobacteria	c__Acidobacteria-6	o__iii1-15	f_o__iii1-15	g_f_o__iii1-15	s_g_f_o__iii1-15	1
176	1	1	OTU15169	n	0.00119332	-2.92324	0	-1	0.102455	0	Inf	0.000818471	0.000797545	0.000808008	0.493525	0.468958	0.493525	0.768	0.999979	-2.09e-05	-3.02e-05	k__Bacteria	p__Actinobacteria	c__Acidimicrobiia	o__Acidimicrobiales	f__C111	g_f__C111	s_g_f__C111	1
177	1	1	OTU15240	n	0.00119332	-2.92324	0	-1	0.102455	0	Inf	0.000191279	0.000140186	0.000165732	0.235103	0.235103	0.16615	0.644	0.999949	-5.11e-05	-7.37e-05	k__Bacteria	p__Actinobacteria	c__Acidimicrobiia	o__Acidimicrobiales	f__EB1017	g_f__EB1017	s_g_f__EB1017	1
178	1	1	OTU15242	n	0.00119332	-2.92324	0	-1	0.102455	0	Inf	0.000317463	0.000342126	0.000329795	0.389022	0.249565	0.389022	0.355	1.00002	2.47e-05	3.56e-05	k__Bacteria	p__Proteobacteria Alpha	c__Alphaproteobacteria	o__Rhizobiales	f_o__Rhizobiales	g_f_o__Rhizobiales	s_g_f_o__Rhizobiales	1
179	1	1	OTU15250	n	0.00119332	-2.92324	0	-1	0.102455	0	Inf	0.0001	0.000184136	0.000142052	0.254622	0.11729	0.254622	0.344	1.00008	8.42e-05	0.000121412	k__Bacteria	p__Actinobacteria	c__Acidimicrobiia	o__Acidimicrobiales	f_o__Acidimicrobiales	g_f_o__Acidimicrobiales	s_g_f_o__Acidimicrobiales	1
180	1	1	OTU15251	n	0.00119332	-2.92324	0	-1	0.102455	0	Inf	9.98e-05	0.000131449	0.000115644	0.243573	0.1279	0.243573	0.366	1.00003	3.16e-05	4.56e-05	k__Bacteria	p__Gemmatimonadetes	c__Gemm-1	o_c__Gemm-1	f_o_c__Gemm-1	g_f_o_c__Gemm-1	s_g_f_o_c__Gemm-1	1
181	1	1	OTU15405	n	0.00119332	-2.92324	0	-1	0.102455	0	Inf	0.000109094	8.79e-05	9.85e-05	0.205102	0.205102	0.127493	0.611	0.999979	-2.12e-05	-3.06e-05	k__Bacteria	p__Chloroflexi	c__Ktedonobacteria	o__JG30-KF-AS9	f_o__JG30-KF-AS9	g_f_o__JG30-KF-AS9	s_g_f_o__JG30-KF-AS9	1
182	1	1	OTU15443	n	0.00119332	-2.92324	0	-1	0.102455	0	Inf	0.00125442	0.00151721	0.00138581	0.547407	0.43583	0.547407	0.141	1.00026	0.000262789	0.0003786	k__Bacteria	p__Actinobacteria	c__Acidimicrobiia	o__Acidimicrobiales	f__C111	g_f__C111	s_g_f__C111	1
183	1	1	OTU15480	n	0.00119332	-2.92324	0	-1	0.102455	0	Inf	0.000318161	0.000289565	0.000303863	0.349018	0.349018	0.306304	0.778	0.999971	-2.86e-05	-4.12e-05	k__Bacteria	p__Actinobacteria	c__Acidimicrobiia	o__Acidimicrobiales	f_o__Acidimicrobiales	g_f_o__Acidimicrobiales	s_g_f_o__Acidimicrobiales	1
184	1	1	OTU1549	n	0.00119332	-2.92324	0	-1	0.102455	0	Inf	0.000208993	0.000192553	0.000200773	0.250598	0.250598	0.205512	0.774	0.999984	-1.64e-05	-2.37e-05	k__Bacteria	p__Acidobacteria	c__Acidobacteria-6	o__iii1-15	f_o__iii1-15	g_f_o__iii1-15	s_g_f_o__iii1-15	1
185	1	1	OTU15496	n	0.00119332	-2.92324	0	-1	0.102455	0	Inf	0.00344525	0.00285007	0.00314766	0.547272	0.547272	0.452728	0.033	0.999407	-0.000595185	-0.000855976	k__Bacteria	p__Actinobacteria	c__Acidimicrobiia	o__Acidimicrobiales	f__EB1017	g_f__EB1017	s_g_f__EB1017	2
186	1	1	OTU15500	n	0.00119332	-2.92324	0	-1	0.102455	0	Inf	0.00178148	0.00174533	0.0017634	0.505125	0.505125	0.494875	0.871	0.999964	-3.61e-05	-5.21e-05	k__Bacteria	p__Chloroflexi	c__Anaerolineae	o__SBR1031	f__oc28	g_f__oc28	s_g_f__oc28	1
187	1	1	OTU15501	n	0.00119332	-2.92324	0	-1	0.102455	0	Inf	0.00108102	0.00105219	0.0010666	0.506758	0.506758	0.458011	0.609	0.999971	-2.88e-05	-4.16e-05	k__Bacteria	p__Actinobacteria	c__Acidimicrobiia	o__Acidimicrobiales	f__EB1017	g_f__EB1017	s_g_f__EB1017	1
188	1	1	OTU15503	n	0.00119332	-2.92324	0	-1	0.102455	0	Inf	0.00177314	0.00216669	0.00196991	0.549945	0.433386	0.549945	0.119	1.00039	0.000393548	0.000566654	k__Bacteria	p__Chloroflexi	c__Anaerolineae	o__SBR1031	f__A4b	g_f__A4b	s_g_f__A4b	1
189	1	1	OTU15504	n	0.00119332	-2.92324	0	-1	0.102455	0	Inf	0.000291028	0.000219607	0.000255318	0.401065	0.401065	0.230392	0.218	0.999929	-7.14e-05	-0.000103013	k__Bacteria	p__Chloroflexi	c__Anaerolineae	o__Anaerolineales	f__Anaerolinaceae	g_f__Anaerolinaceae	s_g_f__Anaerolinaceae	1
190	1	1	OTU15505	n	0.00119332	-2.92324	0	-1	0.102455	0	Inf	0.000736627	0.000464526	0.000600577	0.545126	0.545126	0.276238	0.044	0.999728	-0.000272101	-0.000392324	k__Bacteria	p__Actinobacteria	c__Acidimicrobiia	o__Acidimicrobiales	f__EB1017	g_f__EB1017	s_g_f__EB1017	2
191	1	1	OTU15506	n	0.00119332	-2.92324	0	-1	0.102455	0	Inf	0.000736303	0.000455821	0.000596062	0.526137	0.526137	0.259459	0.083	0.99972	-0.000280482	-0.000404409	k__Bacteria	p__Chloroflexi	c__Anaerolineae	o__SBR1031	f__A4b	g_f__A4b	s_g_f__A4b	1
192	1	1	OTU15508	n	0.00238663	-2.62221	574	2.75899	0.102455	0	Inf	0.000826553	0.000736231	0.000781392	0.509309	0.509309	0.437452	0.428	0.99991	-9.03e-05	-0.000130205	k__Bacteria	p__Proteobacteria Alpha	c__Alphaproteobacteria	o__Rhizobiales	f_o__Rhizobiales	g_f_o__Rhizobiales	s_g_f_o__Rhizobiales	1
193	1	1	OTU15510	n	0.00119332	-2.92324	0	-1	0.102455	0	Inf	0.000354618	0.000386187	0.000370402	0.353744	0.301399	0.353744	0.761	1.00003	3.16e-05	4.55e-05	k__Bacteria	p__Chloroflexi	c__Anaerolineae	o__SBR1031	f__oc28	g_f__oc28	s_g_f__oc28	1
194	1	1	OTU15511	n	0.00238663	-2.62221	6	0.78533	0.102455	0	Inf	0.00231671	0.0025436	0.00243015	0.523341	0.476659	0.523341	0.411	1.00023	0.00022689	0.000326539	k__Bacteria	p__Chloroflexi	c__Ellin6529	o_c__Ellin6529	f_o_c__Ellin6529	g_f_o_c__Ellin6529	s_g_f_o_c__Ellin6529	1
195	1	1	OTU15512	n	0.00238663	-2.62221	1	0.0413927	0.102455	0	Inf	0.00242427	0.00239229	0.00240828	0.50332	0.50332	0.49668	0.938	0.999968	-3.2e-05	-4.6e-05	k__Bacteria	p__Actinobacteria	c__Acidimicrobiia	o__Acidimicrobiales	f__C111	g_f__C111	s_g_f__C111	1
196	1	1	OTU15513	n	0.00238663	-2.62221	858	2.93354	0.102455	0	Inf	0.000754907	0.000676791	0.000715849	0.405188	0.390578	0.405188	0.936	0.999922	-7.81e-05	-0.000112617	k__Bacteria	p__Chloroflexi	c__Anaerolineae	o__SBR1031	f__A4b	g_f__A4b	s_g_f__A4b	1
197	1	1	OTU15518	n	0.00238663	-2.62221	574	2.75899	0.102455	0	Inf	0.000572602	0.00069281	0.000632706	0.44973	0.368706	0.44973	0.534	1.00012	0.000120208	0.000173313	k__Bacteria	p__Chloroflexi	c__Ktedonobacteria	o__Thermogemmatisporales	f__Thermogemmatisporaceae	g_f__Thermogemmatisporaceae	s_g_f__Thermogemmatisporaceae	1
198	1	1	OTU15522	n	0.00119332	-2.92324	0	-1	0.102455	0	Inf	0.00019987	0.00025441	0.00022714	0.300016	0.244428	0.300016	0.692	1.00005	5.45e-05	7.87e-05	k__Bacteria	p__Chloroflexi	c__TK10	o__AKYG885	f__5B-12	g_f__5B-12	s_g_f__5B-12	1
199	1	1	OTU15523	n	0.00119332	-2.92324	0	-1	0.102455	0	Inf	0.000373152	0.000342402	0.000357777	0.309029	0.309029	0.256346	0.725	0.999969	-3.08e-05	-4.43e-05	k__Bacteria	p__TM7	c__TM7-1	o_c__TM7-1	f_o_c__TM7-1	g_f_o_c__TM7-1	s_g_f_o_c__TM7-1	1
200	1	1	OTU15524	n	0.00119332	-2.92324	0	-1	0.102455	0	Inf	0.000400101	0.000298137	0.000349119	0.403233	0.403233	0.259241	0.319	0.999898	-0.000101963	-0.00014705	k__Bacteria	p__Proteobacteria Alpha	c__Alphaproteobacteria	o__Rhodospirillales	f__Rhodospirillaceae	g_f__Rhodospirillaceae	s_g_f__Rhodospirillaceae	1
201	1	1	OTU15525	n	0.00119332	-2.92324	0	-1	0.102455	0	Inf	0.000363616	0.000368032	0.000365824	0.349728	0.349728	0.341334	0.954	1	4.42e-06	6.37e-06	k__Bacteria	p__Chloroflexi	c__Anaerolineae	o__SBR1031	f__oc28	g_f__oc28	s_g_f__oc28	1
202	1	1	OTU15527	n	0.00119332	-2.92324	0	-1	0.102455	0	Inf	0.000236351	0.000297861	0.000267106	0.318612	0.26218	0.318612	0.728	1.00006	6.15e-05	8.87e-05	k__Bacteria	p__Chloroflexi	c__Anaerolineae	o__SBR1031	f__oc28	g_f__oc28	s_g_f__oc28	1
203	1	1	OTU15531	n	0.00119332	-2.92324	0	-1	0.102455	0	Inf	0.000963172	0.000876647	0.000919909	0.484736	0.484736	0.459468	0.817	0.999914	-8.65e-05	-0.000124714	k__Bacteria	p__Actinobacteria	c__Acidimicrobiia	o__Acidimicrobiales	f__EB1017	g_f__EB1017	s_g_f__EB1017	1
204	1	1	OTU15532	n	0.00238663	-2.62221	1140	3.05694	0.102455	0	Inf	0.000399848	0.000447046	0.000423447	0.414752	0.332243	0.414752	0.555	1.00005	4.72e-05	6.81e-05	k__Bacteria	p__Chloroflexi	c__Anaerolineae	o__SBR1031	f__oc28	g_f__oc28	s_g_f__oc28	1
205	1	1	OTU15535	n	0.00238663	-2.62221	2181.63	3.3388	0.102455	0	Inf	0.000200097	0.000263198	0.000231648	0.344919	0.207951	0.344919	0.373	1.00006	6.31e-05	9.1e-05	k__Bacteria	p__Actinobacteria	c__Acidimicrobiia	o__Acidimicrobiales	f__C111	g_f__C111	s_g_f__C111	1
206	1	1	OTU15536	n	0.00119332	-2.92324	0	-1	0.102455	0	Inf	0.000490589	0.000744637	0.000617613	0.516715	0.250067	0.516715	0.039	1.00025	0.000254048	0.000366288	k__Bacteria	p__Chloroflexi	c__Anaerolineae	o__H39	f_o__H39	g_f_o__H39	s_g_f_o__H39	3
207	1	1	OTU15537	n	0.00119332	-2.92324	0	-1	0.102455	0	Inf	0.000154597	0.000113885	0.000134241	0.191939	0.191939	0.151493	0.782	0.999959	-4.07e-05	-5.87e-05	k__Bacteria	p__TM7	c__TM7-1	o_c__TM7-1	f_o_c__TM7-1	g_f_o_c__TM7-1	s_g_f_o_c__TM7-1	1
208	1	1	OTU15538	n	0.00119332	-2.92324	0	-1	0.102455	0	Inf	0.000190819	0.000315722	0.00025327	0.445207	0.209283	0.445207	0.108	1.00012	0.000124903	0.000180151	k__Bacteria	p__Chloroflexi	c__Anaerolineae	o__SBR1031	f__oc28	g_f__oc28	s_g_f__oc28	1
209	1	1	OTU15539	n	0.00119332	-2.92324	0	-1	0.102455	0	Inf	0.000254157	0.000324531	0.000289344	0.360518	0.227731	0.360518	0.393	1.00007	7.04e-05	0.0001015	k__Bacteria	p__TM7	c__TM7-1	o_c__TM7-1	f_o_c__TM7-1	g_f_o_c__TM7-1	s_g_f_o_c__TM7-1	1
210	1	1	OTU15540	n	0.00477327	-2.32118	6895	3.83854	0.102455	0	Inf	0.000127567	0.000122558	0.000125063	0.151115	0.151115	0.139996	0.893	0.999995	-5.01e-06	-7.23e-06	k__Bacteria	p__Chloroflexi	c__Anaerolineae	o__A31	f_o__A31	g_f_o__A31	s_g_f_o__A31	1
211	1	1	OTU15541	n	0.00357995	-2.44612	3224.33	3.50845	0.102455	0	Inf	0.000245537	0.0002805	0.000263019	0.361836	0.276603	0.361836	0.554	1.00003	3.5e-05	5.04e-05	k__Bacteria	p__Actinobacteria	c__Acidimicrobiia	o__Acidimicrobiales	f_o__Acidimicrobiales	g_f_o__Acidimicrobiales	s_g_f_o__Acidimicrobiales	1
212	1	1	OTU15542	n	0.00119332	-2.92324	0	-1	0.102455	0	Inf	0.00024534	0.000254694	0.000250017	0.291059	0.25441	0.291059	0.833	1.00001	9.35e-06	1.35e-05	k__Bacteria	p__Actinobacteria	c__Acidimicrobiia	o__Acidimicrobiales	f__EB1017	g_f__EB1017	s_g_f__EB1017	1
213	1	1	OTU15543	n	0.00119332	-2.92324	0	-1	0.102455	0	Inf	0.000436438	0.000438354	0.000437396	0.388037	0.388037	0.357925	0.822	1	1.92e-06	2.76e-06	k__Bacteria	p__Chloroflexi	c__Anaerolineae	o__SBR1031	f__oc28	g_f__oc28	s_g_f__oc28	1
214	1	1	OTU15544	n	0.00357995	-2.44612	3	0.491362	0.102455	0	Inf	0.000127478	0.000149008	0.000138243	0.211725	0.153688	0.211725	0.682	1.00002	2.15e-05	3.11e-05	k__Bacteria	p__Chloroflexi	c__Anaerolineae	o__A31	f__S47	g_f__S47	s_g_f__S47	1
215	1	1	OTU15545	n	0.00119332	-2.92324	0	-1	0.102455	0	Inf	0.000227229	7.01e-05	0.000148664	0.367967	0.367967	0.0505202	0.021	0.999843	-0.000157131	-0.000226659	k__Bacteria	p__Chloroflexi	c__Anaerolineae	o__H39	f_o__H39	g_f_o__H39	s_g_f_o__H39	2
216	1	1	OTU15548	n	0.00357995	-2.44612	575	2.75974	0.102455	0	Inf	0.000372751	0.000254221	0.000313486	0.39635	0.39635	0.260662	0.374	0.999882	-0.00011853	-0.000170949	k__Bacteria	p__Chloroflexi	c__Anaerolineae	o__Caldilineales	f__Caldilineaceae	g_f__Caldilineaceae	s_g_f__Caldilineaceae	1
217	1	1	OTU15549	n	0.00238663	-2.62221	330	2.51865	0.102455	0	Inf	0.000190897	0.000122679	0.000156788	0.225472	0.225472	0.139724	0.568	0.999932	-6.82e-05	-9.84e-05	k__Bacteria	p__Proteobacteria Alpha	c__Alphaproteobacteria	o_c__Alphaproteobacteria	f_o_c__Alphaproteobacteria	g_f_o_c__Alphaproteobacteria	s_g_f_o_c__Alphaproteobacteria	1
218	1	1	OTU15552	n	0.00238663	-2.62221	8	0.908485	0.102455	0	Inf	0.000336084	0.000385831	0.000360958	0.381754	0.310363	0.381754	0.608	1.00005	4.97e-05	7.17e-05	k__Bacteria	p__Acidobacteria	c__[Chloracidobacteria]	o__RB41	f__Ellin6075	g_f__Ellin6075	s_g_f__Ellin6075	1
219	1	1	OTU15555	n	0.00238663	-2.62221	10	1.00432	0.102455	0	Inf	0.00026326	0.000324145	0.000293702	0.394162	0.199188	0.394162	0.204	1.00006	6.09e-05	8.78e-05	k__Bacteria	p__Actinobacteria	c__Acidimicrobiia	o__Acidimicrobiales	f_o__Acidimicrobiales	g_f_o__Acidimicrobiales	s_g_f_o__Acidimicrobiales	1
220	1	1	OTU15557	n	0.00119332	-2.92324	0	-1	0.102455	0	Inf	0.000154575	0.00012282	0.000138697	0.227022	0.227022	0.173943	0.71	0.999968	-3.18e-05	-4.58e-05	k__Bacteria	p__Chloroflexi	c__Anaerolineae	o__SBR1031	f__oc28	g_f__oc28	s_g_f__oc28	1
221	1	1	OTU15559	n	0.00119332	-2.92324	0	-1	0.102455	0	Inf	0.000190936	0.000236635	0.000213785	0.27672	0.21501	0.27672	0.658	1.00005	4.57e-05	6.59e-05	k__Bacteria	p__Chloroflexi	c__Anaerolineae	o__SBR1031	f__oc28	g_f__oc28	s_g_f__oc28	1
222	1	1	OTU15560	n	0.00357995	-2.44612	3081.13	3.48872	0.102455	0	Inf	0.000182086	0.000359321	0.000270704	0.450354	0.149476	0.450354	0.047	1.00018	0.000177235	0.000255626	k__Bacteria	p__Chloroflexi	c__Thermomicrobia	o__Ellin6537	f_o__Ellin6537	g_f_o__Ellin6537	s_g_f_o__Ellin6537	3
223	1	1	OTU15561	n	0.00119332	-2.92324	0	-1	0.102455	0	Inf	9.98e-05	0.000218836	0.000159341	0.31882	0.0928325	0.31882	0.11	1.00012	0.00011899	0.000171639	k__Bacteria	p__Chloroflexi	c__Anaerolineae	o__SBR1031	f__oc28	g_f__oc28	s_g_f__oc28	1
224	1	1	OTU15563	n	0.00119332	-2.92324	0	-1	0.102455	0	Inf	0.000191124	0.000271531	0.000231327	0.377292	0.168301	0.377292	0.154	1.00008	8.04e-05	0.000115977	k__Bacteria	p__Chloroflexi	c__Anaerolineae	o__SBR1031	f__oc28	g_f__oc28	s_g_f__oc28	1
225	1	1	OTU15568	n	0.00238663	-2.62221	16	1.20683	0.102455	0	Inf	0.000136265	9.65e-05	0.000116373	0.238524	0.238524	0.148047	0.537	0.99996	-3.98e-05	-5.74e-05	k__Bacteria	p__Chloroflexi	c__Anaerolineae	o__SBR1031	f__oc28	g_f__oc28	s_g_f__oc28	1
226	1	1	OTU15571	n	0.00715991	-2.14509	2483.7	3.39512	0.102455	0	Inf	0.00018154	0.000263155	0.000222347	0.380421	0.181438	0.380421	0.151	1.00008	8.16e-05	0.00011772	k__Bacteria	p__Chloroflexi	c__C0119	o_c__C0119	f_o_c__C0119	g_f_o_c__C0119	s_g_f_o_c__C0119	1
227	1	1	OTU15572	n	0.00119332	-2.92324	0	-1	0.102455	0	Inf	0.000163356	0.000175508	0.000169432	0.249962	0.249962	0.22197	0.854	1.00001	1.22e-05	1.75e-05	k__Bacteria	p__Chloroflexi	c__TK10	o__AKYG885	f__5B-12	g_f__5B-12	s_g_f__5B-12	1
228	1	1	OTU15575	n	0.00119332	-2.92324	0	-1	0.102455	0	Inf	0.000118302	5.25e-05	8.54e-05	0.230913	0.230913	0.0548679	0.176	0.999934	-6.58e-05	-9.5e-05	k__Bacteria	p__Chloroflexi	c__Anaerolineae	o__SBR1031	f__oc28	g_f__oc28	s_g_f__oc28	1
229	1	1	OTU15581	n	0.00119332	-2.92324	0	-1	0.102455	0	Inf	0.000236479	0.000341934	0.000289207	0.358918	0.227134	0.358918	0.41	1.00011	0.000105455	0.000152095	k__Bacteria	p__Actinobacteria	c__Acidimicrobiia	o__Acidimicrobiales	f__C111	g_f__C111	s_g_f__C111	1
230	1	1	OTU15583	n	0.00119332	-2.92324	0	-1	0.102455	0	Inf	0.000445044	0.000280454	0.000362749	0.454395	0.454395	0.20709	0.084	0.999835	-0.000164591	-0.000237368	k__Bacteria	p__Acidobacteria	c__[Chloracidobacteria]	o__RB41	f__Ellin6075	g_f__Ellin6075	s_g_f__Ellin6075	1
231	1	1	OTU15586	n	0.00238663	-2.62221	2520	3.40142	0.102455	0	Inf	9.1e-05	0.000201912	0.000146441	0.270835	0.09203	0.270835	0.206	1.00011	0.000110943	0.000160033	k__Bacteria	p__Actinobacteria	c__Acidimicrobiia	o__Acidimicrobiales	f_o__Acidimicrobiales	g_f_o__Acidimicrobiales	s_g_f_o__Acidimicrobiales	1
232	1	1	OTU15587	n	0.00119332	-2.92324	0	-1	0.102455	0	Inf	0.000118178	0.000113954	0.000116066	0.150844	0.150844	0.140257	0.946	0.999996	-4.22e-06	-6.09e-06	k__Bacteria	p__Chloroflexi	c__Anaerolineae	o__SBR1031	f__oc28	g_f__oc28	s_g_f__oc28	1
233	1	1	OTU15590	n	0.00357995	-2.44612	562	2.74981	0.102455	0	Inf	0.00138177	0.00148195	0.00143186	0.499009	0.464638	0.499009	0.668	1.0001	0.000100178	0.00014432	k__Bacteria	p__Chloroflexi	c__Anaerolineae	o__H39	f_o__H39	g_f_o__H39	s_g_f_o__H39	1
234	1	1	OTU15597	n	0.00119332	-2.92324	0	-1	0.102455	0	Inf	0.000118147	0.000148857	0.000133502	0.238932	0.163886	0.238932	0.639	1.00003	3.07e-05	4.43e-05	k__Bacteria	p__Chloroflexi	c__Anaerolineae	o__SBR1031	f__oc28	g_f__oc28	s_g_f__oc28	1
235	1	1	OTU15598	n	0.00119332	-2.92324	0	-1	0.102455	0	Inf	0.000200157	0.000157808	0.000178982	0.269222	0.269222	0.157445	0.459	0.999958	-4.23e-05	-6.11e-05	k__Bacteria	p__Chloroflexi	c__TK10	o__AKYG885	f__5B-12	g_f__5B-12	s_g_f__5B-12	1
236	1	1	OTU15609	n	0.00357995	-2.44612	31	1.49276	0.102455	0	Inf	0.000154406	7.01e-05	0.000112232	0.229297	0.229297	0.0557335	0.168	0.999916	-8.43e-05	-0.000121677	k__Bacteria	p__TM7	c__TM7-1	o_c__TM7-1	f_o_c__TM7-1	g_f_o_c__TM7-1	s_g_f_o_c__TM7-1	1
237	1	1	OTU15611	n	0.00119332	-2.92324	0	-1	0.102455	0	Inf	9.09e-05	4.39e-05	6.74e-05	0.199866	0.199866	0.0581164	0.233	0.999953	-4.71e-05	-6.79e-05	k__Bacteria	p__Chloroflexi	c__Anaerolineae	o__SBR1031	f__oc28	g_f__oc28	s_g_f__oc28	1
238	1	1	OTU15613	n	0.00119332	-2.92324	0	-1	0.102455	0	Inf	9.1e-05	0.000131555	0.000111287	0.211094	0.121167	0.211094	0.487	1.00004	4.05e-05	5.85e-05	k__Bacteria	p__Chloroflexi	c__Anaerolineae	o__SBR1031	f__oc28	g_f__oc28	s_g_f__oc28	1
239	1	1	OTU15642	n	0.00119332	-2.92324	0	-1	0.102455	0	Inf	0.00230905	0.00193854	0.00212379	0.543613	0.543613	0.440087	0.088	0.99963	-0.000370504	-0.000533391	k__Bacteria	p__Actinobacteria	c__Acidimicrobiia	o__Acidimicrobiales	f__C111	g_f__C111	s_g_f__C111	1
240	1	1	OTU15654	n	0.00119332	-2.92324	0	-1	0.102455	0	Inf	0.000653918	0.000543656	0.000598787	0.465141	0.465141	0.356686	0.445	0.99989	-0.000110262	-0.000158979	k__Bacteria	p__Actinobacteria	c__Acidimicrobiia	o__Acidimicrobiales	f__C111	g_f__C111	s_g_f__C111	1
241	1	1	OTU15676	n	0.00119332	-2.92324	0	-1	0.102455	0	Inf	0.00018176	0.000210005	0.000195883	0.21059	0.206201	0.21059	0.978	1.00003	2.82e-05	4.07e-05	k__Bacteria	p__Actinobacteria	c__Acidimicrobiia	o__Acidimicrobiales	f_o__Acidimicrobiales	g_f_o__Acidimicrobiales	s_g_f_o__Acidimicrobiales	1
242	1	1	OTU15682	n	0.00119332	-2.92324	0	-1	0.102455	0	Inf	0.000527147	0.000614032	0.000570589	0.499634	0.376389	0.499634	0.32	1.00009	8.69e-05	0.000125276	k__Bacteria	p__Actinobacteria	c__Acidimicrobiia	o__Acidimicrobiales	f__EB1017	g_f__EB1017	s_g_f__EB1017	1
243	1	1	OTU1572	n	0.00119332	-2.92324	0	-1	0.102455	0	Inf	0.000409006	0.000385709	0.000397357	0.381341	0.362166	0.381341	0.88	0.999977	-2.33e-05	-3.36e-05	k__Bacteria	p__Acidobacteria	c__iii1-8	o__32-20	f_o__32-20	g_f_o__32-20	s_g_f_o__32-20	1
244	1	1	OTU15733	n	0.00119332	-2.92324	0	-1	0.102455	0	Inf	0.0001	8.78e-05	9.39e-05	0.15774	0.15774	0.116907	0.798	0.999988	-1.22e-05	-1.75e-05	k__Bacteria	p__Chloroflexi	c__C0119	o_c__C0119	f_o_c__C0119	g_f_o_c__C0119	s_g_f_o_c__C0119	1
245	1	1	OTU15745	n	0.00119332	-2.92324	0	-1	0.102455	0	Inf	0.000181768	0.000122757	0.000152263	0.265284	0.265284	0.143968	0.396	0.999941	-5.9e-05	-8.51e-05	k__Bacteria	p__Actinobacteria	c__Acidimicrobiia	o__Acidimicrobiales	f_o__Acidimicrobiales	g_f_o__Acidimicrobiales	s_g_f_o__Acidimicrobiales	1
246	1	1	OTU15757	n	0.00119332	-2.92324	0	-1	0.102455	0	Inf	0.000263618	0.000377217	0.000320417	0.39943	0.243773	0.39943	0.25	1.00011	0.000113599	0.000163836	k__Bacteria	p__Actinobacteria	c__Acidimicrobiia	o__Acidimicrobiales	f__EB1017	g_f__EB1017	s_g_f__EB1017	1
247	1	1	OTU16013	n	0.00119332	-2.92324	0	-1	0.102455	0	Inf	0.000136317	0.000166711	0.000151514	0.196482	0.166611	0.196482	0.841	1.00003	3.04e-05	4.38e-05	k__Bacteria	p__Chloroflexi	c__Anaerolineae	o__SBR1031	f__A4b	g_f__A4b	s_g_f__A4b	1
248	1	1	OTU1611	n	0.00119332	-2.92324	0	-1	0.102455	0	Inf	0.000481319	0.000517167	0.000499243	0.406962	0.39278	0.406962	0.916	1.00004	3.58e-05	5.17e-05	k__Bacteria	p__Actinobacteria	c__Thermoleophilia	o__Solirubrobacterales	f__Conexibacteraceae	g_f__Conexibacteraceae	s_g_f__Conexibacteraceae	1
249	1	1	OTU1612	n	0.00119332	-2.92324	0	-1	0.102455	0	Inf	0.00573286	0.00543669	0.00558477	0.513258	0.513258	0.486742	0.508	0.999706	-0.00029617	-0.00042491	k__Bacteria	p__Actinobacteria	c__Thermoleophilia	o__Solirubrobacterales	f_o__Solirubrobacterales	g_f_o__Solirubrobacterales	s_g_f_o__Solirubrobacterales	1
250	1	1	OTU16180	n	0.00477327	-2.32118	202	2.30557	0.102455	0	Inf	8.18e-05	7.87e-05	8.03e-05	0.151024	0.151024	0.122573	0.842	0.999997	-3.12e-06	-4.5e-06	k__Bacteria	p__AD3	c__ABS-6	o_c__ABS-6	f_o_c__ABS-6	g_f_o_c__ABS-6	s_g_f_o_c__ABS-6	1
251	1	1	OTU16189	n	0.00119332	-2.92324	0	-1	0.102455	0	Inf	0.000554308	0.000359637	0.000456973	0.561574	0.561574	0.267018	0.035	0.999805	-0.000194671	-0.000280722	k__Bacteria	p__Chloroflexi	c__Anaerolineae	o__SBR1031	f__oc28	g_f__oc28	s_g_f__oc28	2
252	1	1	OTU1628	n	0.00119332	-2.92324	0	-1	0.102455	0	Inf	0.000418274	0.000350301	0.000384287	0.443439	0.443439	0.309279	0.34	0.999932	-6.8e-05	-9.8e-05	k__Bacteria	p__Acidobacteria	c__Acidobacteria-6	o__iii1-15	f__RB40	g_f__RB40	s_g_f__RB40	1
253	1	1	OTU16376	n	0.00119332	-2.92324	0	-1	0.102455	0	Inf	0.000463555	0.000447306	0.00045543	0.376978	0.376978	0.36831	0.947	0.999984	-1.62e-05	-2.34e-05	k__Bacteria	p__Chloroflexi	c__TK10	o__B07_WMSP1	f_o__B07_WMSP1	g_f_o__B07_WMSP1	s_g_f_o__B07_WMSP1	1
254	1	1	OTU1645	n	0.00238663	-2.62221	574	2.75899	0.102455	0	Inf	9.99e-05	1.77e-05	5.88e-05	0.283205	0.283205	0.0107417	0.01	0.999918	-8.22e-05	-0.000118653	k__Bacteria	p__Acidobacteria	c__Acidobacteria-6	o__iii1-15	f__RB40	g_f__RB40	s_g_f__RB40	2
255	1	1	OTU16504	n	0.00119332	-2.92324	0	-1	0.102455	0	Inf	0.00729767	0.00783084	0.00756426	0.517621	0.482379	0.517621	0.393	1.00053	0.000533174	0.000763432	k__Bacteria	p__Proteobacteria Alpha	c__Alphaproteobacteria	o__Rhizobiales	f__Hyphomicrobiaceae	g_f__Hyphomicrobiaceae	s_g_f__Hyphomicrobiaceae	1
256	1	1	OTU16531	n	0.00357995	-2.44612	3874	3.58817	0.102455	0	Inf	0.000390817	0.000368456	0.000379637	0.400342	0.400342	0.363956	0.763	0.999978	-2.24e-05	-3.22e-05	k__Bacteria	p__Acidobacteria	c__Solibacteres	o__Solibacterales	f__Solibacteraceae	g__Candidatus Solibacter	s_g__Candidatus Solibacter	1
257	1	1	OTU16662	n	0.00119332	-2.92324	0	-1	0.102455	0	Inf	0.00108154	0.000807027	0.000944281	0.551466	0.551466	0.412062	0.139	0.999726	-0.000274508	-0.000395658	k__Bacteria	p__Proteobacteria Alpha	c__Alphaproteobacteria	o__Rhizobiales	f__Hyphomicrobiaceae	g__Rhodoplanes	s_g__Rhodoplanes	1
258	1	1	OTU16710	n	0.00238663	-2.62221	18	1.25768	0.102455	0	Inf	0.000199883	0.000202403	0.000201143	0.233597	0.202428	0.233597	0.819	1	2.52e-06	3.63e-06	k__Bacteria	p__Actinobacteria	c__Acidimicrobiia	o__Acidimicrobiales	f__C111	g_f__C111	s_g_f__C111	1
259	1	1	OTU16778	n	0.00357995	-2.44612	575	2.75974	0.102455	0	Inf	0.000745495	0.000754239	0.000749867	0.441853	0.441853	0.43107	0.943	1.00001	8.74e-06	1.26e-05	k__Bacteria	p__Acidobacteria	c__[Chloracidobacteria]	o__RB41	f__Ellin6075	g_f__Ellin6075	s_g_f__Ellin6075	1
260	1	1	OTU16792	n	0.00119332	-2.92324	0	-1	0.102455	0	Inf	0.000245463	0.000219845	0.000232654	0.312609	0.312609	0.236236	0.633	0.999974	-2.56e-05	-3.7e-05	k__Bacteria	p__Chloroflexi	c__Anaerolineae	o__H39	f_o__H39	g_f_o__H39	s_g_f_o__H39	1
261	1	1	OTU16854	n	0.00119332	-2.92324	0	-1	0.102455	0	Inf	0.000145402	9.63e-05	0.000120862	0.200507	0.200507	0.113851	0.533	0.999951	-4.91e-05	-7.08e-05	k__Bacteria	p__Actinobacteria	c__Acidimicrobiia	o__Acidimicrobiales	f__EB1017	g_f__EB1017	s_g_f__EB1017	1
262	1	1	OTU16991	n	0.00119332	-2.92324	0	-1	0.102455	0	Inf	0.000154516	0.000183816	0.000169166	0.232843	0.219893	0.232843	0.926	1.00003	2.93e-05	4.23e-05	k__Bacteria	p__Actinobacteria	c__Acidimicrobiia	o__Acidimicrobiales	f_o__Acidimicrobiales	g_f_o__Acidimicrobiales	s_g_f_o__Acidimicrobiales	1
263	1	1	OTU17001	n	0.00119332	-2.92324	0	-1	0.102455	0	Inf	0.000209352	7.03e-05	0.000139839	0.388134	0.388134	0.0449028	0.018	0.999861	-0.000139025	-0.000200543	k__Bacteria	p__Proteobacteria Alpha	c__Alphaproteobacteria	o__Rhodospirillales	f__Rhodospirillaceae	g_f__Rhodospirillaceae	s_g_f__Rhodospirillaceae	2
264	1	1	OTU17032	n	0.00477327	-2.32118	3092	3.49025	0.102455	0	Inf	0.000272751	0.000254319	0.000263535	0.34499	0.34499	0.310188	0.809	0.999982	-1.84e-05	-2.66e-05	k__Bacteria	p__Actinobacteria	c__Acidimicrobiia	o__Acidimicrobiales	f__EB1017	g_f__EB1017	s_g_f__EB1017	1
265	1	1	OTU17055	n	0.00119332	-2.92324	0	-1	0.102455	0	Inf	0.000390656	0.000342542	0.000366599	0.374941	0.374941	0.300336	0.63	0.999952	-4.81e-05	-6.94e-05	k__Bacteria	p__Proteobacteria Alpha	c__Alphaproteobacteria	o__Rhizobiales	f__Phyllobacteriaceae	g__Aminobacter	s_g__Aminobacter	1
266	1	1	OTU17126	n	0.00119332	-2.92324	0	-1	0.102455	0	Inf	0.000754403	0.000641212	0.000697808	0.500511	0.500511	0.42663	0.555	0.999887	-0.000113191	-0.000163186	k__Bacteria	p__Actinobacteria	c__Acidimicrobiia	o__Acidimicrobiales	f__EB1017	g_f__EB1017	s_g_f__EB1017	1
267	1	1	OTU17127	n	0.00119332	-2.92324	0	-1	0.102455	0	Inf	0.000145275	0.000148811	0.000147043	0.201255	0.201255	0.180718	0.874	1	3.54e-06	5.1e-06	k__Bacteria	p__Chloroflexi	c__Anaerolineae	o__Caldilineales	f__Caldilineaceae	g__Caldilinea	s_g__Caldilinea	1
268	1	1	OTU17153	n	0.00119332	-2.92324	0	-1	0.102455	0	Inf	0.00120902	0.00127151	0.00124026	0.512596	0.487404	0.512596	0.7	1.00006	6.25e-05	9e-05	k__Bacteria	p__Acidobacteria	c__Solibacteres	o__Solibacterales	f__Solibacteraceae	g__Candidatus Solibacter	s_g__Candidatus Solibacter	1
269	1	1	OTU17188	n	0.00119332	-2.92324	0	-1	0.102455	0	Inf	0.000300142	0.000455738	0.00037794	0.473725	0.235305	0.473725	0.105	1.00016	0.000155595	0.000224392	k__Bacteria	p__Acidobacteria	c__Solibacteres	o__Solibacterales	f_o__Solibacterales	g_f_o__Solibacterales	s_g_f_o__Solibacterales	1
270	1	1	OTU17213	n	0.00238663	-2.62221	574	2.75899	0.102455	0	Inf	0.000263458	0.0002456	0.000254529	0.310153	0.287523	0.310153	0.891	0.999982	-1.79e-05	-2.58e-05	k__Bacteria	p__Chloroflexi	c__Anaerolineae	o__H39	f_o__H39	g_f_o__H39	s_g_f_o__H39	1
271	1	1	OTU17289	n	0.00119332	-2.92324	0	-1	0.102455	0	Inf	0.000218082	0.000227689	0.000222885	0.273629	0.217433	0.273629	0.73	1.00001	9.61e-06	1.39e-05	k__Bacteria	p__Chloroflexi	c__Anaerolineae	o__H39	f_o__H39	g_f_o__H39	s_g_f_o__H39	1
272	1	1	OTU17372	n	0.00357995	-2.44612	623	2.79456	0.102455	0	Inf	0.0015083	0.00139494	0.00145162	0.463317	0.461798	0.463317	0.993	0.999887	-0.000113361	-0.000163309	k__Bacteria	p__Proteobacteria Alpha	c__Alphaproteobacteria	o__Sphingomonadales	f__Sphingomonadaceae	g__Kaistobacter	s_g__Kaistobacter	1
273	1	1	OTU17376	n	0.00119332	-2.92324	0	-1	0.102455	0	Inf	0.000136138	0.000166685	0.000151411	0.275219	0.166504	0.275219	0.451	1.00003	3.05e-05	4.41e-05	k__Bacteria	p__Proteobacteria Alpha	c__Alphaproteobacteria	o__Rhodospirillales	f__Rhodospirillaceae	g_f__Rhodospirillaceae	s_g_f__Rhodospirillaceae	1
274	1	1	OTU174	n	0.00238663	-2.62221	0	-1	0.102455	0	Inf	0.000118283	6.14e-05	8.98e-05	0.24387	0.24387	0.0731894	0.179	0.999943	-5.69e-05	-8.21e-05	k__Bacteria	p__Acidobacteria	c__Acidobacteria-6	o__iii1-15	f_o__iii1-15	g_f_o__iii1-15	s_g_f_o__iii1-15	1
275	1	1	OTU17448	n	0.00119332	-2.92324	0	-1	0.102455	0	Inf	0.000954448	0.000798358	0.000876403	0.524358	0.524358	0.422941	0.33	0.999844	-0.000156089	-0.000224992	k__Bacteria	p__Acidobacteria	c__Acidobacteriia	o__Acidobacteriales	f__Koribacteraceae	g_f__Koribacteraceae	s_g_f__Koribacteraceae	1
276	1	1	OTU17527	n	0.00119332	-2.92324	0	-1	0.102455	0	Inf	0.000799875	0.000841647	0.000820761	0.476101	0.433135	0.476101	0.701	1.00004	4.18e-05	6.02e-05	k__Bacteria	p__Proteobacteria Alpha	c__Alphaproteobacteria	o__Rhizobiales	f__Hyphomicrobiaceae	g__Pedomicrobium	s_g__Pedomicrobium	1
277	1	1	OTU17553	n	0.00119332	-2.92324	0	-1	0.102455	0	Inf	0.000318099	0.000254206	0.000286153	0.308789	0.308789	0.237953	0.66	0.999936	-6.39e-05	-9.22e-05	k__Bacteria	p__Proteobacteria Alpha	c__Alphaproteobacteria	o__Rhodospirillales	f__Rhodospirillaceae	g_f__Rhodospirillaceae	s_g_f__Rhodospirillaceae	1
278	1	1	OTU1756	n	0.00357995	-2.44612	1426	3.15415	0.102455	0	Inf	0.00155326	0.00121849	0.00138588	0.560389	0.560389	0.42391	0.107	0.999666	-0.000334768	-0.000482299	k__Bacteria	p__Acidobacteria	c__Acidobacteria-6	o__iii1-15	f_o__iii1-15	g_f_o__iii1-15	s_g_f_o__iii1-15	1
279	1	1	OTU17560	n	0.00238663	-2.62221	1	0.0413927	0.102455	0	Inf	0.000254818	0.000271889	0.000263353	0.31341	0.286693	0.31341	0.871	1.00002	1.71e-05	2.46e-05	k__Bacteria	p__Proteobacteria Alpha	c__Alphaproteobacteria	o__Rhizobiales	f_o__Rhizobiales	g_f_o__Rhizobiales	s_g_f_o__Rhizobiales	1
280	1	1	OTU17631	n	0.00119332	-2.92324	0	-1	0.102455	0	Inf	9.98e-05	0.00018404	0.000141936	0.347314	0.104202	0.347314	0.075	1.00008	8.42e-05	0.000121469	k__Bacteria	p__Actinobacteria	c__Acidimicrobiia	o__Acidimicrobiales	f__EB1017	g_f__EB1017	s_g_f__EB1017	1
281	1	1	OTU17705	n	0.00119332	-2.92324	0	-1	0.102455	0	Inf	0.00141742	0.00142013	0.00141877	0.500477	0.499523	0.500477	0.98	1	2.71e-06	3.9e-06	k__Bacteria	p__Chloroflexi	c__Ellin6529	o_c__Ellin6529	f_o_c__Ellin6529	g_f_o_c__Ellin6529	s_g_f_o_c__Ellin6529	1
282	1	1	OTU17738	n	0.00119332	-2.92324	0	-1	0.102455	0	Inf	0.000717614	0.000816164	0.000766889	0.475113	0.433216	0.475113	0.718	1.0001	9.85e-05	0.000142068	k__Bacteria	p__Chloroflexi	c__Ellin6529	o_c__Ellin6529	f_o_c__Ellin6529	g_f_o_c__Ellin6529	s_g_f_o_c__Ellin6529	1
283	1	1	OTU17791	n	0.00119332	-2.92324	0	-1	0.102455	0	Inf	0.00306174	0.00280382	0.00293278	0.521986	0.521986	0.478014	0.438	0.999743	-0.000257922	-0.000371014	k__Bacteria	p__Proteobacteria Alpha	c__Alphaproteobacteria	o__Rhizobiales	f__Methylocystaceae	g_f__Methylocystaceae	s_g_f__Methylocystaceae	1
284	1	1	OTU17792	n	0.00119332	-2.92324	0	-1	0.102455	0	Inf	0.00457929	0.00489022	0.00473475	0.516418	0.483582	0.516418	0.392	1.00031	0.000310934	0.000446469	k__Bacteria	p__Chloroflexi	c__Ellin6529	o_c__Ellin6529	f_o_c__Ellin6529	g_f_o_c__Ellin6529	s_g_f_o_c__Ellin6529	1
285	1	1	OTU17796	n	0.00238663	-2.62221	1974	3.29537	0.102455	0	Inf	0.00128192	0.00099922	0.00114057	0.520338	0.520338	0.406747	0.237	0.999718	-0.0002827	-0.000407385	k__Bacteria	p__Chloroflexi	c__Chloroflexi	o__[Roseiflexales]	f__[Kouleothrixaceae]	g_f__[Kouleothrixaceae]	s_g_f__[Kouleothrixaceae]	1
286	1	1	OTU17797	n	0.00119332	-2.92324	0	-1	0.102455	0	Inf	0.00103678	0.00105125	0.00104401	0.485485	0.478144	0.485485	0.948	1.00001	1.45e-05	2.09e-05	k__Bacteria	p__Proteobacteria Alpha	c__Alphaproteobacteria	o__Rhodospirillales	f__Rhodospirillaceae	g_f__Rhodospirillaceae	s_g_f__Rhodospirillaceae	1
287	1	1	OTU17800	n	0.00119332	-2.92324	0	-1	0.102455	0	Inf	0.000408797	0.000394259	0.000401528	0.395929	0.395929	0.333144	0.635	0.999985	-1.45e-05	-2.1e-05	k__Bacteria	p__Acidobacteria	c__Solibacteres	o__Solibacterales	f_o__Solibacterales	g_f_o__Solibacterales	s_g_f_o__Solibacterales	1
288	1	1	OTU17801	n	0.00119332	-2.92324	0	-1	0.102455	0	Inf	0.00122709	0.00158544	0.00140626	0.563706	0.420135	0.563706	0.112	1.00036	0.000358347	0.00051626	k__Bacteria	p__Proteobacteria Alpha	c__Alphaproteobacteria	o__Rhizobiales	f__Phyllobacteriaceae	g__Mesorhizobium	s_g__Mesorhizobium	1
289	1	1	OTU17802	n	0.00119332	-2.92324	0	-1	0.102455	0	Inf	0.000845336	0.00103496	0.000940146	0.530765	0.382973	0.530765	0.145	1.00019	0.000189621	0.000273308	k__Bacteria	p__Chloroflexi	c__TK10	o__B07_WMSP1	f_o__B07_WMSP1	g_f_o__B07_WMSP1	s_g_f_o__B07_WMSP1	1
290	1	1	OTU17803	n	0.00357995	-2.44612	119	2.07591	0.102455	0	Inf	0.00184527	0.0020516	0.00194843	0.50767	0.473527	0.50767	0.659	1.00021	0.000206324	0.000297083	k__Bacteria	p__Acidobacteria	c__Solibacteres	o__Solibacterales	f__Solibacteraceae	g__Candidatus Solibacter	s_g__Candidatus Solibacter	1
291	1	1	OTU17804	n	0.00238663	-2.62221	1	0.0413927	0.102455	0	Inf	0.000717817	0.000981937	0.000849877	0.557062	0.406665	0.557062	0.13	1.00026	0.00026412	0.000380722	k__Bacteria	p__Chloroflexi	c__Ellin6529	o_c__Ellin6529	f_o_c__Ellin6529	g_f_o_c__Ellin6529	s_g_f_o_c__Ellin6529	1
292	1	1	OTU17806	n	0.00119332	-2.92324	0	-1	0.102455	0	Inf	0.000390928	0.000464538	0.000427733	0.504236	0.372351	0.504236	0.265	1.00007	7.36e-05	0.000106152	k__Bacteria	p__Acidobacteria	c__Solibacteres	o__Solibacterales	f_o__Solibacterales	g_f_o__Solibacterales	s_g_f_o__Solibacterales	1
293	1	1	OTU17807	n	0.00119332	-2.92324	0	-1	0.102455	0	Inf	0.00139086	0.0012436	0.00131723	0.527949	0.527949	0.455192	0.363	0.999853	-0.000147262	-0.000212175	k__Bacteria	p__Proteobacteria Alpha	c__Alphaproteobacteria	o__Rhizobiales	f__Methylocystaceae	g_f__Methylocystaceae	s_g_f__Methylocystaceae	1
294	1	1	OTU17808	n	0.00119332	-2.92324	0	-1	0.102455	0	Inf	0.00279207	0.00217471	0.00248339	0.562149	0.562149	0.437851	0.202	0.999384	-0.000617357	-0.000888451	k__Bacteria	p__Proteobacteria Alpha	c__Alphaproteobacteria	o__Sphingomonadales	f__Sphingomonadaceae	g__Sphingomonas	s__asaccharolytica	1
295	1	1	OTU17809	n	0.00119332	-2.92324	0	-1	0.102455	0	Inf	0.00127258	0.00102528	0.00114893	0.553811	0.553811	0.398383	0.072	0.999753	-0.000247302	-0.000356372	k__Bacteria	p__Proteobacteria Alpha	c__Alphaproteobacteria	o__Rhizobiales	f__Hyphomicrobiaceae	g__Devosia	s_g__Devosia	1
296	1	1	OTU17810	n	0.00238663	-2.62221	1	0.0413927	0.102455	0	Inf	0.000308807	0.000350814	0.00032981	0.398881	0.312105	0.398881	0.531	1.00004	4.2e-05	6.06e-05	k__Bacteria	p__Proteobacteria Alpha	c__Alphaproteobacteria	o__Rhizobiales	f__Bradyrhizobiaceae	g__Balneimonas	s_g__Balneimonas	1
297	1	1	OTU17813	n	0.00238663	-2.62221	288	2.45954	0.102455	0	Inf	0.00213648	0.00209675	0.00211661	0.504692	0.504692	0.495308	0.885	0.99996	-3.97e-05	-5.72e-05	k__Bacteria	p__Proteobacteria Alpha	c__Alphaproteobacteria	o__Ellin329	f_o__Ellin329	g_f_o__Ellin329	s_g_f_o__Ellin329	1
298	1	1	OTU17814	n	0.00119332	-2.92324	0	-1	0.102455	0	Inf	0.0008002	0.000657127	0.000728663	0.508415	0.508415	0.418704	0.442	0.999857	-0.000143074	-0.000206261	k__Bacteria	p__Proteobacteria Alpha	c__Alphaproteobacteria	o__Sphingomonadales	f__Sphingomonadaceae	g__Kaistobacter	s_g__Kaistobacter	1
299	1	1	OTU17817	n	0.00119332	-2.92324	0	-1	0.102455	0	Inf	0.000817883	0.000780085	0.000798984	0.473914	0.473914	0.383564	0.449	0.999962	-3.78e-05	-5.45e-05	k__Bacteria	p__Proteobacteria Alpha	c__Alphaproteobacteria	o__Rhodospirillales	f__Rhodospirillaceae	g_f__Rhodospirillaceae	s_g_f__Rhodospirillaceae	1
300	1	1	OTU17818	n	0.00119332	-2.92324	0	-1	0.102455	0	Inf	0.000400029	0.000517289	0.000458659	0.463216	0.323026	0.463216	0.301	1.00012	0.00011726	0.000169093	k__Bacteria	p__Proteobacteria Alpha	c__Alphaproteobacteria	o__Sphingomonadales	f__Sphingomonadaceae	g__Sphingomonas	s__wittichii	1
301	1	1	OTU17819	n	0.00119332	-2.92324	0	-1	0.102455	0	Inf	0.000799764	0.000605058	0.000702411	0.527129	0.527129	0.399937	0.316	0.999805	-0.000194706	-0.000280704	k__Bacteria	p__Proteobacteria Alpha	c__Alphaproteobacteria	o__Rhizobiales	f__Hyphomicrobiaceae	g__Rhodoplanes	s_g__Rhodoplanes	1
302	1	1	OTU17820	n	0.00119332	-2.92324	0	-1	0.102455	0	Inf	0.00025452	0.000210587	0.000232554	0.304016	0.304016	0.226385	0.609	0.999956	-4.39e-05	-6.34e-05	k__Bacteria	p__Acidobacteria	c__Solibacteres	o__Solibacterales	f_o__Solibacterales	g_f_o__Solibacterales	s_g_f_o__Solibacterales	1
303	1	1	OTU17821	n	0.00119332	-2.92324	0	-1	0.102455	0	Inf	0.000408442	0.000473092	0.000440767	0.460002	0.343208	0.460002	0.405	1.00006	6.47e-05	9.32e-05	k__Bacteria	p__Proteobacteria Alpha	c__Alphaproteobacteria	o__Rhizobiales	f__Bradyrhizobiaceae	g_f__Bradyrhizobiaceae	s_g_f__Bradyrhizobiaceae	1
304	1	1	OTU17823	n	0.00119332	-2.92324	0	-1	0.102455	0	Inf	0.000481325	0.000561184	0.000521254	0.461401	0.324899	0.461401	0.306	1.00008	7.99e-05	0.000115152	k__Bacteria	p__Acidobacteria	c__Acidobacteriia	o__Acidobacteriales	f__Koribacteraceae	g_f__Koribacteraceae	s_g_f__Koribacteraceae	1
305	1	1	OTU17824	n	0.00477327	-2.32118	1420	3.15232	0.102455	0	Inf	0.000299975	0.000429275	0.000364625	0.441489	0.243762	0.441489	0.177	1.00013	0.0001293	0.000186472	k__Bacteria	p__Proteobacteria Alpha	c__Alphaproteobacteria	o__Rhodospirillales	f__Rhodospirillaceae	g_f__Rhodospirillaceae	s_g_f__Rhodospirillaceae	1
306	1	1	OTU17825	n	0.00238663	-2.62221	1420	3.15232	0.102455	0	Inf	0.000218195	0.000236858	0.000227527	0.278842	0.248627	0.278842	0.83	1.00002	1.87e-05	2.69e-05	k__Bacteria	p__Acidobacteria	c__Solibacteres	o__Solibacterales	f__AKIW659	g_f__AKIW659	s_g_f__AKIW659	1
307	1	1	OTU17826	n	0.00357995	-2.44612	6360	3.80346	0.102455	0	Inf	0.0013817	0.00127973	0.00133072	0.480701	0.480701	0.46367	0.857	0.999898	-0.000101972	-0.000146919	k__Bacteria	p__Chloroflexi	c__Chloroflexi	o__[Roseiflexales]	f__[Kouleothrixaceae]	g_f__[Kouleothrixaceae]	s_g_f__[Kouleothrixaceae]	1
308	1	1	OTU17827	n	0.00238663	-2.62221	0	-1	0.102455	0	Inf	0.00122675	0.00115677	0.00119176	0.48532	0.476556	0.48532	0.936	0.99993	-7e-05	-0.000100841	k__Bacteria	p__Chloroflexi	c__Ellin6529	o_c__Ellin6529	f_o_c__Ellin6529	g_f_o_c__Ellin6529	s_g_f_o_c__Ellin6529	1
309	1	1	OTU17829	n	0.00119332	-2.92324	0	-1	0.102455	0	Inf	0.000436429	0.000613779	0.000525104	0.417454	0.292434	0.417454	0.416	1.00018	0.00017735	0.000255728	k__Bacteria	p__Proteobacteria Alpha	c__Alphaproteobacteria	o__Rhizobiales	f__Rhizobiaceae	g__Rhizobium	s_g__Rhizobium	1
310	1	1	OTU17830	n	0.00119332	-2.92324	0	-1	0.102455	0	Inf	0.00033638	0.000350764	0.000343572	0.328157	0.290094	0.328157	0.789	1.00001	1.44e-05	2.07e-05	k__Bacteria	p__Chloroflexi	c__S085	o_c__S085	f_o_c__S085	g_f_o_c__S085	s_g_f_o_c__S085	1
311	1	1	OTU17833	n	0.00119332	-2.92324	0	-1	0.102455	0	Inf	0.000754258	0.000639498	0.000696878	0.501083	0.501083	0.393283	0.385	0.999885	-0.000114761	-0.000165449	k__Bacteria	p__Proteobacteria Alpha	c__Alphaproteobacteria	o__Rhizobiales	o__Rhizobiales	o__Rhizobiales	o__Rhizobiales	1
312	1	1	OTU17835	n	0.00238663	-2.62221	0	-1	0.102455	0	Inf	0.000263676	0.000350837	0.000307257	0.407799	0.238378	0.407799	0.248	1.00009	8.72e-05	0.000125709	k__Bacteria	p__Proteobacteria Alpha	c__Alphaproteobacteria	o__Rhodospirillales	f_o__Rhodospirillales	g_f_o__Rhodospirillales	s_g_f_o__Rhodospirillales	1
313	1	1	OTU17838	n	0.00119332	-2.92324	0	-1	0.102455	0	Inf	0.00043624	0.000359495	0.000397868	0.406091	0.406091	0.387238	0.942	0.999923	-7.67e-05	-0.000110675	k__Bacteria	p__Chloroflexi	c__Ellin6529	o_c__Ellin6529	f_o_c__Ellin6529	g_f_o_c__Ellin6529	s_g_f_o_c__Ellin6529	1
314	1	1	OTU17840	n	0.00119332	-2.92324	0	-1	0.102455	0	Inf	0.000763086	0.000744702	0.000753894	0.468608	0.468608	0.458625	0.944	0.999982	-1.84e-05	-2.65e-05	k__Bacteria	p__Proteobacteria Alpha	c__Alphaproteobacteria	o__Rhodospirillales	f__Rhodospirillaceae	g_f__Rhodospirillaceae	s_g_f__Rhodospirillaceae	1
315	1	1	OTU17843	n	0.00238663	-2.62221	15	1.17898	0.102455	0	Inf	0.000717802	0.000929615	0.000823709	0.544133	0.419576	0.544133	0.177	1.00021	0.000211813	0.000305331	k__Bacteria	p__Proteobacteria Alpha	c__Alphaproteobacteria	o__Rhodospirillales	f__Acetobacteraceae	g_f__Acetobacteraceae	s_g_f__Acetobacteraceae	1
316	1	1	OTU17845	n	0.00119332	-2.92324	0	-1	0.102455	0	Inf	0.000236165	0.000157708	0.000196936	0.333109	0.333109	0.171601	0.263	0.999922	-7.85e-05	-0.000113167	k__Bacteria	p__Acidobacteria	c__Acidobacteriia	o__Acidobacteriales	f__Acidobacteriaceae	g_f__Acidobacteriaceae	s_g_f__Acidobacteriaceae	1
317	1	1	OTU17846	n	0.00238663	-2.62221	10	1.00432	0.102455	0	Inf	0.000300067	0.000262959	0.000281513	0.296086	0.296086	0.266883	0.855	0.999963	-3.71e-05	-5.35e-05	k__Bacteria	p__Proteobacteria Alpha	c__Alphaproteobacteria	o__Rhizobiales	f__Methylobacteriaceae	g__Methylobacterium	s__mesophilicum	1
318	1	1	OTU17848	n	0.00238663	-2.62221	8	0.908485	0.102455	0	Inf	0.000209217	0.000359779	0.000284498	0.429064	0.177038	0.429064	0.086	1.00015	0.000150562	0.000217153	k__Bacteria	p__Proteobacteria Alpha	c__Alphaproteobacteria	o__Rhodospirillales	f_o__Rhodospirillales	g_f_o__Rhodospirillales	s_g_f_o__Rhodospirillales	1
319	1	1	OTU17849	n	0.00596659	-2.22427	5181	3.71442	0.102455	0	Inf	0.000136247	0.000139935	0.000138091	0.182713	0.182713	0.144765	0.779	1	3.69e-06	5.32e-06	k__Bacteria	p__Proteobacteria Alpha	c__Alphaproteobacteria	o__Rickettsiales	f_o__Rickettsiales	g_f_o__Rickettsiales	s_g_f_o__Rickettsiales	1
320	1	1	OTU17852	n	0.00238663	-2.62221	9661.93	3.98507	0.102455	0	Inf	0.000154599	0.000218913	0.000186756	0.33491	0.183959	0.33491	0.345	1.00006	6.43e-05	9.28e-05	k__Bacteria	p__Acidobacteria	c__Solibacteres	o__Solibacterales	f_o__Solibacterales	g_f_o__Solibacterales	s_g_f_o__Solibacterales	1
321	1	1	OTU17855	n	0.00119332	-2.92324	0	-1	0.102455	0	Inf	0.000154438	0.000245163	0.000199801	0.372493	0.186084	0.372493	0.201	1.00009	9.07e-05	0.000130861	k__Bacteria	p__Proteobacteria Alpha	c__Alphaproteobacteria	o__Ellin329	f_o__Ellin329	g_f_o__Ellin329	s_g_f_o__Ellin329	1
322	1	1	OTU17857	n	0.00357995	-2.44612	6808.4	3.83305	0.102455	0	Inf	0.000799693	0.000929681	0.000864687	0.518383	0.428164	0.518383	0.369	1.00013	0.000129989	0.000187372	k__Bacteria	p__Acidobacteria	c__Solibacteres	o__Solibacterales	f__Solibacteraceae	g__Candidatus Solibacter	s_g__Candidatus Solibacter	1
323	1	1	OTU17859	n	0.00238663	-2.62221	1	0.0413927	0.102455	0	Inf	0.000136203	0.000192721	0.000164462	0.272031	0.122693	0.272031	0.3	1.00006	5.65e-05	8.15e-05	k__Bacteria	p__Proteobacteria Alpha	c__Alphaproteobacteria	o__Rhodospirillales	f_o__Rhodospirillales	g_f_o__Rhodospirillales	s_g_f_o__Rhodospirillales	1
324	1	1	OTU17861	n	0.00119332	-2.92324	0	-1	0.102455	0	Inf	0.000672808	0.000710345	0.000691577	0.495228	0.432383	0.495228	0.524	1.00004	3.75e-05	5.41e-05	k__Bacteria	p__Proteobacteria Alpha	c__Alphaproteobacteria	o__Caulobacterales	f__Caulobacteraceae	g__Phenylobacterium	s_g__Phenylobacterium	1
325	1	1	OTU17862	n	0.00119332	-2.92324	0	-1	0.102455	0	Inf	0.000472555	0.000377064	0.000424809	0.494397	0.494397	0.332853	0.227	0.999905	-9.55e-05	-0.000137706	k__Bacteria	p__Proteobacteria Alpha	c__Alphaproteobacteria	o__Rhizobiales	f__Xanthobacteraceae	g__Labrys	s_g__Labrys	1
326	1	1	OTU17863	n	0.00119332	-2.92324	0	-1	0.102455	0	Inf	0.000481711	0.00070127	0.00059149	0.550456	0.346875	0.550456	0.055	1.00022	0.000219559	0.00031657	k__Bacteria	p__Proteobacteria Alpha	c__Alphaproteobacteria	o__Rhizobiales	f__Hyphomicrobiaceae	g__Pedomicrobium	s_g__Pedomicrobium	1
327	1	1	OTU17864	n	0.00238663	-2.62221	13398	4.12704	0.102455	0	Inf	0.000791411	0.000675834	0.000733622	0.479454	0.479454	0.411263	0.554	0.999885	-0.000115576	-0.000166619	k__Bacteria	p__Chloroflexi	c__Chloroflexi	o__[Roseiflexales]	f__[Kouleothrixaceae]	g_f__[Kouleothrixaceae]	s_g_f__[Kouleothrixaceae]	1
328	1	1	OTU17865	n	0.00119332	-2.92324	0	-1	0.102455	0	Inf	0.000254707	0.000394258	0.000324482	0.390548	0.218045	0.390548	0.252	1.00014	0.000139552	0.000201265	k__Bacteria	p__Proteobacteria Alpha	c__Alphaproteobacteria	o__Rhizobiales	f_o__Rhizobiales	g_f_o__Rhizobiales	s_g_f_o__Rhizobiales	1
329	1	1	OTU17868	n	0.00238663	-2.62221	2248	3.35182	0.102455	0	Inf	0.000426693	0.000543801	0.000485247	0.400238	0.341963	0.400238	0.705	1.00012	0.000117107	0.000168868	k__Bacteria	p__Chloroflexi	c__TK10	o__B07_WMSP1	f__FFCH4570	g_f__FFCH4570	s_g_f__FFCH4570	1
330	1	1	OTU17869	n	0.00238663	-2.62221	0	-1	0.102455	0	Inf	0.000118243	0.000237212	0.000177727	0.405176	0.110884	0.405176	0.032	1.00012	0.000118969	0.000171606	k__Bacteria	p__Actinobacteria	c__Acidimicrobiia	o__Acidimicrobiales	f__C111	g_f__C111	s_g_f__C111	3
331	1	1	OTU17871	n	0.00238663	-2.62221	3	0.491362	0.102455	0	Inf	0.000254809	0.000210517	0.000232663	0.324499	0.324499	0.258518	0.68	0.999956	-4.43e-05	-6.39e-05	k__Bacteria	p__Proteobacteria Alpha	c__Alphaproteobacteria	o__Rhodospirillales	f__Acetobacteraceae	g_f__Acetobacteraceae	s_g_f__Acetobacteraceae	1
332	1	1	OTU17872	n	0.00119332	-2.92324	0	-1	0.102455	0	Inf	0.000318421	0.000394575	0.000356498	0.35576	0.314271	0.35576	0.8	1.00008	7.62e-05	0.000109828	k__Bacteria	p__Actinobacteria	c__OPB41	o_c__OPB41	f_o_c__OPB41	g_f_o_c__OPB41	s_g_f_o_c__OPB41	1
333	1	1	OTU17876	n	0.00119332	-2.92324	0	-1	0.102455	0	Inf	0.0001	0.000131414	0.000115695	0.202833	0.144022	0.202833	0.706	1.00003	3.14e-05	4.54e-05	k__Bacteria	p__Acidobacteria	c__Solibacteres	o__Solibacterales	f_o__Solibacterales	g_f_o__Solibacterales	s_g_f_o__Solibacterales	1
334	1	1	OTU17880	n	0.00238663	-2.62221	2	0.322219	0.102455	0	Inf	0.000163562	0.00012286	0.000143211	0.190351	0.190351	0.122556	0.612	0.999959	-4.07e-05	-5.87e-05	k__Bacteria	p__Firmicutes	c__Clostridia	o__Clostridiales	f__Clostridiaceae	g__Clostridium	s_g__Clostridium	1
335	1	1	OTU17881	n	0.00119332	-2.92324	0	-1	0.102455	0	Inf	0.000272635	0.000175531	0.000224083	0.428088	0.428088	0.153868	0.058	0.999903	-9.71e-05	-0.00014006	k__Bacteria	p__Proteobacteria Alpha	c__Alphaproteobacteria	o__Rhizobiales	f_o__Rhizobiales	g_f_o__Rhizobiales	s_g_f_o__Rhizobiales	1
336	1	1	OTU17883	n	0.00238663	-2.62221	12	1.08279	0.102455	0	Inf	0.000118292	0.000149129	0.00013371	0.258913	0.16383	0.258913	0.495	1.00003	3.08e-05	4.45e-05	k__Bacteria	p__Acidobacteria	c__Solibacteres	o__Solibacterales	f__Solibacteraceae	g__Candidatus Solibacter	s_g__Candidatus Solibacter	1
337	1	1	OTU17885	n	0.00119332	-2.92324	0	-1	0.102455	0	Inf	0.000172551	0.000122909	0.00014773	0.237929	0.237929	0.163426	0.616	0.99995	-4.96e-05	-7.16e-05	k__Bacteria	p__Proteobacteria Alpha	c__Alphaproteobacteria	o__Rhizobiales	f_o__Rhizobiales	g_f_o__Rhizobiales	s_g_f_o__Rhizobiales	1
338	1	1	OTU17886	n	0.00119332	-2.92324	0	-1	0.102455	0	Inf	0.000372532	0.000447736	0.000410134	0.428875	0.319593	0.428875	0.463	1.00008	7.52e-05	0.000108453	k__Bacteria	p__Proteobacteria Alpha	c__Alphaproteobacteria	o__Ellin329	f_o__Ellin329	g_f_o__Ellin329	s_g_f_o__Ellin329	1
339	1	1	OTU17889	n	0.00238663	-2.62221	0	-1	0.102455	0	Inf	0.000136202	0.000105094	0.000120648	0.167248	0.167248	0.139995	0.829	0.999969	-3.11e-05	-4.49e-05	k__Bacteria	p__Proteobacteria Alpha	c__Alphaproteobacteria	o__Rhodospirillales	f__Rhodospirillaceae	g_f__Rhodospirillaceae	s_g_f__Rhodospirillaceae	1
340	1	1	OTU17892	n	0.00477327	-2.32118	5	0.70757	0.102455	0	Inf	0.000172466	0.000105049	0.000138757	0.276207	0.276207	0.108153	0.223	0.999933	-6.74e-05	-9.72e-05	k__Bacteria	p__Proteobacteria Alpha	c__Alphaproteobacteria	o__Sphingomonadales	f__Sphingomonadaceae	g_f__Sphingomonadaceae	s_g_f__Sphingomonadaceae	1
341	1	1	OTU17893	n	0.00238663	-2.62221	0	-1	0.102455	0	Inf	0.000127109	0.000236705	0.000181907	0.371784	0.155279	0.371784	0.17	1.00011	0.000109597	0.000158086	k__Bacteria	p__Chloroflexi	c__S085	o_c__S085	f_o_c__S085	g_f_o_c__S085	s_g_f_o_c__S085	1
342	1	1	OTU17894	n	0.00119332	-2.92324	0	-1	0.102455	0	Inf	0.000563541	0.000631018	0.000597279	0.433914	0.384394	0.433914	0.668	1.00007	6.75e-05	9.73e-05	k__Bacteria	p__Chloroflexi	c__TK10	o__AKYG885	f__Dolo_23	g_f__Dolo_23	s_g_f__Dolo_23	1
343	1	1	OTU17898	n	0.00119332	-2.92324	0	-1	0.102455	0	Inf	0.000300164	0.000315257	0.00030771	0.270966	0.270966	0.237836	0.829	1.00002	1.51e-05	2.18e-05	k__Bacteria	p__Proteobacteria Alpha	c__Alphaproteobacteria	o__Rhodospirillales	f__Acetobacteraceae	g_f__Acetobacteraceae	s_g_f__Acetobacteraceae	1
344	1	1	OTU17900	n	0.00238663	-2.62221	10	1.00432	0.102455	0	Inf	0.000318015	0.000131398	0.000224706	0.340708	0.340708	0.125304	0.166	0.999813	-0.000186618	-0.000269172	k__Bacteria	p__Firmicutes	c__Clostridia	o__Clostridiales	f__Clostridiaceae	g__Clostridium	s_g__Clostridium	1
345	1	1	OTU17902	n	0.00119332	-2.92324	0	-1	0.102455	0	Inf	0.000154459	0.00014016	0.000147309	0.21359	0.21359	0.135924	0.566	0.999986	-1.43e-05	-2.06e-05	k__Bacteria	p__Chloroflexi	c__TK10	o__B07_WMSP1	f_o__B07_WMSP1	g_f_o__B07_WMSP1	s_g_f_o__B07_WMSP1	1
346	1	1	OTU17903	n	0.00119332	-2.92324	0	-1	0.102455	0	Inf	0.000226916	0.000105469	0.000166193	0.278133	0.278133	0.0793276	0.183	0.999879	-0.000121447	-0.000175182	k__Bacteria	p__TM7	c__SC3	o_c__SC3	f_o_c__SC3	g_f_o_c__SC3	s_g_f_o_c__SC3	1
347	1	1	OTU17905	n	0.00357995	-2.44612	284	2.45347	0.102455	0	Inf	0.000136307	0.000192889	0.000164598	0.251117	0.13802	0.251117	0.442	1.00006	5.66e-05	8.16e-05	k__Bacteria	p__Firmicutes	c__Clostridia	o__Clostridiales	f__Clostridiaceae	g__Clostridium	s_g__Clostridium	1
348	1	1	OTU17906	n	0.00357995	-2.44612	4032.47	3.60558	0.102455	0	Inf	9.09e-05	8.78e-05	8.94e-05	0.169636	0.169636	0.140312	0.86	0.999997	-3.18e-06	-4.59e-06	k__Bacteria	p__Acidobacteria	c__Solibacteres	o__Solibacterales	f_o__Solibacterales	g_f_o__Solibacterales	s_g_f_o__Solibacterales	1
349	1	1	OTU17910	n	0.00119332	-2.92324	0	-1	0.102455	0	Inf	0.000117978	9.63e-05	0.000107142	0.163132	0.163132	0.112358	0.7	0.999978	-2.17e-05	-3.13e-05	k__Bacteria	p__Acidobacteria	c__Acidobacteriia	o__Acidobacteriales	f__Koribacteraceae	g_f__Koribacteraceae	s_g_f__Koribacteraceae	1
350	1	1	OTU17911	n	0.00238663	-2.62221	6	0.78533	0.102455	0	Inf	0.000445375	0.000543154	0.000494264	0.451339	0.350423	0.451339	0.454	1.0001	9.78e-05	0.000140995	k__Bacteria	p__Proteobacteria Alpha	c__Alphaproteobacteria	o__Rhizobiales	f__Rhizobiaceae	g_f__Rhizobiaceae	s_g_f__Rhizobiaceae	1
351	1	1	OTU17915	n	0.00119332	-2.92324	0	-1	0.102455	0	Inf	0.000236643	0.000289285	0.000262964	0.294668	0.266639	0.294668	0.866	1.00005	5.26e-05	7.59e-05	k__Bacteria	p__Proteobacteria Alpha	c__Alphaproteobacteria	o__Rhodospirillales	f__Rhodospirillaceae	g_f__Rhodospirillaceae	s_g_f__Rhodospirillaceae	1
352	1	1	OTU17918	n	0.00238663	-2.62221	288	2.45954	0.102455	0	Inf	0.000172658	7.92e-05	0.000125939	0.30466	0.30466	0.067396	0.066	0.999907	-9.34e-05	-0.000134787	k__Bacteria	p__Firmicutes	c__Clostridia	o__Clostridiales	f__Clostridiaceae	g_f__Clostridiaceae	s_g_f__Clostridiaceae	1
353	1	1	OTU17920	n	0.00238663	-2.62221	14	1.14922	0.102455	0	Inf	0.00025445	0.000219163	0.000236806	0.298474	0.298474	0.214847	0.571	0.999965	-3.53e-05	-5.09e-05	k__Bacteria	p__Acidobacteria	c__Acidobacteriia	o__Acidobacteriales	f__Koribacteraceae	g_f__Koribacteraceae	s_g_f__Koribacteraceae	1
354	1	1	OTU17925	n	0.00119332	-2.92324	0	-1	0.102455	0	Inf	0.000172487	0.000166473	0.00016948	0.192944	0.188471	0.192944	0.992	0.999994	-6.01e-06	-8.67e-06	k__Bacteria	p__Acidobacteria	c__Acidobacteriia	o__Acidobacteriales	f__Koribacteraceae	g_f__Koribacteraceae	s_g_f__Koribacteraceae	1
355	1	1	OTU17926	n	0.00119332	-2.92324	0	-1	0.102455	0	Inf	0.000118149	9.66e-05	0.000107358	0.183419	0.183419	0.112436	0.647	0.999978	-2.16e-05	-3.11e-05	k__Bacteria	p__Proteobacteria Alpha	c__Alphaproteobacteria	o__Sphingomonadales	f__Sphingomonadaceae	g__Sphingomonas	s__wittichii	1
356	1	1	OTU17931	n	0.00119332	-2.92324	0	-1	0.102455	0	Inf	0.0001271	0.000122755	0.000124927	0.207246	0.207246	0.193013	0.931	0.999996	-4.35e-06	-6.27e-06	k__Bacteria	p__Acidobacteria	c__Solibacteres	o__Solibacterales	f__Solibacteraceae	g__Candidatus Solibacter	s_g__Candidatus Solibacter	1
357	1	1	OTU17950	n	0.00238663	-2.62221	1	0.0413927	0.102455	0	Inf	0.000473055	0.000499678	0.000486366	0.403609	0.396257	0.403609	0.951	1.00003	2.66e-05	3.84e-05	k__Bacteria	p__Proteobacteria Alpha	c__Alphaproteobacteria	o__Rhizobiales	f__Bradyrhizobiaceae	g__Bosea	s__genosp.	1
358	1	1	OTU17954	n	0.00477327	-2.32118	13524	4.13111	0.102455	0	Inf	0.000145675	0.000210908	0.000178292	0.337982	0.166438	0.337982	0.264	1.00007	6.52e-05	9.41e-05	k__Bacteria	p__Chloroflexi	c__TK10	o__B07_WMSP1	f_o__B07_WMSP1	g_f_o__B07_WMSP1	s_g_f_o__B07_WMSP1	1
359	1	1	OTU17964	n	0.00238663	-2.62221	0	-1	0.102455	0	Inf	8.19e-05	7.88e-05	8.03e-05	0.151001	0.151001	0.122593	0.837	0.999997	-3.09e-06	-4.46e-06	k__Bacteria	p__Proteobacteria Alpha	c__Alphaproteobacteria	c__Alphaproteobacteria	c__Alphaproteobacteria	c__Alphaproteobacteria	c__Alphaproteobacteria	1
360	1	1	OTU17982	n	0.00238663	-2.62221	690	2.83891	0.102455	0	Inf	0.000391192	0.000192856	0.000292024	0.322494	0.322494	0.141517	0.259	0.999802	-0.000198336	-0.000286056	k__Bacteria	p__Proteobacteria Alpha	c__Alphaproteobacteria	o__Rhizobiales	f__Methylobacteriaceae	g__Methylobacterium	s__adhaesivum	1
361	1	1	OTU17987	n	0.00477327	-2.32118	3363	3.52674	0.102455	0	Inf	0.00154449	0.00198006	0.00176227	0.561791	0.438209	0.561791	0.068	1.00043	0.000435573	0.000627293	k__Bacteria	p__Acidobacteria	c__Acidobacteriia	o__Acidobacteriales	f__Koribacteraceae	g__Candidatus Koribacter	s_g__Candidatus Koribacter	1
362	1	1	OTU17992	n	0.00596659	-2.22427	4206.07	3.62389	0.102455	0	Inf	0.000100125	0.000227649	0.000163887	0.396874	0.101824	0.396874	0.039	1.00013	0.000127523	0.000183947	k__Bacteria	p__Chloroflexi	c__Ellin6529	o_c__Ellin6529	f_o_c__Ellin6529	g_f_o_c__Ellin6529	s_g_f_o_c__Ellin6529	3
363	1	1	OTU180	n	0.00477327	-2.32118	27	1.43297	0.102455	0	Inf	0.000145423	0.000148929	0.000147176	0.201277	0.201277	0.198768	0.987	1	3.51e-06	5.06e-06	k__Bacteria	p__Acidobacteria	c__RB25	o_c__RB25	f_o_c__RB25	g_f_o_c__RB25	s_g_f_o_c__RB25	1
364	1	1	OTU18031	n	0.00119332	-2.92324	0	-1	0.102455	0	Inf	0.000227248	0.000114251	0.00017075	0.345044	0.345044	0.107536	0.086	0.999887	-0.000112997	-0.000162993	k__Bacteria	p__Chloroflexi	c__Chloroflexi	o__[Roseiflexales]	f__[Kouleothrixaceae]	g_f__[Kouleothrixaceae]	s_g_f__[Kouleothrixaceae]	1
365	1	1	OTU18054	n	0.00238663	-2.62221	3	0.491362	0.102455	0	Inf	0.000372436	0.00025447	0.000313453	0.352051	0.352051	0.202957	0.365	0.999882	-0.000117966	-0.000170136	k__Bacteria	p__Acidobacteria	c__[Chloracidobacteria]	o__RB41	f__Ellin6075	g_f__Ellin6075	s_g_f__Ellin6075	1
366	1	1	OTU18069	n	0.00238663	-2.62221	5429.33	3.73475	0.102455	0	Inf	0.000100006	0.000105071	0.000102538	0.182982	0.16255	0.182982	0.884	1.00001	5.07e-06	7.31e-06	k__Bacteria	p__Proteobacteria Alpha	c__Alphaproteobacteria	o__Sphingomonadales	f__Sphingomonadaceae	g__Novosphingobium	s_g__Novosphingobium	1
367	1	1	OTU18094	n	0.00119332	-2.92324	0	-1	0.102455	0	Inf	0.000154599	0.00017524	0.00016492	0.208721	0.190956	0.208721	0.908	1.00002	2.06e-05	2.98e-05	k__Bacteria	p__Proteobacteria Alpha	c__Alphaproteobacteria	o__Rhodospirillales	f__Rhodospirillaceae	g_f__Rhodospirillaceae	s_g_f__Rhodospirillaceae	1
368	1	1	OTU18101	n	0.00119332	-2.92324	0	-1	0.102455	0	Inf	9.98e-05	0.000140234	0.000120023	0.166914	0.138601	0.166914	0.846	1.00004	4.04e-05	5.83e-05	k__Bacteria	p__Proteobacteria Alpha	c__Alphaproteobacteria	o__Ellin329	f_o__Ellin329	g_f_o__Ellin329	s_g_f_o__Ellin329	1
369	1	1	OTU18102	n	0.00238663	-2.62221	18	1.25768	0.102455	0	Inf	0.000236252	0.000210638	0.000223445	0.254539	0.254539	0.235671	0.9	0.999974	-2.56e-05	-3.69e-05	k__Bacteria	p__Chloroflexi	c__S085	o_c__S085	f_o_c__S085	g_f_o_c__S085	s_g_f_o_c__S085	1
370	1	1	OTU18138	n	0.00477327	-2.32118	17	1.233	0.102455	0	Inf	0.000218018	6.15e-05	0.000139756	0.375554	0.375554	0.0392863	0.014	0.999844	-0.000156525	-0.000225786	k__Bacteria	p__Proteobacteria Alpha	c__Alphaproteobacteria	o__Rhodobacterales	f__Rhodobacteraceae	g__Amaricoccus	s_g__Amaricoccus	2
371	1	1	OTU18162	n	0.00238663	-2.62221	10980	4.04061	0.102455	0	Inf	0.00010913	0.000131297	0.000120213	0.195036	0.168111	0.195036	0.878	1.00002	2.22e-05	3.2e-05	k__Bacteria	p__Proteobacteria Alpha	c__Alphaproteobacteria	o__Rhizobiales	f__Xanthobacteraceae	g__Labrys	s_g__Labrys	1
372	1	1	OTU18164	n	0.00119332	-2.92324	0	-1	0.102455	0	Inf	0.000245499	0.00014906	0.000197279	0.368718	0.368718	0.16191	0.137	0.999904	-9.64e-05	-0.000139104	k__Bacteria	p__Proteobacteria Alpha	c__Alphaproteobacteria	o__Rhodospirillales	f__Rhodospirillaceae	g_f__Rhodospirillaceae	s_g_f__Rhodospirillaceae	1
373	1	1	OTU18191	n	0.00238663	-2.62221	288	2.45954	0.102455	0	Inf	8.17e-05	0.000166507	0.000124118	0.359337	0.0975518	0.359337	0.065	1.00008	8.48e-05	0.000122295	k__Bacteria	p__Proteobacteria Alpha	c__Alphaproteobacteria	o__Rhodospirillales	f__Rhodospirillaceae	g_f__Rhodospirillaceae	s_g_f__Rhodospirillaceae	1
374	1	1	OTU18201	n	0.00238663	-2.62221	60	1.77887	0.102455	0	Inf	9.98e-05	0.000218939	0.00015939	0.367931	0.104398	0.367931	0.07	1.00012	0.000119099	0.000171796	k__Bacteria	p__Chloroflexi	c__TK10	o__B07_WMSP1	f_o__B07_WMSP1	g_f_o__B07_WMSP1	s_g_f_o__B07_WMSP1	1
375	1	1	OTU18217	n	0.00119332	-2.92324	0	-1	0.102455	0	Inf	0.000154459	0.000140379	0.000147419	0.221057	0.213432	0.221057	0.927	0.999986	-1.41e-05	-2.03e-05	k__Bacteria	p__Proteobacteria Alpha	c__Alphaproteobacteria	o__Rhizobiales	f__Hyphomicrobiaceae	g__Hyphomicrobium	s_g__Hyphomicrobium	1
376	1	1	OTU18261	n	0.00119332	-2.92324	0	-1	0.102455	0	Inf	0.00015441	5.26e-05	0.000103515	0.248611	0.248611	0.0363097	0.091	0.999898	-0.000101789	-0.000146836	k__Bacteria	p__Proteobacteria Alpha	c__Alphaproteobacteria	o__Rhodobacterales	f__Rhodobacteraceae	g__Rhodobacter	s_g__Rhodobacter	1
377	1	1	OTU18283	n	0.00119332	-2.92324	0	-1	0.102455	0	Inf	0.00193619	0.00197268	0.00195443	0.504667	0.476987	0.504667	0.685	1.00004	3.65e-05	5.25e-05	k__Bacteria	p__Acidobacteria	c__Solibacteres	o__Solibacterales	f__Solibacteraceae	g__Candidatus Solibacter	s_g__Candidatus Solibacter	1
378	1	1	OTU18293	n	0.00119332	-2.92324	0	-1	0.102455	0	Inf	0.000136557	0.000175412	0.000155985	0.220893	0.162121	0.220893	0.686	1.00004	3.89e-05	5.6e-05	k__Bacteria	p__Actinobacteria	c__Acidimicrobiia	o__Acidimicrobiales	f_o__Acidimicrobiales	g_f_o__Acidimicrobiales	s_g_f_o__Acidimicrobiales	1
379	1	1	OTU18310	n	0.00119332	-2.92324	0	-1	0.102455	0	Inf	0.000236044	0.000201524	0.000218784	0.259733	0.259733	0.246725	0.945	0.999965	-3.45e-05	-4.98e-05	k__Bacteria	p__Proteobacteria Alpha	c__Alphaproteobacteria	o__Rhizobiales	f__Hyphomicrobiaceae	g__Rhodoplanes	s_g__Rhodoplanes	1
380	1	1	OTU18337	n	0.00119332	-2.92324	0	-1	0.102455	0	Inf	0.00539818	0.00482344	0.00511081	0.528114	0.528114	0.471886	0.189	0.999428	-0.000574741	-0.00082496	k__Bacteria	p__Proteobacteria Alpha	c__Alphaproteobacteria	o__Rhizobiales	f__Hyphomicrobiaceae	g__Rhodoplanes	s_g__Rhodoplanes	1
381	1	1	OTU18404	n	0.00119332	-2.92324	0	-1	0.102455	0	Inf	0.000145238	0.000157765	0.000151501	0.213035	0.213035	0.20455	0.942	1.00001	1.25e-05	1.81e-05	k__Bacteria	p__Actinobacteria	c__Actinobacteria	o__Actinomycetales	f_o__Actinomycetales	g_f_o__Actinomycetales	s_g_f_o__Actinomycetales	1
382	1	1	OTU18576	n	0.00119332	-2.92324	0	-1	0.102455	0	Inf	0.00797617	0.00703032	0.00750325	0.531515	0.531515	0.468485	0.089	0.999062	-0.000945852	-0.00135441	k__Bacteria	p__Proteobacteria Alpha	c__Alphaproteobacteria	o__Rhizobiales	f__Hyphomicrobiaceae	g__Rhodoplanes	s_g__Rhodoplanes	1
383	1	1	OTU187	n	0.00357995	-2.44612	288	2.45954	0.102455	0	Inf	0.00103644	0.000833249	0.000934844	0.492745	0.492745	0.413829	0.504	0.999797	-0.00020319	-0.000292867	k__Bacteria	p__Acidobacteria	c__iii1-8	o__SJA-36	f_o__SJA-36	g_f_o__SJA-36	s_g_f_o__SJA-36	1
384	1	1	OTU1871	n	0.00238663	-2.62221	288	2.45954	0.102455	0	Inf	0.000127381	8.77e-05	0.00010752	0.175515	0.175515	0.0873508	0.5	0.99996	-3.97e-05	-5.73e-05	k__Bacteria	p__Acidobacteria	c__Acidobacteria-6	o__iii1-15	f__RB40	g_f__RB40	s_g_f__RB40	1
385	1	1	OTU18802	n	0.00119332	-2.92324	0	-1	0.102455	0	Inf	0.000290833	0.000297874	0.000294354	0.329346	0.329346	0.289132	0.779	1.00001	7.04e-06	1.02e-05	k__Bacteria	p__Chloroflexi	c__Ellin6529	o_c__Ellin6529	f_o_c__Ellin6529	g_f_o_c__Ellin6529	s_g_f_o_c__Ellin6529	1
386	1	1	OTU18833	n	0.00119332	-2.92324	0	-1	0.102455	0	Inf	0.000581872	0.000490661	0.000536267	0.462148	0.462148	0.392125	0.574	0.999909	-9.12e-05	-0.000131519	k__Bacteria	p__Chloroflexi	c__Ellin6529	o_c__Ellin6529	f_o_c__Ellin6529	g_f_o_c__Ellin6529	s_g_f_o_c__Ellin6529	1
387	1	1	OTU18835	n	0.00238663	-2.62221	15	1.17898	0.102455	0	Inf	9.08e-05	0.000236583	0.000163706	0.335487	0.0924712	0.335487	0.109	1.00015	0.000145755	0.000210245	k__Bacteria	p__Proteobacteria Alpha	c__Alphaproteobacteria	o__Caulobacterales	f__Caulobacteraceae	g__Phenylobacterium	s_g__Phenylobacterium	1
388	1	1	OTU1897	n	0.00119332	-2.92324	0	-1	0.102455	0	Inf	0.000336221	0.000297661	0.000316941	0.35361	0.35361	0.268334	0.558	0.999961	-3.86e-05	-5.56e-05	k__Bacteria	p__Acidobacteria	c__Acidobacteria-6	o__iii1-15	f_o__iii1-15	g_f_o__iii1-15	s_g_f_o__iii1-15	1
389	1	1	OTU18974	n	0.00357995	-2.44612	284	2.45347	0.102455	0	Inf	0.000181792	0.000184328	0.00018306	0.239074	0.239074	0.233751	0.989	1	2.54e-06	3.66e-06	k__Bacteria	p__Proteobacteria Alpha	c__Alphaproteobacteria	o__Sphingomonadales	f__Sphingomonadaceae	g__Novosphingobium	g__Novosphingobium	1
390	1	1	OTU18985	n	0.00238663	-2.62221	2	0.322219	0.102455	0	Inf	0.000199904	0.000254865	0.000227384	0.320244	0.244207	0.320244	0.584	1.00005	5.5e-05	7.93e-05	k__Bacteria	p__Acidobacteria	c__[Chloracidobacteria]	o__RB41	f__Ellin6075	g_f__Ellin6075	s_g_f__Ellin6075	1
391	1	1	OTU18996	n	0.00119332	-2.92324	0	-1	0.102455	0	Inf	0.000472406	0.000631398	0.000551902	0.490303	0.396278	0.490303	0.435	1.00016	0.000158992	0.00022925	k__Bacteria	p__Acidobacteria	c__Solibacteres	o__Solibacterales	f__Solibacteraceae	g__Candidatus Solibacter	s_g__Candidatus Solibacter	1
392	1	1	OTU190	n	0.00119332	-2.92324	0	-1	0.102455	0	Inf	0.000136399	0.000210692	0.000173546	0.390228	0.130993	0.390228	0.076	1.00007	7.43e-05	0.000107163	k__Bacteria	p__Acidobacteria	c__iii1-8	o__32-20	f_o__32-20	g_f_o__32-20	s_g_f_o__32-20	1
393	1	1	OTU19039	n	0.00119332	-2.92324	0	-1	0.102455	0	Inf	0.00214436	0.00227799	0.00221117	0.515109	0.484891	0.515109	0.664	1.00013	0.000133634	0.000192368	k__Bacteria	p__Proteobacteria Alpha	c__Alphaproteobacteria	o__Rhizobiales	f__Hyphomicrobiaceae	g__Pedomicrobium	s_g__Pedomicrobium	1
394	1	1	OTU19050	n	0.00119332	-2.92324	0	-1	0.102455	0	Inf	8.17e-05	6.12e-05	7.14e-05	0.16941	0.16941	0.0611774	0.324	0.999979	-2.05e-05	-2.96e-05	k__Bacteria	p__Proteobacteria Alpha	c__Alphaproteobacteria	o__Rhodospirillales	f__Rhodospirillaceae	g_f__Rhodospirillaceae	s_g_f__Rhodospirillaceae	1
395	1	1	OTU19053	n	0.00238663	-2.62221	330	2.51865	0.102455	0	Inf	0.000408563	0.00032425	0.000366407	0.371684	0.371684	0.331855	0.778	0.999916	-8.43e-05	-0.000121592	k__Bacteria	p__Acidobacteria	c__[Chloracidobacteria]	o__RB41	f__Ellin6075	g_f__Ellin6075	s_g_f__Ellin6075	1
396	1	1	OTU19063	n	0.00357995	-2.44612	119	2.07591	0.102455	0	Inf	0.00137275	0.00118359	0.00127817	0.51711	0.51711	0.446465	0.423	0.999811	-0.000189163	-0.000272556	k__Bacteria	p__Chloroflexi	c__Ellin6529	o_c__Ellin6529	f_o_c__Ellin6529	g_f_o_c__Ellin6529	s_g_f_o_c__Ellin6529	1
397	1	1	OTU19077	n	0.00238663	-2.62221	3324	3.52167	0.102455	0	Inf	0.000454204	0.000482207	0.000468205	0.395224	0.395224	0.386214	0.939	1.00003	2.8e-05	4.04e-05	k__Bacteria	p__Chloroflexi	c__Ellin6529	o_c__Ellin6529	f_o_c__Ellin6529	g_f_o_c__Ellin6529	s_g_f_o_c__Ellin6529	1
398	1	1	OTU19133	n	0.00119332	-2.92324	0	-1	0.102455	0	Inf	0.000200113	0.000218807	0.00020946	0.27981	0.265382	0.27981	0.935	1.00002	1.87e-05	2.7e-05	k__Bacteria	p__Proteobacteria Alpha	c__Alphaproteobacteria	o__Rhodospirillales	f__Rhodospirillaceae	g_f__Rhodospirillaceae	s_g_f__Rhodospirillaceae	1
399	1	1	OTU19134	n	0.00238663	-2.62221	288	2.45954	0.102455	0	Inf	0.000117983	0.000105079	0.000111531	0.156719	0.156719	0.134593	0.89	0.999987	-1.29e-05	-1.86e-05	k__Bacteria	p__Acidobacteria	c__Acidobacteriia	o__Acidobacteriales	f__Koribacteraceae	g_f__Koribacteraceae	s_g_f__Koribacteraceae	1
400	1	1	OTU19139	n	0.00119332	-2.92324	0	-1	0.102455	0	Inf	0.000226873	0.000245273	0.000236073	0.296849	0.195765	0.296849	0.55	1.00002	1.84e-05	2.65e-05	k__Bacteria	p__Chloroflexi	c__Ellin6529	o_c__Ellin6529	f_o_c__Ellin6529	g_f_o_c__Ellin6529	s_g_f_o_c__Ellin6529	1
401	1	1	OTU19188	n	0.00238663	-2.62221	288	2.45954	0.102455	0	Inf	0.000372886	0.000236618	0.000304752	0.407858	0.407858	0.249566	0.29	0.999864	-0.000136268	-0.000196534	k__Bacteria	p__Acidobacteria	c__Acidobacteriia	o__Acidobacteriales	f__Koribacteraceae	g_f__Koribacteraceae	s_g_f__Koribacteraceae	1
402	1	1	OTU19190	n	0.00119332	-2.92324	0	-1	0.102455	0	Inf	0.000890501	0.00067504	0.00078277	0.484545	0.484545	0.354189	0.274	0.999785	-0.000215461	-0.000310602	k__Bacteria	p__Chloroflexi	c__Ellin6529	o_c__Ellin6529	f_o_c__Ellin6529	g_f_o_c__Ellin6529	s_g_f_o_c__Ellin6529	1
403	1	1	OTU19195	n	0.00119332	-2.92324	0	-1	0.102455	0	Inf	0.00110818	0.00121755	0.00116286	0.523513	0.476487	0.523513	0.561	1.00011	0.000109371	0.000157605	k__Bacteria	p__Chloroflexi	c__Ellin6529	o_c__Ellin6529	f_o_c__Ellin6529	g_f_o_c__Ellin6529	s_g_f_o_c__Ellin6529	1
404	1	1	OTU19276	n	0.00357995	-2.44612	1703	3.23124	0.102455	0	Inf	0.000935873	0.0010603	0.000998086	0.531166	0.434105	0.531166	0.231	1.00012	0.000124427	0.000179331	k__Bacteria	p__Acidobacteria	c__Solibacteres	o__Solibacterales	f_o__Solibacterales	g_f_o__Solibacterales	s_g_f_o__Solibacterales	1
405	1	1	OTU19286	n	0.00119332	-2.92324	0	-1	0.102455	0	Inf	0.000972218	0.00114877	0.00106049	0.541619	0.458381	0.541619	0.217	1.00018	0.000176548	0.000254434	k__Bacteria	p__Chloroflexi	c__TK10	o__B07_WMSP1	f_o__B07_WMSP1	g_f_o__B07_WMSP1	s_g_f_o__B07_WMSP1	1
406	1	1	OTU19292	n	0.00357995	-2.44612	288	2.45954	0.102455	0	Inf	0.000208931	0.000412449	0.00031069	0.450411	0.186798	0.450411	0.084	1.0002	0.000203518	0.000293523	k__Bacteria	p__Acidobacteria	c__Acidobacteriia	o__Acidobacteriales	f__Koribacteraceae	g_f__Koribacteraceae	s_g_f__Koribacteraceae	1
407	1	1	OTU19308	n	0.00119332	-2.92324	0	-1	0.102455	0	Inf	0.000709141	0.000797535	0.000753338	0.491525	0.348641	0.491525	0.255	1.00009	8.84e-05	0.00012743	k__Bacteria	p__Chloroflexi	c__Ellin6529	o_c__Ellin6529	f_o_c__Ellin6529	g_f_o_c__Ellin6529	s_g_f_o_c__Ellin6529	1
408	1	1	OTU19340	n	0.00119332	-2.92324	0	-1	0.102455	0	Inf	0.00120916	0.000938992	0.00107408	0.562884	0.562884	0.390282	0.039	0.99973	-0.000270167	-0.000389351	k__Bacteria	p__Proteobacteria Alpha	c__Alphaproteobacteria	o__Rhizobiales	f__Hyphomicrobiaceae	g__Rhodoplanes	s_g__Rhodoplanes	2
409	1	1	OTU19345	n	0.00119332	-2.92324	0	-1	0.102455	0	Inf	0.000108969	0.000149005	0.000128987	0.247542	0.140801	0.247542	0.449	1.00004	4e-05	5.78e-05	k__Bacteria	p__Proteobacteria Alpha	c__Alphaproteobacteria	o__Rhodospirillales	f__Rhodospirillaceae	g_f__Rhodospirillaceae	s_g_f__Rhodospirillaceae	1
410	1	1	OTU19382	n	0.00238663	-2.62221	6	0.78533	0.102455	0	Inf	0.000108998	7.9e-05	9.4e-05	0.171832	0.171832	0.120019	0.71	0.99997	-3e-05	-4.33e-05	k__Bacteria	p__Actinobacteria	c__Actinobacteria	o__Actinomycetales	f_o__Actinomycetales	g_f_o__Actinomycetales	s_g_f_o__Actinomycetales	1
411	1	1	OTU19400	n	0.00357995	-2.44612	1984	3.29756	0.102455	0	Inf	0.00125384	0.00086765	0.00106075	0.591019	0.591019	0.408981	0.013	0.999614	-0.000386194	-0.000556569	k__Bacteria	p__Proteobacteria Alpha	c__Alphaproteobacteria	o__Rhizobiales	f__Hyphomicrobiaceae	g__Rhodoplanes	s_g__Rhodoplanes	2
412	1	1	OTU19424	n	0.00119332	-2.92324	0	-1	0.102455	0	Inf	0.00016368	0.000114146	0.000138913	0.218202	0.218202	0.117387	0.481	0.99995	-4.95e-05	-7.15e-05	k__Bacteria	p__Proteobacteria Alpha	c__Alphaproteobacteria	o__Caulobacterales	f__Caulobacteraceae	g__Phenylobacterium	s_g__Phenylobacterium	1
413	1	1	OTU19500	n	0.00238663	-2.62221	288	2.45954	0.102455	0	Inf	0.00015454	0.000166538	0.000160539	0.240817	0.196092	0.240817	0.741	1.00001	1.2e-05	1.73e-05	k__Bacteria	p__Acidobacteria	c__Acidobacteriia	o__Acidobacteriales	f__Koribacteraceae	g__Candidatus Koribacter	s_g__Candidatus Koribacter	1
414	1	1	OTU19623	n	0.00357995	-2.44612	3068	3.48687	0.102455	0	Inf	0.000953568	0.000692672	0.00082312	0.536333	0.536333	0.405733	0.203	0.999739	-0.000260896	-0.000376084	k__Bacteria	p__Chloroflexi	c__Ellin6529	o_c__Ellin6529	f_o_c__Ellin6529	g_f_o_c__Ellin6529	s_g_f_o_c__Ellin6529	1
415	1	1	OTU19649	n	0.00238663	-2.62221	8	0.908485	0.102455	0	Inf	0.000762759	0.000700891	0.000731825	0.521135	0.521135	0.461763	0.567	0.999938	-6.19e-05	-8.92e-05	k__Bacteria	p__Proteobacteria Alpha	c__Alphaproteobacteria	o__Rhizobiales	f__Hyphomicrobiaceae	g__Rhodoplanes	s_g__Rhodoplanes	1
416	1	1	OTU19658	n	0.00238663	-2.62221	5	0.70757	0.102455	0	Inf	0.000272785	0.000420864	0.000346824	0.390047	0.247609	0.390047	0.367	1.00015	0.000148079	0.000213559	k__Bacteria	p__Acidobacteria	c__Solibacteres	o__Solibacterales	f__Solibacteraceae	g__Candidatus Solibacter	s_g__Candidatus Solibacter	1
417	1	1	OTU19659	n	0.00119332	-2.92324	0	-1	0.102455	0	Inf	0.000590953	0.0004476	0.000519276	0.505792	0.505792	0.33863	0.196	0.999857	-0.000143353	-0.000206708	k__Bacteria	p__Chloroflexi	c__Ellin6529	o_c__Ellin6529	f_o_c__Ellin6529	g_f_o_c__Ellin6529	s_g_f_o_c__Ellin6529	1
418	1	1	OTU19664	n	0.00477327	-2.32118	2152.13	3.33289	0.102455	0	Inf	0.000782011	0.000736614	0.000759312	0.457731	0.457731	0.450407	0.955	0.999955	-4.54e-05	-6.54e-05	k__Bacteria	p__Proteobacteria Alpha	c__Alphaproteobacteria	o__Rhizobiales	f__Hyphomicrobiaceae	g__Rhodoplanes	s_g__Rhodoplanes	1
419	1	1	OTU19709	n	0.00119332	-2.92324	0	-1	0.102455	0	Inf	0.000445309	0.000306624	0.000375966	0.460615	0.460615	0.233018	0.088	0.999861	-0.000138685	-0.000200005	k__Bacteria	p__Acidobacteria	c__Solibacteres	o__Solibacterales	f__Solibacteraceae	g__Candidatus Solibacter	s_g__Candidatus Solibacter	1
420	1	1	OTU19711	n	0.00119332	-2.92324	0	-1	0.102455	0	Inf	0.000163479	0.000262421	0.00021295	0.242062	0.15638	0.242062	0.606	1.0001	9.89e-05	0.000142714	k__Bacteria	p__Chloroflexi	c__Ellin6529	o_c__Ellin6529	f_o_c__Ellin6529	g_f_o_c__Ellin6529	s_g_f_o_c__Ellin6529	1
421	1	1	OTU19756	n	0.00119332	-2.92324	0	-1	0.102455	0	Inf	0.000145383	0.000113811	0.000129597	0.228516	0.228516	0.156821	0.6	0.999968	-3.16e-05	-4.55e-05	k__Bacteria	p__Acidobacteria	c__Solibacteres	o__Solibacterales	f__Solibacteraceae	g__Candidatus Solibacter	s_g__Candidatus Solibacter	1
422	1	1	OTU19761	n	0.00119332	-2.92324	0	-1	0.102455	0	Inf	0.0020266	0.00208692	0.00205676	0.507333	0.492667	0.507333	0.816	1.00006	6.03e-05	8.69e-05	k__Bacteria	p__Acidobacteria	c__Solibacteres	o__Solibacterales	f__Solibacteraceae	g__Candidatus Solibacter	s_g__Candidatus Solibacter	1
423	1	1	OTU19862	n	0.00238663	-2.62221	14	1.14922	0.102455	0	Inf	0.00338965	0.00327626	0.00333296	0.508506	0.508506	0.491494	0.814	0.999887	-0.000113394	-0.000163049	k__Bacteria	p__Proteobacteria Alpha	c__Alphaproteobacteria	o__Rhodospirillales	f__Rhodospirillaceae	g_f__Rhodospirillaceae	s_g_f__Rhodospirillaceae	1
424	1	1	OTU19866	n	0.00119332	-2.92324	0	-1	0.102455	0	Inf	0.000390292	0.000219287	0.000304789	0.450557	0.450557	0.205563	0.087	0.999829	-0.000171005	-0.000246634	k__Bacteria	p__Chloroflexi	c__Ellin6529	o_c__Ellin6529	f_o_c__Ellin6529	g_f_o_c__Ellin6529	s_g_f_o_c__Ellin6529	1
425	1	1	OTU19970	n	0.00119332	-2.92324	0	-1	0.102455	0	Inf	0.00040893	0.00055282	0.000480875	0.492691	0.346454	0.492691	0.243	1.00014	0.000143891	0.000207491	k__Bacteria	p__Chloroflexi	c__Chloroflexi	o__[Roseiflexales]	f__[Kouleothrixaceae]	g_f__[Kouleothrixaceae]	s_g_f__[Kouleothrixaceae]	1
426	1	1	OTU19984	n	0.00119332	-2.92324	0	-1	0.102455	0	Inf	0.000927312	0.000842368	0.00088484	0.485185	0.485185	0.459	0.802	0.999915	-8.49e-05	-0.00012244	k__Bacteria	p__Chloroflexi	c__Ellin6529	o_c__Ellin6529	f_o_c__Ellin6529	g_f_o_c__Ellin6529	s_g_f_o_c__Ellin6529	1
427	1	1	OTU20001	n	0.00119332	-2.92324	0	-1	0.102455	0	Inf	0.00033617	0.0001927	0.000264435	0.470843	0.470843	0.195194	0.066	0.999857	-0.00014347	-0.000206929	k__Bacteria	p__Chloroflexi	c__TK10	o__B07_WMSP1	f_o__B07_WMSP1	g_f_o__B07_WMSP1	s_g_f_o__B07_WMSP1	1
428	1	1	OTU20009	n	0.00238663	-2.62221	12	1.08279	0.102455	0	Inf	0.000172883	0.000175435	0.000174159	0.26982	0.183828	0.26982	0.576	1	2.55e-06	3.68e-06	k__Bacteria	p__Proteobacteria Alpha	c__Alphaproteobacteria	o__Rhodospirillales	f__Acetobacteraceae	g_f__Acetobacteraceae	s_g_f__Acetobacteraceae	1
429	1	1	OTU20036	n	0.00119332	-2.92324	0	-1	0.102455	0	Inf	0.000281788	0.000333164	0.000307476	0.309584	0.305485	0.309584	0.993	1.00005	5.14e-05	7.41e-05	k__Bacteria	p__Chloroflexi	c__Ellin6529	o_c__Ellin6529	f_o_c__Ellin6529	g_f_o_c__Ellin6529	s_g_f_o_c__Ellin6529	1
430	1	1	OTU20138	n	0.00119332	-2.92324	0	-1	0.102455	0	Inf	0.000327276	0.000227858	0.000277567	0.34936	0.34936	0.234546	0.455	0.999901	-9.94e-05	-0.00014339	k__Bacteria	p__Proteobacteria Alpha	c__Alphaproteobacteria	o__Rhodospirillales	f__Acetobacteraceae	g_f__Acetobacteraceae	s_g_f__Acetobacteraceae	1
431	1	1	OTU20172	n	0.00596659	-2.22427	1118	3.04848	0.102455	0	Inf	0.000390973	0.000332977	0.000361975	0.360037	0.360037	0.295679	0.652	0.999942	-5.8e-05	-8.36e-05	k__Bacteria	p__Chloroflexi	c__Ellin6529	o_c__Ellin6529	f_o_c__Ellin6529	g_f_o_c__Ellin6529	s_g_f_o_c__Ellin6529	1
432	1	1	OTU20177	n	0.00238663	-2.62221	288	2.45954	0.102455	0	Inf	0.0003002	0.00024603	0.000273115	0.305325	0.305325	0.241294	0.673	0.999946	-5.42e-05	-7.81e-05	k__Bacteria	p__Proteobacteria Alpha	c__Alphaproteobacteria	o__Rhizobiales	f__Hyphomicrobiaceae	g__Devosia	s_g__Devosia	1
433	1	1	OTU2020	n	0.00119332	-2.92324	0	-1	0.102455	0	Inf	0.000409266	0.000595552	0.000502409	0.550361	0.286621	0.550361	0.033	1.00019	0.000186285	0.000268618	k__Bacteria	p__Proteobacteria Gamma	c__Gammaproteobacteria	o__Xanthomonadales	f__Xanthomonadaceae	g_f__Xanthomonadaceae	s_g_f__Xanthomonadaceae	3
434	1	1	OTU20209	n	0.00119332	-2.92324	0	-1	0.102455	0	Inf	0.000109214	7.88e-05	9.4e-05	0.193602	0.193602	0.0898275	0.426	0.99997	-3.04e-05	-4.38e-05	k__Bacteria	p__Firmicutes	c__Clostridia	o__Clostridiales	f__Peptostreptococcaceae	g_f__Peptostreptococcaceae	s_g_f__Peptostreptococcaceae	1
435	1	1	OTU20228	n	0.00119332	-2.92324	0	-1	0.102455	0	Inf	0.000127107	0.000113837	0.000120472	0.214923	0.214923	0.151863	0.619	0.999987	-1.33e-05	-1.91e-05	k__Bacteria	p__Chloroflexi	c__S085	o_c__S085	f_o_c__S085	g_f_o_c__S085	s_g_f_o_c__S085	1
436	1	1	OTU20248	n	0.00119332	-2.92324	0	-1	0.102455	0	Inf	0.000172723	0.000113839	0.000143281	0.267885	0.267885	0.12769	0.326	0.999941	-5.89e-05	-8.49e-05	k__Bacteria	p__Firmicutes	c__Clostridia	o__Clostridiales	f__Peptostreptococcaceae	g_f__Peptostreptococcaceae	s_g_f__Peptostreptococcaceae	1
437	1	1	OTU20269	n	0.00238663	-2.62221	288	2.45954	0.102455	0	Inf	0.000172624	0.000289592	0.000231108	0.380393	0.165987	0.380393	0.155	1.00012	0.000116968	0.00016871	k__Bacteria	p__Chloroflexi	c__Ellin6529	o_c__Ellin6529	f_o_c__Ellin6529	g_f_o_c__Ellin6529	s_g_f_o_c__Ellin6529	1
438	1	1	OTU2061	n	0.00238663	-2.62221	8	0.908485	0.102455	0	Inf	8.18e-05	9.66e-05	8.92e-05	0.17405	0.152837	0.17405	0.825	1.00001	1.48e-05	2.14e-05	k__Bacteria	p__Nitrospirae	c__Nitrospira	o__Nitrospirales	f__0319-6A21	g_f__0319-6A21	s_g_f__0319-6A21	1
439	1	1	OTU209	n	0.00119332	-2.92324	0	-1	0.102455	0	Inf	0.000672742	0.000639586	0.000656164	0.43515	0.417701	0.43515	0.9	0.999967	-3.32e-05	-4.78e-05	k__Bacteria	p__Acidobacteria	c__Acidobacteria-6	o__iii1-15	f_o__iii1-15	g_f_o__iii1-15	s_g_f_o__iii1-15	1
440	1	1	OTU2092	n	0.00119332	-2.92324	0	-1	0.102455	0	Inf	0.000154652	0.00024514	0.000199896	0.372281	0.171925	0.372281	0.185	1.00009	9.05e-05	0.000130521	k__Bacteria	p__Acidobacteria	c__Acidobacteria-6	o__iii1-15	f_o__iii1-15	g_f_o__iii1-15	s_g_f_o__iii1-15	1
441	1	1	OTU210	n	0.00238663	-2.62221	8	0.908485	0.102455	0	Inf	0.000145382	0.000157547	0.000151464	0.213299	0.213299	0.185742	0.842	1.00001	1.22e-05	1.75e-05	k__Bacteria	p__Acidobacteria	c__Acidobacteria-6	o__iii1-15	f_o__iii1-15	g_f_o__iii1-15	s_g_f_o__iii1-15	1
442	1	1	OTU211	n	0.00119332	-2.92324	0	-1	0.102455	0	Inf	0.000881411	0.000692736	0.000787073	0.456239	0.456239	0.408637	0.744	0.999811	-0.000188675	-0.000271986	k__Bacteria	p__Acidobacteria	c__Acidobacteria-6	o__iii1-15	f_o__iii1-15	g_f_o__iii1-15	s_g_f_o__iii1-15	1
443	1	1	OTU2170	n	0.00119332	-2.92324	0	-1	0.102455	0	Inf	0.000263447	0.000219369	0.000241408	0.259631	0.24251	0.259631	0.945	0.999956	-4.41e-05	-6.36e-05	k__Bacteria	p__Acidobacteria	c__Acidobacteria-6	o__iii1-15	f_o__iii1-15	g_f_o__iii1-15	s_g_f_o__iii1-15	1
444	1	1	OTU2211	n	0.00119332	-2.92324	0	-1	0.102455	0	Inf	0.000127189	0.000105186	0.000116188	0.222992	0.222992	0.145496	0.611	0.999978	-2.2e-05	-3.17e-05	k__Bacteria	p__Acidobacteria	c__Acidobacteria-6	o__iii1-15	f_o__iii1-15	g_f_o__iii1-15	s_g_f_o__iii1-15	1
445	1	1	OTU223	n	0.00238663	-2.62221	3918.67	3.59315	0.102455	0	Inf	0.000236362	7.87e-05	0.000157531	0.388996	0.388996	0.053527	0.015	0.999842	-0.000157662	-0.000227422	k__Bacteria	p__Acidobacteria	c__Acidobacteria-6	o__iii1-15	f__mb2424	g_f__mb2424	s_g_f__mb2424	2
446	1	1	OTU228	n	0.00119332	-2.92324	0	-1	0.102455	0	Inf	0.000145225	0.000105084	0.000125154	0.214883	0.214883	0.149935	0.645	0.99996	-4.01e-05	-5.79e-05	k__Bacteria	p__Acidobacteria	c__Acidobacteria-6	o__iii1-15	f__RB40	g_f__RB40	s_g_f__RB40	1
447	1	1	OTU230	n	0.00119332	-2.92324	0	-1	0.102455	0	Inf	0.000345361	0.000404132	0.000374746	0.385148	0.341328	0.385148	0.769	1.00006	5.88e-05	8.48e-05	k__Bacteria	p__Acidobacteria	c__Acidobacteria-6	o__iii1-15	f_o__iii1-15	g_f_o__iii1-15	s_g_f_o__iii1-15	1
448	1	1	OTU232	n	0.00119332	-2.92324	0	-1	0.102455	0	Inf	0.000463628	0.000561056	0.000512342	0.50843	0.351913	0.50843	0.211	1.0001	9.74e-05	0.000140487	k__Bacteria	p__Acidobacteria	c__Acidobacteria-6	o__iii1-15	f_o__iii1-15	g_f_o__iii1-15	s_g_f_o__iii1-15	1
449	1	1	OTU234	n	0.00119332	-2.92324	0	-1	0.102455	0	Inf	0.000499922	0.000544238	0.00052208	0.465376	0.390116	0.465376	0.568	1.00004	4.43e-05	6.39e-05	k__Bacteria	p__Acidobacteria	c__Acidobacteria-6	o__iii1-15	f_o__iii1-15	g_f_o__iii1-15	s_g_f_o__iii1-15	1
450	1	1	OTU2355	n	0.00238663	-2.62221	0	-1	0.102455	0	Inf	0.00583537	0.00495461	0.00539499	0.540814	0.540814	0.459186	0.23	0.999124	-0.000880763	-0.00126385	k__Bacteria	p__Proteobacteria Betap	c__Betaproteobacteria	o__Burkholderiales	f__Oxalobacteraceae	g__Janthinobacterium	s_g__Janthinobacterium	1
451	1	1	OTU2390	n	0.00119332	-2.92324	0	-1	0.102455	0	Inf	0.00131724	0.00139337	0.00135531	0.514042	0.467959	0.514042	0.551	1.00008	7.61e-05	0.000109677	k__Bacteria	p__Proteobacteria Betap	c__Betaproteobacteria	o__Burkholderiales	f__Comamonadaceae	g__Variovorax	s__paradoxus	1
452	1	1	OTU243	n	0.00477327	-2.32118	5915	3.77196	0.102455	0	Inf	0.000526841	0.000455984	0.000491413	0.456633	0.456633	0.397673	0.635	0.999929	-7.09e-05	-0.000102175	k__Bacteria	p__Acidobacteria	c__Acidobacteria-6	o__iii1-15	f__RB40	g_f__RB40	s_g_f__RB40	1
453	1	1	OTU251	n	0.00357995	-2.44612	38	1.58092	0.102455	0	Inf	0.000172605	0.000105146	0.000138875	0.276195	0.276195	0.10816	0.241	0.999933	-6.75e-05	-9.73e-05	k__Bacteria	p__Acidobacteria	c__iii1-8	o__32-20	f_o__32-20	g_f_o__32-20	s_g_f_o__32-20	1
454	1	1	OTU2535	n	0.00238663	-2.62221	118	2.07225	0.102455	0	Inf	0.00156302	0.00112242	0.00134272	0.582034	0.582034	0.358256	0.019	0.99956	-0.000440596	-0.000634793	k__Bacteria	p__Acidobacteria	c__Acidobacteria-6	o__iii1-15	f_o__iii1-15	g_f_o__iii1-15	s_g_f_o__iii1-15	2
455	1	1	OTU2563	n	0.00238663	-2.62221	288	2.45954	0.102455	0	Inf	0.000281792	0.000236654	0.000259223	0.293444	0.281832	0.293444	0.943	0.999955	-4.51e-05	-6.51e-05	k__Bacteria	p__Acidobacteria	c__Acidobacteria-6	o__iii1-15	f_o__iii1-15	g_f_o__iii1-15	s_g_f_o__iii1-15	1
456	1	1	OTU2587	n	0.00119332	-2.92324	0	-1	0.102455	0	Inf	0.000554119	0.00092961	0.000741864	0.60416	0.3458	0.60416	0.007	1.00038	0.000375491	0.000541317	k__Bacteria	p__Acidobacteria	c__Acidobacteria-6	o__iii1-15	f__RB40	g_f__RB40	s_g_f__RB40	3
457	1	1	OTU2602	n	0.00238663	-2.62221	288	2.45954	0.102455	0	Inf	9.08e-05	0.000166582	0.000128705	0.254236	0.10455	0.254236	0.3	1.00008	7.58e-05	0.000109275	k__Bacteria	p__Acidobacteria	c__iii1-8	o__32-20	f_o__32-20	g_f_o__32-20	s_g_f_o__32-20	1
458	1	1	OTU2606	n	0.00119332	-2.92324	0	-1	0.102455	0	Inf	0.000617869	0.000500343	0.000559106	0.470691	0.470691	0.383528	0.54	0.999883	-0.000117526	-0.000169459	k__Bacteria	p__Actinobacteria	c__Thermoleophilia	o__Solirubrobacterales	f_o__Solirubrobacterales	g_f_o__Solirubrobacterales	s_g_f_o__Solirubrobacterales	1
459	1	1	OTU2611	n	0.00119332	-2.92324	0	-1	0.102455	0	Inf	0.000536382	0.000621813	0.000579097	0.517707	0.411661	0.517707	0.363	1.00009	8.54e-05	0.00012318	k__Bacteria	p__Acidobacteria	c__Acidobacteria-6	o__iii1-15	f_o__iii1-15	g_f_o__iii1-15	s_g_f_o__iii1-15	1
460	1	1	OTU268	n	0.00119332	-2.92324	0	-1	0.102455	0	Inf	0.00057264	0.000631042	0.000601841	0.468089	0.45812	0.468089	0.913	1.00006	5.84e-05	8.42e-05	k__Bacteria	p__Acidobacteria	c__Acidobacteria-6	o__iii1-15	f__RB40	g_f__RB40	s_g_f__RB40	1
461	1	1	OTU273	n	0.00119332	-2.92324	0	-1	0.102455	0	Inf	0.00113644	0.00137634	0.00125639	0.528174	0.452264	0.528174	0.42	1.00024	0.000239902	0.000345671	k__Bacteria	p__Acidobacteria	c__Acidobacteria-6	o__iii1-15	f__RB40	g_f__RB40	s_g_f__RB40	1
462	1	1	OTU2739	n	0.00238663	-2.62221	118	2.07225	0.102455	0	Inf	0.000136489	0.000140057	0.000138273	0.21705	0.201076	0.21705	0.941	1	3.57e-06	5.15e-06	k__Bacteria	p__Acidobacteria	c__Acidobacteria-6	o__iii1-15	f_o__iii1-15	g_f_o__iii1-15	s_g_f_o__iii1-15	1
463	1	1	OTU2764	n	0.00119332	-2.92324	0	-1	0.102455	0	Inf	0.0001	0.000140363	0.000120158	0.208599	0.123236	0.208599	0.562	1.00004	4.04e-05	5.83e-05	k__Bacteria	p__Acidobacteria	c__Acidobacteria-6	o__iii1-15	f_o__iii1-15	g_f_o__iii1-15	s_g_f_o__iii1-15	1
464	1	1	OTU2841	n	0.00357995	-2.44612	6495	3.81259	0.102455	0	Inf	0.000154664	0.000140279	0.000147472	0.213638	0.213638	0.186849	0.859	0.999986	-1.44e-05	-2.07e-05	k__Bacteria	p__Proteobacteria Delta	c__Deltaproteobacteria	o__Syntrophobacterales	f__Syntrophobacteraceae	g_f__Syntrophobacteraceae	s_g_f__Syntrophobacteraceae	1
465	1	1	OTU286	n	0.00119332	-2.92324	0	-1	0.102455	0	Inf	0.000481604	0.000332555	0.00040708	0.460083	0.460083	0.277172	0.192	0.999851	-0.000149049	-0.000214945	k__Bacteria	p__Acidobacteria	c__Acidobacteria-6	o__iii1-15	f_o__iii1-15	g_f_o__iii1-15	s_g_f_o__iii1-15	1
466	1	1	OTU289	n	0.00238663	-2.62221	8	0.908485	0.102455	0	Inf	0.000136208	9.64e-05	0.000116327	0.238519	0.238519	0.148052	0.531	0.99996	-3.98e-05	-5.74e-05	k__Bacteria	p__Acidobacteria	c__RB25	o_c__RB25	f_o_c__RB25	g_f_o_c__RB25	s_g_f_o_c__RB25	1
467	1	1	OTU290	n	0.00238663	-2.62221	6118	3.78662	0.102455	0	Inf	0.000527035	0.000674744	0.00060089	0.481247	0.373576	0.481247	0.373	1.00015	0.000147709	0.000212971	k__Bacteria	p__Acidobacteria	c__Acidobacteria-6	o__CCU21	f_o__CCU21	g_f_o__CCU21	s_g_f_o__CCU21	1
468	1	1	OTU2980	n	0.00119332	-2.92324	0	-1	0.102455	0	Inf	9.98e-05	5.27e-05	7.63e-05	0.266665	0.266665	0.0740271	0.145	0.999953	-4.71e-05	-6.8e-05	k__Bacteria	p__Proteobacteria Betap	c__Betaproteobacteria	o__A21b	f__EB1003	g_f__EB1003	s_g_f__EB1003	1
469	1	1	OTU3026	n	0.00119332	-2.92324	0	-1	0.102455	0	Inf	0.000927657	0.000947384	0.000937521	0.487216	0.439768	0.487216	0.663	1.00002	1.97e-05	2.84e-05	k__Bacteria	p__Verrucomicrobia	c__Verrucomicrobiae	o__Verrucomicrobiales	f__Verrucomicrobiaceae	g__Luteolibacter	s_g__Luteolibacter	1
470	1	1	OTU3056	n	0.00119332	-2.92324	0	-1	0.102455	0	Inf	0.000309192	0.000245631	0.000277411	0.392161	0.392161	0.300417	0.515	0.999936	-6.36e-05	-9.17e-05	k__Bacteria	p__Firmicutes	c__Bacilli	o__Bacillales	f__Bacillaceae	g__Bacillus	s__fumarioli	1
471	1	1	OTU307	n	0.00238663	-2.62221	574	2.75899	0.102455	0	Inf	0.000190935	0.000105116	0.000148026	0.310526	0.310526	0.114127	0.16	0.999914	-8.58e-05	-0.000123791	k__Bacteria	p__Acidobacteria	c__iii1-8	o__32-20	f_o__32-20	g_f_o__32-20	s_g_f_o__32-20	1
472	1	1	OTU308	n	0.00596659	-2.22427	5433	3.73505	0.102455	0	Inf	0.000181722	0.000254124	0.000217923	0.312353	0.231634	0.312353	0.615	1.00007	7.24e-05	0.000104431	k__Bacteria	p__Acidobacteria	c__iii1-8	o__32-20	f_o__32-20	g_f_o__32-20	s_g_f_o__32-20	1
473	1	1	OTU3102	n	0.00119332	-2.92324	0	-1	0.102455	0	Inf	0.00720632	0.00691694	0.00706163	0.510245	0.510245	0.489755	0.544	0.999713	-0.00028938	-0.00041456	k__Bacteria	p__Actinobacteria	c__Thermoleophilia	o__Gaiellales	f__Gaiellaceae	g_f__Gaiellaceae	s_g_f__Gaiellaceae	1
474	1	1	OTU3103	n	0.00119332	-2.92324	0	-1	0.102455	0	Inf	0.000200034	0.000157572	0.000178803	0.290044	0.290044	0.173105	0.375	0.999958	-4.25e-05	-6.12e-05	k__Bacteria	p__Firmicutes	c__Bacilli	o__Bacillales	f__Bacillaceae	g__Bacillus	s__fumarioli	1
475	1	1	OTU3106	n	0.00357995	-2.44612	1143	3.05808	0.102455	0	Inf	0.0011725	0.00118407	0.00117829	0.484511	0.479116	0.484511	0.943	1.00001	1.16e-05	1.67e-05	k__Bacteria	p__Actinobacteria	c__Thermoleophilia	o__Solirubrobacterales	f__Patulibacteraceae	g_f__Patulibacteraceae	s_g_f__Patulibacteraceae	1
476	1	1	OTU3109	n	0.00119332	-2.92324	0	-1	0.102455	0	Inf	0.000981737	0.00115654	0.00106914	0.521557	0.442121	0.521557	0.363	1.00017	0.000174799	0.000251913	k__Bacteria	p__Proteobacteria Betap	c__Betaproteobacteria	o__SC-I-84	f_o__SC-I-84	g_f_o__SC-I-84	s_g_f_o__SC-I-84	1
477	1	1	OTU3110	n	0.00119332	-2.92324	0	-1	0.102455	0	Inf	0.000626805	0.00059616	0.000611482	0.436599	0.436599	0.417832	0.86	0.999969	-3.06e-05	-4.42e-05	k__Bacteria	p__Proteobacteria Gamma	c__Gammaproteobacteria	o__Xanthomonadales	f__Xanthomonadaceae	f__Xanthomonadaceae	f__Xanthomonadaceae	1
478	1	1	OTU3112	n	0.00238663	-2.62221	12	1.08279	0.102455	0	Inf	0.00155445	0.00150917	0.00153181	0.507391	0.507391	0.492609	0.812	0.999955	-4.53e-05	-6.52e-05	k__Bacteria	p__Actinobacteria	c__Thermoleophilia	o__Gaiellales	f_o__Gaiellales	g_f_o__Gaiellales	s_g_f_o__Gaiellales	1
479	1	1	OTU3114	n	0.00119332	-2.92324	0	-1	0.102455	0	Inf	0.000808388	0.000763519	0.000785954	0.457131	0.457131	0.433685	0.847	0.999955	-4.49e-05	-6.47e-05	k__Bacteria	p__Proteobacteria Betap	c__Betaproteobacteria	o__SC-I-84	f_o__SC-I-84	g_f_o__SC-I-84	s_g_f_o__SC-I-84	1
480	1	1	OTU3116	n	0.00238663	-2.62221	0	-1	0.102455	0	Inf	0.000790724	0.000823107	0.000806916	0.437171	0.399233	0.437171	0.748	1.00003	3.24e-05	4.67e-05	k__Bacteria	p__Proteobacteria Betap	c__Betaproteobacteria	o__A21b	f__EB1003	g_f__EB1003	s_g_f__EB1003	1
481	1	1	OTU3118	n	0.00119332	-2.92324	0	-1	0.102455	0	Inf	0.00258226	0.00280376	0.00269301	0.520563	0.479437	0.520563	0.426	1.00022	0.000221503	0.000318702	k__Bacteria	p__Proteobacteria Betap	c__Betaproteobacteria	o__Ellin6067	f_o__Ellin6067	g_f_o__Ellin6067	s_g_f_o__Ellin6067	1
482	1	1	OTU3120	n	0.00357995	-2.44612	1426	3.15415	0.102455	0	Inf	0.000408809	0.000437989	0.000423399	0.387922	0.375488	0.387922	0.927	1.00003	2.92e-05	4.21e-05	k__Bacteria	p__Proteobacteria Betap	c__Betaproteobacteria	o__A21b	f__EB1003	g_f__EB1003	s_g_f__EB1003	1
483	1	1	OTU3121	n	0.00119332	-2.92324	0	-1	0.102455	0	Inf	0.000872578	0.000665415	0.000768996	0.525323	0.525323	0.386296	0.239	0.999793	-0.000207163	-0.000298643	k__Bacteria	p__Proteobacteria Betap	c__Betaproteobacteria	o_c__Betaproteobacteria	f_o_c__Betaproteobacteria	g_f_o_c__Betaproteobacteria	s_g_f_o_c__Betaproteobacteria	1
484	1	1	OTU3122	n	0.00119332	-2.92324	0	-1	0.102455	0	Inf	0.000645662	0.000596154	0.000620908	0.445776	0.442907	0.445776	0.998	0.999951	-4.95e-05	-7.14e-05	k__Bacteria	p__Proteobacteria Gamma	c__Gammaproteobacteria	o__Xanthomonadales	f__Xanthomonadaceae	g_f__Xanthomonadaceae	s_g_f__Xanthomonadaceae	1
485	1	1	OTU3123	n	0.00119332	-2.92324	0	-1	0.102455	0	Inf	0.00130906	0.00149859	0.00140383	0.533753	0.466247	0.533753	0.298	1.00019	0.000189532	0.000273054	k__Bacteria	p__Proteobacteria Gamma	c__Gammaproteobacteria	o__Xanthomonadales	f__Sinobacteraceae	g_f__Sinobacteraceae	s_g_f__Sinobacteraceae	1
486	1	1	OTU3127	n	0.00357995	-2.44612	3058	3.48545	0.102455	0	Inf	9.11e-05	0.000131556	0.000111315	0.232145	0.136362	0.232145	0.513	1.00004	4.05e-05	5.84e-05	k__Bacteria	p__Proteobacteria Gamma	c__Gammaproteobacteria	o__Xanthomonadales	f__Sinobacteraceae	g_f__Sinobacteraceae	s_g_f__Sinobacteraceae	1
487	1	1	OTU3128	n	0.00119332	-2.92324	0	-1	0.102455	0	Inf	0.000444913	0.000421077	0.000432995	0.399593	0.399593	0.382044	0.896	0.999976	-2.38e-05	-3.44e-05	k__Bacteria	p__Firmicutes	c__Bacilli	o__Bacillales	f__Planococcaceae	g_f__Planococcaceae	s_g_f__Planococcaceae	1
488	1	1	OTU3129	n	0.00238663	-2.62221	7	0.851258	0.102455	0	Inf	0.000381557	0.000490986	0.000436272	0.462224	0.275332	0.462224	0.188	1.00011	0.00010943	0.000157805	k__Bacteria	p__Proteobacteria Betap	c__Betaproteobacteria	o_c__Betaproteobacteria	f_o_c__Betaproteobacteria	g_f_o_c__Betaproteobacteria	s_g_f_o_c__Betaproteobacteria	1
489	1	1	OTU3130	n	0.00238663	-2.62221	820	2.91387	0.102455	0	Inf	0.00140922	0.00220036	0.00180479	0.609589	0.390411	0.609589	0.001	1.00079	0.000791141	0.00113932	k__Bacteria	p__Proteobacteria Gamma	c__Gammaproteobacteria	o__Xanthomonadales	f__Sinobacteraceae	g_f__Sinobacteraceae	s_g_f__Sinobacteraceae	3
490	1	1	OTU3131	n	0.00357995	-2.44612	5	0.70757	0.102455	0	Inf	9.08e-05	5.25e-05	7.17e-05	0.187806	0.187806	0.0653846	0.299	0.999962	-3.84e-05	-5.53e-05	k__Bacteria	p__Proteobacteria Gamma	c__Gammaproteobacteria	o__Xanthomonadales	f__Xanthomonadaceae	g__Thermomonas	s_g__Thermomonas	1
491	1	1	OTU3133	n	0.00119332	-2.92324	0	-1	0.102455	0	Inf	0.00102677	0.00101618	0.00102147	0.502592	0.502592	0.497408	0.933	0.999989	-1.06e-05	-1.53e-05	k__Bacteria	p__Proteobacteria Betap	c__Betaproteobacteria	o__SC-I-84	f_o__SC-I-84	g_f_o__SC-I-84	s_g_f_o__SC-I-84	1
492	1	1	OTU3137	n	0.00238663	-2.62221	1	0.0413927	0.102455	0	Inf	0.000245821	0.000359066	0.000302444	0.360405	0.210722	0.360405	0.352	1.00011	0.000113245	0.000163328	k__Bacteria	p__Actinobacteria	c__Thermoleophilia	o__Solirubrobacterales	f__Patulibacteraceae	g_f__Patulibacteraceae	s_g_f__Patulibacteraceae	1
493	1	1	OTU3139	n	0.00119332	-2.92324	0	-1	0.102455	0	Inf	0.000317745	0.000412396	0.000365071	0.423613	0.30624	0.423613	0.42	1.00009	9.47e-05	0.000136503	k__Bacteria	p__Proteobacteria Betap	c__Betaproteobacteria	o__SC-I-84	f_o__SC-I-84	g_f_o__SC-I-84	s_g_f_o__SC-I-84	1
494	1	1	OTU3140	n	0.00119332	-2.92324	0	-1	0.102455	0	Inf	0.000581871	0.000604421	0.000593146	0.418522	0.381496	0.418522	0.795	1.00002	2.26e-05	3.25e-05	k__Bacteria	p__Proteobacteria Gamma	c__Gammaproteobacteria	o__Xanthomonadales	f__Sinobacteraceae	g_f__Sinobacteraceae	s_g_f__Sinobacteraceae	1
495	1	1	OTU3141	n	0.00238663	-2.62221	4	0.612784	0.102455	0	Inf	0.000354482	0.000315453	0.000334967	0.333155	0.333155	0.302703	0.864	0.999961	-3.9e-05	-5.63e-05	k__Bacteria	p__Acidobacteria	c__Acidobacteria-6	o__CCU21	f_o__CCU21	g_f_o__CCU21	s_g_f_o__CCU21	1
496	1	1	OTU3142	n	0.00119332	-2.92324	0	-1	0.102455	0	Inf	0.000263652	0.000332891	0.000298271	0.398595	0.261906	0.398595	0.332	1.00007	6.92e-05	9.99e-05	k__Bacteria	p__Acidobacteria	c__iii1-8	o__DS-18	f_o__DS-18	g_f_o__DS-18	s_g_f_o__DS-18	1
497	1	1	OTU3145	n	0.00119332	-2.92324	0	-1	0.102455	0	Inf	0.000282049	0.000183934	0.000232991	0.313847	0.313847	0.140972	0.245	0.999902	-9.81e-05	-0.000141516	k__Bacteria	p__Proteobacteria Betap	c__Betaproteobacteria	o__Burkholderiales	f__Oxalobacteraceae	g_f__Oxalobacteraceae	s_g_f__Oxalobacteraceae	1
498	1	1	OTU3147	n	0.00596659	-2.22427	1327.9	3.1232	0.102455	0	Inf	0.000672552	0.000631237	0.000651894	0.477633	0.477633	0.432282	0.69	0.999959	-4.13e-05	-5.96e-05	k__Bacteria	p__Proteobacteria Betap	c__Betaproteobacteria	o__Ellin6067	f_o__Ellin6067	g_f_o__Ellin6067	s_g_f_o__Ellin6067	1
499	1	1	OTU3148	n	0.00238663	-2.62221	1	0.0413927	0.102455	0	Inf	0.000454457	0.000323972	0.000389214	0.4757	0.4757	0.282412	0.132	0.99987	-0.000130486	-0.000188178	k__Bacteria	p__Proteobacteria Betap	c__Betaproteobacteria	o__A21b	f__EB1003	g_f__EB1003	s_g_f__EB1003	1
500	1	1	OTU3149	n	0.00119332	-2.92324	0	-1	0.102455	0	Inf	0.00029061	0.000342436	0.000316523	0.367062	0.272039	0.367062	0.53	1.00005	5.18e-05	7.47e-05	k__Bacteria	p__Proteobacteria Gamma	c__Gammaproteobacteria	o__Xanthomonadales	f__Sinobacteraceae	g__Steroidobacter	s_g__Steroidobacter	1
501	1	1	OTU3150	n	0.00238663	-2.62221	174	2.2408	0.102455	0	Inf	0.000345234	0.000385863	0.000365548	0.414689	0.349788	0.414689	0.605	1.00004	4.06e-05	5.86e-05	k__Bacteria	p__Proteobacteria Betap	c__Betaproteobacteria	o__Ellin6067	f_o__Ellin6067	g_f_o__Ellin6067	s_g_f_o__Ellin6067	1
502	1	1	OTU3154	n	0.00238663	-2.62221	2	0.322219	0.102455	0	Inf	0.000445277	0.00040347	0.000424373	0.388614	0.388614	0.373506	0.915	0.999958	-4.18e-05	-6.03e-05	k__Bacteria	p__Actinobacteria	c__Thermoleophilia	o__Solirubrobacterales	f_o__Solirubrobacterales	g_f_o__Solirubrobacterales	s_g_f_o__Solirubrobacterales	1
503	1	1	OTU3155	n	0.00119332	-2.92324	0	-1	0.102455	0	Inf	0.000372664	0.000245883	0.000309274	0.446284	0.446284	0.227153	0.13	0.999873	-0.000126781	-0.00018285	k__Bacteria	p__Proteobacteria Gamma	c__Gammaproteobacteria	o__Xanthomonadales	f__Sinobacteraceae	g_f__Sinobacteraceae	s_g_f__Sinobacteraceae	1
504	1	1	OTU3156	n	0.00119332	-2.92324	0	-1	0.102455	0	Inf	0.000127312	0.000166517	0.000146914	0.222638	0.160476	0.222638	0.688	1.00004	3.92e-05	5.66e-05	k__Bacteria	p__Proteobacteria Gamma	c__Gammaproteobacteria	o__Xanthomonadales	f__Xanthomonadaceae	f__Xanthomonadaceae	f__Xanthomonadaceae	1
505	1	1	OTU3157	n	0.00238663	-2.62221	10	1.00432	0.102455	0	Inf	0.000199969	0.000201396	0.000200682	0.250888	0.239885	0.250888	0.93	1	1.43e-06	2.06e-06	k__Bacteria	p__Proteobacteria Gamma	c__Gammaproteobacteria	o__Xanthomonadales	f__Sinobacteraceae	g_f__Sinobacteraceae	s_g_f__Sinobacteraceae	1
506	1	1	OTU3158	n	0.00119332	-2.92324	0	-1	0.102455	0	Inf	0.000290639	0.000210454	0.000250547	0.365192	0.365192	0.284993	0.615	0.99992	-8.02e-05	-0.000115655	k__Bacteria	p__Acidobacteria	c__Acidobacteria-6	o__iii1-15	f__mb2424	g_f__mb2424	s_g_f__mb2424	1
507	1	1	OTU3159	n	0.00119332	-2.92324	0	-1	0.102455	0	Inf	0.000454303	0.000412288	0.000433295	0.465993	0.465993	0.339827	0.311	0.999958	-4.2e-05	-6.06e-05	k__Bacteria	p__Proteobacteria Betap	c__Betaproteobacteria	o__Burkholderiales	f__Comamonadaceae	g__Ramlibacter	s_g__Ramlibacter	1
508	1	1	OTU3160	n	0.00119332	-2.92324	0	-1	0.102455	0	Inf	0.000272379	0.000289265	0.000280822	0.367881	0.233503	0.367881	0.383	1.00002	1.69e-05	2.44e-05	k__Bacteria	p__Actinobacteria	c__Thermoleophilia	o__Solirubrobacterales	f__Patulibacteraceae	g_f__Patulibacteraceae	s_g_f__Patulibacteraceae	1
509	1	1	OTU3161	n	0.00357995	-2.44612	17	1.233	0.102455	0	Inf	0.000227373	0.000386245	0.000306809	0.472091	0.192135	0.472091	0.065	1.00016	0.000158871	0.000229132	k__Bacteria	p__Actinobacteria	c__Thermoleophilia	o__Gaiellales	f__Gaiellaceae	g_f__Gaiellaceae	s_g_f__Gaiellaceae	1
510	1	1	OTU3165	n	0.00238663	-2.62221	288	2.45954	0.102455	0	Inf	0.0002904	0.000289674	0.000290037	0.338861	0.296667	0.338861	0.766	0.999999	-7.26e-07	-1.05e-06	k__Bacteria	p__Proteobacteria Betap	c__Betaproteobacteria	o__SC-I-84	f_o__SC-I-84	g_f_o__SC-I-84	s_g_f_o__SC-I-84	1
511	1	1	OTU3169	n	0.00357995	-2.44612	19	1.28103	0.102455	0	Inf	9.09e-05	0.00014871	0.000119826	0.243777	0.112438	0.243777	0.357	1.00006	5.78e-05	8.33e-05	k__Bacteria	p__Proteobacteria Gamma	c__Gammaproteobacteria	o__Thiotrichales	f__Piscirickettsiaceae	g_f__Piscirickettsiaceae	s_g_f__Piscirickettsiaceae	1
512	1	1	OTU3173	n	0.00238663	-2.62221	1	0.0413927	0.102455	0	Inf	0.000354444	0.000289662	0.000322053	0.366859	0.366859	0.305161	0.683	0.999935	-6.48e-05	-9.34e-05	k__Bacteria	p__Proteobacteria Betap	c__Betaproteobacteria	o__SC-I-84	f_o__SC-I-84	g_f_o__SC-I-84	s_g_f_o__SC-I-84	1
513	1	1	OTU3174	n	0.00357995	-2.44612	1143	3.05808	0.102455	0	Inf	0.00019976	0.000219082	0.000209421	0.242852	0.211971	0.242852	0.808	1.00002	1.93e-05	2.79e-05	k__Bacteria	p__Proteobacteria Gamma	c__Gammaproteobacteria	o__Xanthomonadales	f__Sinobacteraceae	g_f__Sinobacteraceae	s_g_f__Sinobacteraceae	1
514	1	1	OTU3175	n	0.00238663	-2.62221	2	0.322219	0.102455	0	Inf	0.000217943	0.000306627	0.000262285	0.354894	0.200041	0.354894	0.306	1.00009	8.87e-05	0.000127912	k__Bacteria	p__Proteobacteria Betap	c__Betaproteobacteria	o__A21b	f__EB1003	g_f__EB1003	s_g_f__EB1003	1
515	1	1	OTU3176	n	0.00119332	-2.92324	0	-1	0.102455	0	Inf	0.000172723	0.000192925	0.000182824	0.244969	0.209945	0.244969	0.821	1.00002	2.02e-05	2.91e-05	k__Bacteria	p__Proteobacteria Betap	c__Betaproteobacteria	o__A21b	f__UD5	g_f__UD5	s_g_f__UD5	1
516	1	1	OTU3177	n	0.00119332	-2.92324	0	-1	0.102455	0	Inf	0.000327128	0.000429543	0.000378335	0.446031	0.320241	0.446031	0.375	1.0001	0.000102416	0.000147699	k__Bacteria	p__Actinobacteria	c__Thermoleophilia	o__Solirubrobacterales	f__Solirubrobacteraceae	g_f__Solirubrobacteraceae	s_g_f__Solirubrobacteraceae	1
517	1	1	OTU3183	n	0.00238663	-2.62221	280	2.44731	0.102455	0	Inf	0.000309076	0.000280726	0.000294901	0.356975	0.329947	0.356975	0.877	0.999972	-2.84e-05	-4.09e-05	k__Bacteria	p__Proteobacteria Betap	c__Betaproteobacteria	o__SC-I-84	f_o__SC-I-84	g_f_o__SC-I-84	s_g_f_o__SC-I-84	1
518	1	1	OTU3184	n	0.00238663	-2.62221	288	2.45954	0.102455	0	Inf	0.000281801	0.000166789	0.000224295	0.442062	0.442062	0.159346	0.047	0.999885	-0.000115012	-0.00016589	k__Bacteria	p__Proteobacteria Gamma	c__Gammaproteobacteria	o__Xanthomonadales	f__Sinobacteraceae	g_f__Sinobacteraceae	s_g_f__Sinobacteraceae	2
519	1	1	OTU3185	n	0.00119332	-2.92324	0	-1	0.102455	0	Inf	0.00013637	0.000272279	0.000204324	0.380738	0.0988767	0.380738	0.056	1.00014	0.000135909	0.000196036	k__Bacteria	p__Verrucomicrobia	c__[Pedosphaerae]	o__[Pedosphaerales]	o__[Pedosphaerales]	o__[Pedosphaerales]	o__[Pedosphaerales]	1
520	1	1	OTU3187	n	0.00119332	-2.92324	0	-1	0.102455	0	Inf	0.000308948	0.000315904	0.000312426	0.39723	0.347935	0.39723	0.713	1.00001	6.96e-06	1e-05	k__Bacteria	p__Actinobacteria	c__Thermoleophilia	o__Solirubrobacterales	f_o__Solirubrobacterales	g_f_o__Solirubrobacterales	s_g_f_o__Solirubrobacterales	1
521	1	1	OTU3191	n	0.00119332	-2.92324	0	-1	0.102455	0	Inf	0.000236319	0.000324778	0.000280549	0.392775	0.265183	0.392775	0.396	1.00009	8.85e-05	0.000127584	k__Bacteria	p__Verrucomicrobia	c__[Spartobacteria]	o__[Chthoniobacterales]	f__[Chthoniobacteraceae]	g_f__[Chthoniobacteraceae]	s_g_f__[Chthoniobacteraceae]	1
522	1	1	OTU3194	n	0.00238663	-2.62221	17193.5	4.23537	0.102455	0	Inf	0.00032742	0.000500132	0.000413776	0.410096	0.278419	0.410096	0.424	1.00017	0.000172713	0.000249069	k__Bacteria	p__Verrucomicrobia	c__[Spartobacteria]	o__[Chthoniobacterales]	f__[Chthoniobacteraceae]	g__Ellin506	s_g__Ellin506	1
523	1	1	OTU3196	n	0.00238663	-2.62221	3	0.491362	0.102455	0	Inf	0.00028148	0.000122552	0.000202016	0.412846	0.412846	0.108329	0.04	0.999841	-0.000158928	-0.000229238	k__Bacteria	p__Proteobacteria Betap	c__Betaproteobacteria	o__SC-I-84	f_o__SC-I-84	g_f_o__SC-I-84	s_g_f_o__SC-I-84	2
524	1	1	OTU3197	n	0.00119332	-2.92324	0	-1	0.102455	0	Inf	0.000154675	0.000236569	0.000195622	0.323925	0.175707	0.323925	0.329	1.00008	8.19e-05	0.000118126	k__Bacteria	p__Proteobacteria Gamma	c__Gammaproteobacteria	o__Xanthomonadales	f__Xanthomonadaceae	g_f__Xanthomonadaceae	s_g_f__Xanthomonadaceae	1
525	1	1	OTU3198	n	0.00238663	-2.62221	2	0.322219	0.102455	0	Inf	0.000145572	0.000131414	0.000138493	0.214116	0.214116	0.203333	0.981	0.999986	-1.42e-05	-2.04e-05	k__Bacteria	p__Firmicutes	c__Bacilli	o__Bacillales	f_o__Bacillales	g_f_o__Bacillales	s_g_f_o__Bacillales	1
526	1	1	OTU3199	n	0.00357995	-2.44612	2255	3.35317	0.102455	0	Inf	0.000309229	0.000368128	0.000338678	0.388198	0.253624	0.388198	0.345	1.00006	5.89e-05	8.49e-05	k__Bacteria	p__Proteobacteria Gamma	c__Gammaproteobacteria	o__Xanthomonadales	f__Sinobacteraceae	g_f__Sinobacteraceae	s_g_f__Sinobacteraceae	1
527	1	1	OTU3201	n	0.00238663	-2.62221	1	0.0413927	0.102455	0	Inf	0.000218132	0.000210375	0.000214253	0.30166	0.30166	0.263008	0.798	0.999992	-7.76e-06	-1.12e-05	k__Bacteria	p__Proteobacteria Gamma	c__Gammaproteobacteria	o__Xanthomonadales	f__Xanthomonadaceae	g__Dokdonella	s_g__Dokdonella	1
528	1	1	OTU3203	n	0.00238663	-2.62221	16	1.20683	0.102455	0	Inf	0.000372773	0.000237069	0.000304921	0.452786	0.452786	0.208253	0.078	0.999864	-0.000135704	-0.00019572	k__Bacteria	p__Actinobacteria	c__Thermoleophilia	o__Solirubrobacterales	f_o__Solirubrobacterales	g_f_o__Solirubrobacterales	s_g_f_o__Solirubrobacterales	1
529	1	1	OTU3207	n	0.00238663	-2.62221	288	2.45954	0.102455	0	Inf	0.000108996	2.63e-05	6.76e-05	0.238737	0.238737	0.0208139	0.05	0.999917	-8.27e-05	-0.000119327	k__Bacteria	p__Actinobacteria	c__Thermoleophilia	o__Solirubrobacterales	f__Conexibacteraceae	g_f__Conexibacteraceae	s_g_f__Conexibacteraceae	2
530	1	1	OTU3209	n	0.00238663	-2.62221	3	0.491362	0.102455	0	Inf	0.00022712	0.000236559	0.000231839	0.327971	0.253982	0.327971	0.591	1.00001	9.44e-06	1.36e-05	k__Bacteria	p__Verrucomicrobia	c__[Spartobacteria]	o__[Chthoniobacterales]	f__[Chthoniobacteraceae]	g_f__[Chthoniobacteraceae]	s_g_f__[Chthoniobacteraceae]	1
531	1	1	OTU3211	n	0.00357995	-2.44612	1706	3.232	0.102455	0	Inf	0.00013615	0.00014014	0.000138145	0.219012	0.219012	0.181151	0.761	1	3.99e-06	5.76e-06	k__Bacteria	p__Actinobacteria	c__Thermoleophilia	o__Solirubrobacterales	f_o__Solirubrobacterales	g_f_o__Solirubrobacterales	s_g_f_o__Solirubrobacterales	1
532	1	1	OTU3215	n	0.00119332	-2.92324	0	-1	0.102455	0	Inf	0.000217934	0.00011423	0.000166082	0.340202	0.340202	0.12282	0.137	0.999896	-0.000103704	-0.000149588	k__Bacteria	p__Actinobacteria	c__Thermoleophilia	o__Solirubrobacterales	f__Conexibacteraceae	g_f__Conexibacteraceae	s_g_f__Conexibacteraceae	1
533	1	1	OTU3219	n	0.00119332	-2.92324	0	-1	0.102455	0	Inf	0.000136191	7.9e-05	0.00010758	0.187549	0.187549	0.0917559	0.45	0.999943	-5.72e-05	-8.25e-05	k__Bacteria	p__Proteobacteria Betap	c__Betaproteobacteria	o__A21b	f__EB1003	g_f__EB1003	s_g_f__EB1003	1
534	1	1	OTU3227	n	0.00119332	-2.92324	0	-1	0.102455	0	Inf	0.00014594	9.65e-05	0.000121234	0.20063	0.20063	0.127964	0.611	0.999951	-4.94e-05	-7.13e-05	k__Bacteria	p__Proteobacteria Gamma	c__Gammaproteobacteria	o__Xanthomonadales	f__Xanthomonadaceae	g_f__Xanthomonadaceae	s_g_f__Xanthomonadaceae	1
535	1	1	OTU3229	n	0.00119332	-2.92324	0	-1	0.102455	0	Inf	9.1e-05	4.39e-05	6.74e-05	0.199884	0.199884	0.0464845	0.194	0.999953	-4.71e-05	-6.79e-05	k__Bacteria	p__Proteobacteria Gamma	c__Gammaproteobacteria	o__Thiotrichales	f__Piscirickettsiaceae	g_f__Piscirickettsiaceae	s_g_f__Piscirickettsiaceae	1
536	1	1	OTU3238	n	0.00119332	-2.92324	0	-1	0.102455	0	Inf	0.000272425	0.000245019	0.000258722	0.370487	0.370487	0.270582	0.468	0.999973	-2.74e-05	-3.95e-05	k__Bacteria	p__Firmicutes	c__Bacilli	o__Bacillales	f__Planococcaceae	g__Solibacillus	s_g__Solibacillus	1
537	1	1	OTU3240	n	0.00238663	-2.62221	2	0.322219	0.102455	0	Inf	0.000172446	0.000122767	0.000147607	0.237984	0.237984	0.148521	0.535	0.99995	-4.97e-05	-7.17e-05	k__Bacteria	p__Firmicutes	c__Bacilli	o__Bacillales	f__Bacillaceae	g__Bacillus	s__badius	1
538	1	1	OTU3241	n	0.00238663	-2.62221	658	2.81829	0.102455	0	Inf	0.00022723	0.000254402	0.000240816	0.339563	0.244632	0.339563	0.537	1.00003	2.72e-05	3.92e-05	k__Bacteria	p__Proteobacteria Betap	c__Betaproteobacteria	o__Burkholderiales	f__Oxalobacteraceae	g__Herminiimonas	s_g__Herminiimonas	1
539	1	1	OTU3242	n	0.00119332	-2.92324	0	-1	0.102455	0	Inf	0.000445471	0.000271577	0.000358524	0.230095	0.230095	0.135265	0.567	0.999826	-0.000173895	-0.000250787	k__Bacteria	p__Proteobacteria Betap	c__Betaproteobacteria	o__Burkholderiales	f__Oxalobacteraceae	g__Janthinobacterium	s_g__Janthinobacterium	1
540	1	1	OTU3243	n	0.00238663	-2.62221	288	2.45954	0.102455	0	Inf	0.000218315	0.000167175	0.000192745	0.293653	0.293653	0.123905	0.254	0.999949	-5.11e-05	-7.38e-05	k__Bacteria	p__Proteobacteria Betap	c__Betaproteobacteria	o_c__Betaproteobacteria	f_o_c__Betaproteobacteria	g_f_o_c__Betaproteobacteria	s_g_f_o_c__Betaproteobacteria	1
541	1	1	OTU3251	n	0.00119332	-2.92324	0	-1	0.102455	0	Inf	0.000835845	0.000770341	0.000803093	0.481844	0.481844	0.445351	0.756	0.999935	-6.55e-05	-9.44e-05	k__Bacteria	p__Proteobacteria Betap	c__Betaproteobacteria	o__A21b	f__EB1003	g_f__EB1003	s_g_f__EB1003	1
542	1	1	OTU3255	n	0.00596659	-2.22427	11331	4.05427	0.102455	0	Inf	0.000163587	0.000131378	0.000147483	0.164325	0.164325	0.127258	0.786	0.999968	-3.22e-05	-4.65e-05	k__Bacteria	p__Proteobacteria Betap	c__Betaproteobacteria	c__Betaproteobacteria	c__Betaproteobacteria	c__Betaproteobacteria	c__Betaproteobacteria	1
543	1	1	OTU3258	n	0.00238663	-2.62221	288	2.45954	0.102455	0	Inf	0.000181921	0.000183922	0.000182921	0.215458	0.20259	0.215458	0.926	1	2e-06	2.89e-06	k__Bacteria	p__Proteobacteria Betap	c__Betaproteobacteria	o__Burkholderiales	f__Comamonadaceae	f__Comamonadaceae	f__Comamonadaceae	1
544	1	1	OTU3263	n	0.00119332	-2.92324	0	-1	0.102455	0	Inf	0.000172574	9.64e-05	0.000134474	0.308949	0.308949	0.127978	0.236	0.999924	-7.62e-05	-0.000109918	k__Bacteria	p__Proteobacteria Gamma	c__Gammaproteobacteria	o__Xanthomonadales	f__Sinobacteraceae	g_f__Sinobacteraceae	s_g_f__Sinobacteraceae	1
545	1	1	OTU3267	n	0.00238663	-2.62221	0	-1	0.102455	0	Inf	0.000117826	0.000140338	0.000129082	0.232971	0.13523	0.232971	0.471	1.00002	2.25e-05	3.25e-05	k__Bacteria	p__Acidobacteria	c__Holophagae	o__Holophagales	f__Holophagaceae	g__Geothrix	s_g__Geothrix	1
546	1	1	OTU3268	n	0.00357995	-2.44612	9595.27	3.98206	0.102455	0	Inf	0.000308993	0.000605582	0.000457287	0.543906	0.175184	0.543906	0.012	1.0003	0.000296589	0.000427692	k__Bacteria	p__Proteobacteria Delta	c__Deltaproteobacteria	o__Myxococcales	f_o__Myxococcales	g_f_o__Myxococcales	s_g_f_o__Myxococcales	3
547	1	1	OTU3271	n	0.00119332	-2.92324	0	-1	0.102455	0	Inf	9.99e-05	7.92e-05	8.95e-05	0.206641	0.206641	0.0947293	0.388	0.999979	-2.07e-05	-2.99e-05	k__Bacteria	p__Proteobacteria Betap	c__Betaproteobacteria	o__Rhodocyclales	f__Rhodocyclaceae	g__Dechloromonas	s_g__Dechloromonas	1
548	1	1	OTU3282	n	0.00119332	-2.92324	0	-1	0.102455	0	Inf	0.000199937	0.000193018	0.000196477	0.301513	0.301513	0.263141	0.798	0.999993	-6.92e-06	-9.98e-06	k__Bacteria	p__Actinobacteria	c__Thermoleophilia	o__Solirubrobacterales	f_o__Solirubrobacterales	g_f_o__Solirubrobacterales	s_g_f_o__Solirubrobacterales	1
549	1	1	OTU3283	n	0.00357995	-2.44612	575	2.75974	0.102455	0	Inf	8.2e-05	0.000122793	0.000102387	0.192745	0.118622	0.192745	0.581	1.00004	4.08e-05	5.89e-05	k__Bacteria	p__Proteobacteria Betap	c__Betaproteobacteria	o__SC-I-84	f_o__SC-I-84	g_f_o__SC-I-84	s_g_f_o__SC-I-84	1
550	1	1	OTU3303	n	0.00119332	-2.92324	0	-1	0.102455	0	Inf	0.000281939	0.000131473	0.000206706	0.328361	0.328361	0.10222	0.207	0.99985	-0.000150466	-0.000217032	k__Bacteria	p__Acidobacteria	c__iii1-8	o__DS-18	f_o__DS-18	g_f_o__DS-18	s_g_f_o__DS-18	1
551	1	1	OTU3312	n	0.00238663	-2.62221	118	2.07225	0.102455	0	Inf	0.000127095	0.000148992	0.000138043	0.212008	0.153448	0.212008	0.683	1.00002	2.19e-05	3.16e-05	k__Bacteria	p__Proteobacteria Betap	c__Betaproteobacteria	o__SC-I-84	f_o__SC-I-84	g_f_o__SC-I-84	s_g_f_o__SC-I-84	1
552	1	1	OTU3338	n	0.00119332	-2.92324	0	-1	0.102455	0	Inf	9.1e-05	0.000105235	9.81e-05	0.172376	0.154573	0.172376	0.886	1.00001	1.42e-05	2.05e-05	k__Bacteria	p__Proteobacteria Gamma	c__Gammaproteobacteria	o__Xanthomonadales	f__Xanthomonadaceae	g__Dokdonella	s_g__Dokdonella	1
553	1	1	OTU3349	n	0.00238663	-2.62221	2520	3.40142	0.102455	0	Inf	0.000599437	0.000674942	0.000637189	0.435049	0.365848	0.435049	0.567	1.00008	7.55e-05	0.000108862	k__Bacteria	p__Proteobacteria Gamma	c__Gammaproteobacteria	o__Xanthomonadales	f__Xanthomonadaceae	g_f__Xanthomonadaceae	s_g_f__Xanthomonadaceae	1
554	1	1	OTU336	n	0.00238663	-2.62221	2248	3.35182	0.102455	0	Inf	0.000735489	0.000893627	0.000814558	0.509354	0.418023	0.509354	0.394	1.00016	0.000158138	0.000227959	k__Bacteria	p__WS3	c__PRR-12	o__Sediment-1	f_o__Sediment-1	g_f_o__Sediment-1	s_g_f_o__Sediment-1	1
555	1	1	OTU338	n	0.00238663	-2.62221	574	2.75899	0.102455	0	Inf	0.000454176	0.00037714	0.000415658	0.424926	0.424926	0.356452	0.652	0.999923	-7.7e-05	-0.000111092	k__Bacteria	p__Proteobacteria Delta	c__Deltaproteobacteria	o__Myxococcales	f__Myxococcaceae	g__Anaeromyxobacter	s_g__Anaeromyxobacter	1
556	1	1	OTU339	n	0.00119332	-2.92324	0	-1	0.102455	0	Inf	0.0028911	0.00230627	0.00259868	0.556261	0.556261	0.443739	0.057	0.999417	-0.00058482	-0.00084153	k__Bacteria	p__Proteobacteria Delta	c__Deltaproteobacteria	o__Syntrophobacterales	f__Syntrophobacteraceae	g_f__Syntrophobacteraceae	s_g_f__Syntrophobacteraceae	1
557	1	1	OTU340	n	0.00119332	-2.92324	0	-1	0.102455	0	Inf	0.000199845	0.000332729	0.000266287	0.423942	0.194571	0.423942	0.123	1.00013	0.000132884	0.000191661	k__Bacteria	p__WS3	c__PRR-12	o__Sediment-1	f_o__Sediment-1	g_f_o__Sediment-1	s_g_f_o__Sediment-1	1
558	1	1	OTU341	n	0.00477327	-2.32118	21	1.32428	0.102455	0	Inf	0.000281509	0.000341884	0.000311696	0.372145	0.284325	0.372145	0.517	1.00006	6.04e-05	8.71e-05	k__Bacteria	p__Acidobacteria	c__Acidobacteria-6	o__iii1-15	f__RB40	g_f__RB40	s_g_f__RB40	1
559	1	1	OTU3428	n	0.00119332	-2.92324	0	-1	0.102455	0	Inf	0.000108889	0.000105154	0.000107021	0.169575	0.169575	0.122819	0.778	0.999996	-3.73e-06	-5.39e-06	k__Bacteria	p__Proteobacteria Betap	c__Betaproteobacteria	o__SC-I-84	f_o__SC-I-84	g_f_o__SC-I-84	s_g_f_o__SC-I-84	1
560	1	1	OTU343	n	0.00477327	-2.32118	7383	3.86824	0.102455	0	Inf	0.00229122	0.00245545	0.00237334	0.498824	0.482701	0.498824	0.81	1.00016	0.000164226	0.000236366	k__Bacteria	p__Nitrospirae	c__Nitrospira	o__Nitrospirales	f__0319-6A21	g_f__0319-6A21	s_g_f__0319-6A21	1
561	1	1	OTU3439	n	0.00357995	-2.44612	176	2.24576	0.102455	0	Inf	0.000127232	7.91e-05	0.000103148	0.228423	0.228423	0.109503	0.381	0.999952	-4.82e-05	-6.95e-05	k__Bacteria	p__Proteobacteria Betap	c__Betaproteobacteria	o__Burkholderiales	f__Comamonadaceae	g__Rhodoferax	s_g__Rhodoferax	1
562	1	1	OTU3440	n	0.00119332	-2.92324	0	-1	0.102455	0	Inf	0.000163661	0.000131417	0.000147539	0.205421	0.205421	0.159059	0.713	0.999968	-3.22e-05	-4.65e-05	k__Bacteria	p__Actinobacteria	c__Thermoleophilia	o__Solirubrobacterales	f_o__Solirubrobacterales	g_f_o__Solirubrobacterales	s_g_f_o__Solirubrobacterales	1
563	1	1	OTU3446	n	0.00238663	-2.62221	288	2.45954	0.102455	0	Inf	0.000100108	0.000114314	0.000107211	0.152322	0.138333	0.152322	0.898	1.00001	1.42e-05	2.05e-05	k__Bacteria	p__Verrucomicrobia	c__Verrucomicrobiae	o__Verrucomicrobiales	f__Verrucomicrobiaceae	g_f__Verrucomicrobiaceae	s_g_f__Verrucomicrobiaceae	1
564	1	1	OTU346	n	0.00238663	-2.62221	1698	3.22996	0.102455	0	Inf	0.00057301	0.00030661	0.00043981	0.579048	0.579048	0.261428	0.015	0.999734	-0.0002664	-0.000384165	k__Bacteria	p__WS3	c__PRR-12	o__Sediment-1	f_o__Sediment-1	g_f_o__Sediment-1	s_g_f_o__Sediment-1	2
565	1	1	OTU347	n	0.00238663	-2.62221	2	0.322219	0.102455	0	Inf	0.000218207	0.00026324	0.000240724	0.351494	0.218223	0.351494	0.369	1.00005	4.5e-05	6.5e-05	k__Bacteria	p__WS3	c__PRR-12	o__Sediment-1	f__PRR-10	g_f__PRR-10	s_g_f__PRR-10	1
566	1	1	OTU348	n	0.00357995	-2.44612	9241.6	3.96575	0.102455	0	Inf	0.00017273	0.000289472	0.000231101	0.357879	0.193776	0.357879	0.279	1.00012	0.000116742	0.000168384	k__Bacteria	p__WS3	c__PRR-12	o__LD1-PA13	f_o__LD1-PA13	g_f_o__LD1-PA13	s_g_f_o__LD1-PA13	1
567	1	1	OTU350	n	0.00477327	-2.32118	25	1.39967	0.102455	0	Inf	0.000227167	0.00026355	0.000245359	0.287717	0.257183	0.287717	0.826	1.00004	3.64e-05	5.25e-05	k__Bacteria	p__Acidobacteria	c__Acidobacteria-6	o__iii1-15	f_o__iii1-15	g_f_o__iii1-15	s_g_f_o__iii1-15	1
568	1	1	OTU351	n	0.00119332	-2.92324	0	-1	0.102455	0	Inf	0.000227141	0.000175417	0.000201279	0.376163	0.376163	0.186753	0.182	0.999948	-5.17e-05	-7.46e-05	k__Bacteria	p__Acidobacteria	c__Acidobacteria-6	o__iii1-15	f__RB40	g_f__RB40	s_g_f__RB40	1
569	1	1	OTU352	n	0.00596659	-2.22427	4421	3.64553	0.102455	0	Inf	0.000472445	0.000429577	0.000451011	0.387972	0.387972	0.34017	0.737	0.999957	-4.29e-05	-6.18e-05	k__Bacteria	p__Proteobacteria Delta	c__Deltaproteobacteria	o__Syntrophobacterales	f__Syntrophobacteraceae	g_f__Syntrophobacteraceae	s_g_f__Syntrophobacteraceae	1
570	1	1	OTU3524	n	0.00238663	-2.62221	288	2.45954	0.102455	0	Inf	0.000309195	0.000332889	0.000321042	0.370322	0.267527	0.370322	0.475	1.00002	2.37e-05	3.42e-05	k__Bacteria	p__Proteobacteria Delta	c__Deltaproteobacteria	o__Myxococcales	f__Haliangiaceae	g_f__Haliangiaceae	s_g_f__Haliangiaceae	1
571	1	1	OTU354	n	0.00119332	-2.92324	0	-1	0.102455	0	Inf	0.000127419	0.000131387	0.000129403	0.182346	0.182346	0.163178	0.879	1	3.97e-06	5.72e-06	k__Bacteria	p__Firmicutes	c__Bacilli	o__Bacillales	f__Alicyclobacillaceae	g__Alicyclobacillus	s_g__Alicyclobacillus	1
572	1	1	OTU3542	n	0.00119332	-2.92324	0	-1	0.102455	0	Inf	0.0325588	0.0344482	0.0335035	0.514099	0.485901	0.514099	0.22	1.00183	0.0018894	0.00263747	k__Bacteria	p__Verrucomicrobia	c__[Spartobacteria]	o__[Chthoniobacterales]	f__[Chthoniobacteraceae]	g__DA101	s_g__DA101	1
573	1	1	OTU356	n	0.00119332	-2.92324	0	-1	0.102455	0	Inf	0.0011542	0.00128824	0.00122122	0.489765	0.472561	0.489765	0.863	1.00013	0.000134036	0.000193137	k__Bacteria	p__Acidobacteria	c__Acidobacteria-6	o__iii1-15	f_o__iii1-15	g_f_o__iii1-15	s_g_f_o__iii1-15	1
574	1	1	OTU357	n	0.00238663	-2.62221	7	0.851258	0.102455	0	Inf	0.000544932	0.000666069	0.000605501	0.510729	0.38332	0.510729	0.249	1.00012	0.000121138	0.000174659	k__Bacteria	p__Nitrospirae	c__Nitrospira	o__Nitrospirales	f__0319-6A21	g_f__0319-6A21	s_g_f__0319-6A21	1
575	1	1	OTU358	n	0.00357995	-2.44612	5	0.70757	0.102455	0	Inf	0.000482056	0.000578885	0.000530471	0.409225	0.319739	0.409225	0.525	1.0001	9.68e-05	0.000139621	k__Bacteria	p__Acidobacteria	c__Acidobacteria-6	o__CCU21	f_o__CCU21	g_f_o__CCU21	s_g_f_o__CCU21	1
576	1	1	OTU359	n	0.00119332	-2.92324	0	-1	0.102455	0	Inf	0.000181786	0.000157715	0.00016975	0.25781	0.25781	0.199093	0.694	0.999976	-2.41e-05	-3.47e-05	k__Bacteria	p__Proteobacteria Delta	c__Deltaproteobacteria	o__Syntrophobacterales	f__Syntrophobacteraceae	g_f__Syntrophobacteraceae	s_g_f__Syntrophobacteraceae	1
577	1	1	OTU3596	n	0.00119332	-2.92324	0	-1	0.102455	0	Inf	0.00050894	0.000596289	0.000552614	0.462442	0.392264	0.462442	0.596	1.00009	8.73e-05	0.000125948	k__Bacteria	p__Actinobacteria	c__Thermoleophilia	o__Gaiellales	f__Gaiellaceae	g_f__Gaiellaceae	s_g_f__Gaiellaceae	1
578	1	1	OTU3608	n	0.00357995	-2.44612	0.5	-0.221849	0.102455	0	Inf	0.00339774	0.00327844	0.00333809	0.508935	0.508935	0.491065	0.846	0.999881	-0.000119301	-0.000171542	k__Bacteria	p__Proteobacteria Betap	c__Betaproteobacteria	o__Burkholderiales	f__Oxalobacteraceae	g__Janthinobacterium	s_g__Janthinobacterium	1
579	1	1	OTU3611	n	0.00119332	-2.92324	0	-1	0.102455	0	Inf	0.000281737	0.000192684	0.00023721	0.329919	0.329919	0.159557	0.214	0.999911	-8.91e-05	-0.000128446	k__Bacteria	p__Proteobacteria Betap	c__Betaproteobacteria	o__Burkholderiales	f__Oxalobacteraceae	g__Janthinobacterium	s__lividum	1
580	1	1	OTU362	n	0.00357995	-2.44612	575	2.75974	0.102455	0	Inf	0.000118096	0.000175104	0.0001466	0.234621	0.134261	0.234621	0.485	1.00006	5.7e-05	8.22e-05	k__Bacteria	p__Acidobacteria	c__Acidobacteria-6	o__CCU21	f_o__CCU21	g_f_o__CCU21	s_g_f_o__CCU21	1
581	1	1	OTU3637	n	0.00119332	-2.92324	0	-1	0.102455	0	Inf	0.000445721	0.000491337	0.000468529	0.486887	0.334724	0.486887	0.246	1.00005	4.56e-05	6.58e-05	k__Bacteria	p__Proteobacteria Betap	c__Betaproteobacteria	o__A21b	f__EB1003	g_f__EB1003	s_g_f__EB1003	1
582	1	1	OTU364	n	0.00357995	-2.44612	288	2.45954	0.102455	0	Inf	0.000118357	0.000105062	0.00011171	0.196205	0.196205	0.100767	0.456	0.999987	-1.33e-05	-1.92e-05	k__Bacteria	p__Acidobacteria	c__iii1-8	o__32-20	f_o__32-20	g_f_o__32-20	s_g_f_o__32-20	1
583	1	1	OTU3655	n	0.00238663	-2.62221	2	0.322219	0.102455	0	Inf	0.00069964	0.000745181	0.000722411	0.49734	0.466305	0.49734	0.741	1.00005	4.55e-05	6.57e-05	k__Bacteria	p__Proteobacteria Betap	c__Betaproteobacteria	o__Burkholderiales	f__Alcaligenaceae	g_f__Alcaligenaceae	s_g_f__Alcaligenaceae	1
584	1	1	OTU367	n	0.00119332	-2.92324	0	-1	0.102455	0	Inf	0.000399969	0.000447116	0.000423542	0.433574	0.384732	0.433574	0.713	1.00005	4.71e-05	6.8e-05	k__Bacteria	p__Proteobacteria Delta	c__Deltaproteobacteria	o__Syntrophobacterales	f__Syntrophobacteraceae	g_f__Syntrophobacteraceae	s_g_f__Syntrophobacteraceae	1
585	1	1	OTU368	n	0.00238663	-2.62221	2	0.322219	0.102455	0	Inf	0.000199814	0.00017588	0.000187847	0.216681	0.216681	0.183915	0.847	0.999976	-2.39e-05	-3.45e-05	k__Bacteria	p__Proteobacteria Delta	c__Deltaproteobacteria	o__Myxococcales	f_o__Myxococcales	g_f_o__Myxococcales	s_g_f_o__Myxococcales	1
586	1	1	OTU3680	n	0.00238663	-2.62221	1140	3.05694	0.102455	0	Inf	8.18e-05	0.000148994	0.000115414	0.25358	0.105044	0.25358	0.317	1.00007	6.72e-05	9.69e-05	k__Bacteria	p__Proteobacteria Gamma	c__Gammaproteobacteria	o__HTCC2188	f__HTCC2089	g_f__HTCC2089	s_g_f__HTCC2089	1
587	1	1	OTU37	n	0.00119332	-2.92324	0	-1	0.102455	0	Inf	0.000354651	0.000368395	0.000361523	0.363331	0.363331	0.345735	0.89	1.00001	1.37e-05	1.98e-05	k__Bacteria	p__Gemmatimonadetes	c__Gemmatimonadetes	o_c__Gemmatimonadetes	f_o_c__Gemmatimonadetes	g_f_o_c__Gemmatimonadetes	s_g_f_o_c__Gemmatimonadetes	1
588	1	1	OTU370	n	0.00119332	-2.92324	0	-1	0.102455	0	Inf	0.000218025	0.000227543	0.000222784	0.289967	0.289967	0.273579	0.928	1.00001	9.52e-06	1.37e-05	k__Bacteria	p__Acidobacteria	c__Acidobacteria-6	o__iii1-15	f_o__iii1-15	g_f_o__iii1-15	s_g_f_o__iii1-15	1
589	1	1	OTU371	n	0.00119332	-2.92324	0	-1	0.102455	0	Inf	0.000136591	0.00018401	0.000160301	0.266478	0.126236	0.266478	0.31	1.00005	4.74e-05	6.84e-05	k__Bacteria	p__WS3	c__PRR-12	o__Sediment-1	f_o__Sediment-1	g_f_o__Sediment-1	s_g_f_o__Sediment-1	1
590	1	1	OTU372	n	0.00119332	-2.92324	0	-1	0.102455	0	Inf	0.00292591	0.0030237	0.0029748	0.508219	0.491781	0.508219	0.786	1.0001	9.78e-05	0.000140672	k__Bacteria	p__Acidobacteria	c__Acidobacteria-6	o__iii1-15	f_o__iii1-15	g_f_o__iii1-15	s_g_f_o__iii1-15	1
591	1	1	OTU375	n	0.00357995	-2.44612	11	1.04532	0.102455	0	Inf	0.00033664	0.000262635	0.000299637	0.374497	0.374497	0.281735	0.523	0.999926	-7.4e-05	-0.000106735	k__Bacteria	p__WS3	c__PRR-12	o__Sediment-1	f__PRR-10	g_f__PRR-10	s_g_f__PRR-10	1
592	1	1	OTU376	n	0.00238663	-2.62221	7	0.851258	0.102455	0	Inf	0.000181814	0.000263382	0.000222598	0.359191	0.196632	0.359191	0.258	1.00008	8.16e-05	0.000117652	k__Bacteria	p__Acidobacteria	c__Acidobacteria-6	o__iii1-15	f_o__iii1-15	g_f_o__iii1-15	s_g_f_o__iii1-15	1
593	1	1	OTU3786	n	0.00596659	-2.22427	888	2.94846	0.102455	0	Inf	0.000127163	0.000201486	0.000164325	0.306537	0.157637	0.306537	0.321	1.00007	7.43e-05	0.000107208	k__Bacteria	p__Proteobacteria Betap	c__Betaproteobacteria	o__Burkholderiales	f__Comamonadaceae	g__Azohydromonas	s_g__Azohydromonas	1
594	1	1	OTU3792	n	0.00357995	-2.44612	0.5	-0.221849	0.102455	0	Inf	0.000971838	0.000965017	0.000968427	0.483177	0.483177	0.480445	0.994	0.999993	-6.82e-06	-9.83e-06	k__Bacteria	p__Proteobacteria Betap	c__Betaproteobacteria	o__Burkholderiales	f__Oxalobacteraceae	g__Janthinobacterium	s_g__Janthinobacterium	1
595	1	1	OTU380	n	0.00119332	-2.92324	0	-1	0.102455	0	Inf	0.000399922	0.000219178	0.00030955	0.430649	0.430649	0.214945	0.156	0.999819	-0.000180744	-0.000260678	k__Bacteria	p__Proteobacteria Delta	c__Deltaproteobacteria	o__Syntrophobacterales	f__Syntrophobacteraceae	g_f__Syntrophobacteraceae	s_g_f__Syntrophobacteraceae	1
596	1	1	OTU3807	n	0.00119332	-2.92324	0	-1	0.102455	0	Inf	8.17e-05	7.89e-05	8.03e-05	0.15073	0.15073	0.122821	0.874	0.999997	-2.8e-06	-4.04e-06	k__Bacteria	p__Proteobacteria Betap	c__Betaproteobacteria	o__SC-I-84	f_o__SC-I-84	g_f_o__SC-I-84	s_g_f_o__SC-I-84	1
597	1	1	OTU381	n	0.00477327	-2.32118	4911	3.69118	0.102455	0	Inf	0.00024532	0.000262921	0.00025412	0.33256	0.303912	0.33256	0.85	1.00002	1.76e-05	2.54e-05	k__Bacteria	p__Acidobacteria	c__iii1-8	o__32-20	f_o__32-20	g_f_o__32-20	s_g_f_o__32-20	1
598	1	1	OTU383	n	0.00119332	-2.92324	0	-1	0.102455	0	Inf	0.000172926	0.00021046	0.000191693	0.274476	0.217172	0.274476	0.708	1.00004	3.75e-05	5.41e-05	k__Bacteria	p__Nitrospirae	c__Nitrospira	o__Nitrospirales	f__FW	g__4-29	s_g__4-29	1
599	1	1	OTU3837	n	0.00238663	-2.62221	3	0.491362	0.102455	0	Inf	0.000163751	4.4e-05	0.000103853	0.321189	0.321189	0.0302323	0.027	0.99988	-0.000119794	-0.000172809	k__Bacteria	p__Proteobacteria Gamma	c__Gammaproteobacteria	o__Xanthomonadales	f__Xanthomonadaceae	g_f__Xanthomonadaceae	s_g_f__Xanthomonadaceae	2
600	1	1	OTU384	n	0.00357995	-2.44612	15950.3	4.20277	0.102455	0	Inf	9.09e-05	9.63e-05	9.36e-05	0.165374	0.143853	0.165374	0.88	1.00001	5.43e-06	7.83e-06	k__Bacteria	p__Proteobacteria Delta	c__Deltaproteobacteria	o__Myxococcales	f__Myxococcaceae	g__Anaeromyxobacter	s_g__Anaeromyxobacter	1
601	1	1	OTU387	n	0.00238663	-2.62221	60	1.77887	0.102455	0	Inf	0.000136453	7.01e-05	0.000103271	0.244686	0.244686	0.0848371	0.227	0.999934	-6.64e-05	-9.57e-05	k__Bacteria	p__Acidobacteria	c__Acidobacteria-6	o__iii1-15	f__RB40	g_f__RB40	s_g_f__RB40	1
602	1	1	OTU391	n	0.00119332	-2.92324	0	-1	0.102455	0	Inf	0.000127019	0.000131315	0.000129167	0.182105	0.182105	0.181541	0.994	1	4.3e-06	6.2e-06	k__Bacteria	p__Acidobacteria	c_p__Acidobacteria	o_c_p__Acidobacteria	f_o_c_p__Acidobacteria	g_f_o_c_p__Acidobacteria	s_g_f_o_c_p__Acidobacteria	1
603	1	1	OTU392	n	0.00119332	-2.92324	0	-1	0.102455	0	Inf	0.000118069	9.63e-05	0.000107169	0.20402	0.20402	0.112287	0.509	0.999978	-2.18e-05	-3.14e-05	k__Bacteria	p__Acidobacteria	c__Acidobacteria-6	o__iii1-15	f_o__iii1-15	g_f_o__iii1-15	s_g_f_o__iii1-15	1
604	1	1	OTU3928	n	0.00357995	-2.44612	4136	3.61659	0.102455	0	Inf	0.000145183	0.000166602	0.000155893	0.209923	0.206955	0.209923	0.988	1.00002	2.14e-05	3.09e-05	k__Bacteria	p__Proteobacteria Betap	c__Betaproteobacteria	o__Burkholderiales	f__Comamonadaceae	g__Rubrivivax	s__gelatinosus	1
605	1	1	OTU401	n	0.00238663	-2.62221	9	0.959041	0.102455	0	Inf	0.000181772	0.000113961	0.000147867	0.250413	0.250413	0.137625	0.423	0.999932	-6.78e-05	-9.78e-05	k__Bacteria	p__Proteobacteria Delta	c__Deltaproteobacteria	o__Desulfuromonadales	f__Geobacteraceae	g__Geobacter	s_g__Geobacter	1
606	1	1	OTU405	n	0.00119332	-2.92324	0	-1	0.102455	0	Inf	0.000199789	0.000272009	0.000235899	0.35004	0.219573	0.35004	0.378	1.00007	7.22e-05	0.000104167	k__Bacteria	p__Proteobacteria Delta	c__Deltaproteobacteria	o__Syntrophobacterales	f__Syntrophobacteraceae	g_f__Syntrophobacteraceae	s_g_f__Syntrophobacteraceae	1
607	1	1	OTU408	n	0.00715991	-2.14509	12205	4.08654	0.102455	0	Inf	9.1e-05	8.79e-05	8.94e-05	0.169562	0.169562	0.140375	0.859	0.999997	-3.11e-06	-4.48e-06	k__Bacteria	p__Acidobacteria	c__RB25	o_c__RB25	f_o_c__RB25	g_f_o_c__RB25	s_g_f_o_c__RB25	1
608	1	1	OTU4088	n	0.00238663	-2.62221	574	2.75899	0.102455	0	Inf	0.000109017	0.00014899	0.000129004	0.226861	0.140845	0.226861	0.537	1.00004	4e-05	5.77e-05	k__Bacteria	p__Proteobacteria Betap	c__Betaproteobacteria	o__Ellin6067	f_o__Ellin6067	g_f_o__Ellin6067	s_g_f_o__Ellin6067	1
609	1	1	OTU412	n	0.00119332	-2.92324	0	-1	0.102455	0	Inf	0.000163393	0.000166217	0.000164805	0.216122	0.183598	0.216122	0.823	1	2.82e-06	4.07e-06	k__Bacteria	p__Proteobacteria Delta	c__Deltaproteobacteria	o__Syntrophobacterales	f__Syntrophobacteraceae	g_f__Syntrophobacteraceae	s_g_f__Syntrophobacteraceae	1
610	1	1	OTU4131	n	0.00357995	-2.44612	5	0.70757	0.102455	0	Inf	0.000199992	7.88e-05	0.000139416	0.345344	0.345344	0.0605887	0.033	0.999879	-0.000121154	-0.000174763	k__Bacteria	p__Proteobacteria Betap	c__Betaproteobacteria	o__Ellin6067	f_o__Ellin6067	g_f_o__Ellin6067	s_g_f_o__Ellin6067	2
611	1	1	OTU4137	n	0.00238663	-2.62221	574	2.75899	0.102455	0	Inf	0.00029075	0.00022799	0.00025937	0.352903	0.352903	0.266844	0.534	0.999937	-6.28e-05	-9.05e-05	k__Bacteria	p__Actinobacteria	c__Thermoleophilia	o__Solirubrobacterales	f__Solirubrobacteraceae	g_f__Solirubrobacteraceae	s_g_f__Solirubrobacteraceae	1
612	1	1	OTU415	n	0.00238663	-2.62221	288	2.45954	0.102455	0	Inf	0.000299864	0.000490884	0.000395374	0.50993	0.266855	0.50993	0.079	1.00019	0.00019102	0.000275475	k__Bacteria	p__Proteobacteria Delta	c__Deltaproteobacteria	o__Desulfuromonadales	f__Geobacteraceae	g__Geobacter	s_g__Geobacter	1
613	1	1	OTU416	n	0.00238663	-2.62221	4	0.612784	0.102455	0	Inf	0.000145542	9.64e-05	0.000120968	0.222804	0.222804	0.113837	0.431	0.999951	-4.91e-05	-7.09e-05	k__Bacteria	p__Acidobacteria	c__Acidobacteria-6	o__CCU21	f_o__CCU21	g_f_o__CCU21	s_g_f_o__CCU21	1
614	1	1	OTU418	n	0.00238663	-2.62221	574	2.75899	0.102455	0	Inf	0.000109063	8.76e-05	9.84e-05	0.184816	0.184816	0.1273	0.69	0.999979	-2.14e-05	-3.09e-05	k__Bacteria	p__Acidobacteria	c__Acidobacteria-6	o__iii1-15	f__RB40	g_f__RB40	s_g_f__RB40	1
615	1	1	OTU419	n	0.00119332	-2.92324	0	-1	0.102455	0	Inf	9.08e-05	8.76e-05	8.92e-05	0.157832	0.150805	0.157832	0.961	0.999997	-3.2e-06	-4.62e-06	k__Bacteria	p__Gemmatimonadetes	c__Gemm-1	o_c__Gemm-1	f_o_c__Gemm-1	g_f_o_c__Gemm-1	s_g_f_o_c__Gemm-1	1
616	1	1	OTU4198	n	0.00238663	-2.62221	2	0.322219	0.102455	0	Inf	0.000190758	0.000140001	0.00016538	0.256323	0.256323	0.166286	0.529	0.999949	-5.08e-05	-7.32e-05	k__Bacteria	p__Actinobacteria	c__Thermoleophilia	o__Solirubrobacterales	f_o__Solirubrobacterales	g_f_o__Solirubrobacterales	s_g_f_o__Solirubrobacterales	1
617	1	1	OTU42	n	0.00357995	-2.44612	9	0.959041	0.102455	0	Inf	0.00886925	0.00961581	0.00924253	0.520194	0.479806	0.520194	0.175	1.00074	0.000746565	0.0010672	k__Bacteria	p__Firmicutes	c__Bacilli	o__Bacillales	f__Bacillaceae	g__Bacillus	s__longiquaesitum	1
618	1	1	OTU4246	n	0.00357995	-2.44612	1143	3.05808	0.102455	0	Inf	0.00198063	0.00186716	0.0019239	0.514745	0.514745	0.485255	0.618	0.999887	-0.00011347	-0.000163389	k__Bacteria	p__Actinobacteria	c__Thermoleophilia	o__Gaiellales	f__Gaiellaceae	g_f__Gaiellaceae	s_g_f__Gaiellaceae	1
619	1	1	OTU427	n	0.00119332	-2.92324	0	-1	0.102455	0	Inf	0.000118123	0.000131671	0.000124897	0.207083	0.192655	0.207083	0.97	1.00001	1.35e-05	1.95e-05	k__Bacteria	p__Proteobacteria Delta	c__Deltaproteobacteria	o__Myxococcales	f_o__Myxococcales	g_f_o__Myxococcales	s_g_f_o__Myxococcales	1
620	1	1	OTU429	n	0.00357995	-2.44612	3	0.491362	0.102455	0	Inf	0.000100016	7.01e-05	8.51e-05	0.174208	0.174208	0.103012	0.606	0.99997	-2.99e-05	-4.32e-05	k__Bacteria	p__WS3	c__PRR-12	o__Sediment-1	f_o__Sediment-1	g_f_o__Sediment-1	s_g_f_o__Sediment-1	1
621	1	1	OTU430	n	0.00477327	-2.32118	3600	3.55631	0.102455	0	Inf	0.000109261	6.13e-05	8.53e-05	0.237209	0.237209	0.0770435	0.203	0.999952	-4.79e-05	-6.91e-05	k__Bacteria	p__Acidobacteria	c__Acidobacteria-6	o__iii1-15	f__RB40	g_f__RB40	s_g_f__RB40	1
622	1	1	OTU431	n	0.00238663	-2.62221	288	2.45954	0.102455	0	Inf	0.000472705	0.000526116	0.000499411	0.376241	0.368093	0.376241	0.955	1.00005	5.34e-05	7.7e-05	k__Bacteria	p__Acidobacteria	c__Acidobacteria-6	o__iii1-15	f_o__iii1-15	g_f_o__iii1-15	s_g_f_o__iii1-15	1
623	1	1	OTU437	n	0.00477327	-2.32118	2543	3.40536	0.102455	0	Inf	0.000226908	0.000219525	0.000223217	0.282372	0.282372	0.280989	0.998	0.999993	-7.38e-06	-1.06e-05	k__Bacteria	p__Acidobacteria	c__Acidobacteria-6	o__iii1-15	f__RB40	g_f__RB40	s_g_f__RB40	1
624	1	1	OTU445	n	0.00357995	-2.44612	5	0.70757	0.102455	0	Inf	0.000108715	0.000122511	0.000115613	0.170303	0.139309	0.170303	0.79	1.00001	1.38e-05	1.99e-05	k__Bacteria	p__Proteobacteria Delta	c__Deltaproteobacteria	o__Myxococcales	f_o__Myxococcales	g_f_o__Myxococcales	s_g_f_o__Myxococcales	1
625	1	1	OTU4493	n	0.00238663	-2.62221	1974	3.29537	0.102455	0	Inf	0.000163472	8.75e-05	0.000125506	0.192964	0.192964	0.0871868	0.41	0.999924	-7.59e-05	-0.000109534	k__Bacteria	p__Proteobacteria Betap	c__Betaproteobacteria	o__Burkholderiales	f__Oxalobacteraceae	g_f__Oxalobacteraceae	s_g_f__Oxalobacteraceae	1
626	1	1	OTU4575	n	0.00119332	-2.92324	0	-1	0.102455	0	Inf	0.00028196	0.000463985	0.000372972	0.466507	0.265993	0.466507	0.176	1.00018	0.000182025	0.000262509	k__Bacteria	p__Actinobacteria	c__Thermoleophilia	o__Gaiellales	f__Gaiellaceae	g_f__Gaiellaceae	s_g_f__Gaiellaceae	1
627	1	1	OTU458	n	0.00477327	-2.32118	315.5	2.49914	0.102455	0	Inf	0.000145401	7.89e-05	0.000112167	0.240053	0.240053	0.113097	0.366	0.999934	-6.65e-05	-9.59e-05	k__Bacteria	p__Acidobacteria	c__Acidobacteria-6	o__CCU21	f_o__CCU21	g_f_o__CCU21	s_g_f_o__CCU21	1
628	1	1	OTU472	n	0.00119332	-2.92324	0	-1	0.102455	0	Inf	0.000100096	0.000175664	0.00013788	0.295758	0.120994	0.295758	0.215	1.00008	7.56e-05	0.000109007	k__Bacteria	p__Proteobacteria Delta	c__Deltaproteobacteria	o__Myxococcales	f_o__Myxococcales	g_f_o__Myxococcales	s_g_f_o__Myxococcales	1
629	1	1	OTU4734	n	0.00357995	-2.44612	2206.57	3.34374	0.102455	0	Inf	0.000618298	0.000596269	0.000607283	0.47136	0.47136	0.403265	0.565	0.999978	-2.2e-05	-3.18e-05	k__Bacteria	p__Firmicutes	c__Bacilli	o__Bacillales	f__Bacillaceae	g__Bacillus	s__fumarioli	1
630	1	1	OTU476	n	0.00119332	-2.92324	0	-1	0.102455	0	Inf	8.18e-05	0.000193107	0.000137435	0.250906	0.0991548	0.250906	0.317	1.00011	0.000111342	0.000160611	k__Bacteria	p__Nitrospirae	c__Nitrospira	o__Nitrospirales	f__0319-6A21	g_f__0319-6A21	s_g_f__0319-6A21	1
631	1	1	OTU4865	n	0.00238663	-2.62221	60	1.77887	0.102455	0	Inf	0.000117943	6.13e-05	8.96e-05	0.243691	0.243691	0.0855088	0.236	0.999943	-5.66e-05	-8.17e-05	k__Bacteria	p__Verrucomicrobia	c__Verrucomicrobiae	o__Verrucomicrobiales	f__Verrucomicrobiaceae	g__Luteolibacter	s_g__Luteolibacter	1
632	1	1	OTU489	n	0.00238663	-2.62221	12	1.08279	0.102455	0	Inf	0.000272808	0.000236831	0.00025482	0.356864	0.356864	0.248948	0.466	0.999964	-3.6e-05	-5.19e-05	k__Bacteria	p__Acidobacteria	c__Acidobacteria-6	o__iii1-15	f_o__iii1-15	g_f_o__iii1-15	s_g_f_o__iii1-15	1
633	1	1	OTU491	n	0.00119332	-2.92324	0	-1	0.102455	0	Inf	0.000263492	0.00025417	0.000258831	0.301631	0.301631	0.298105	0.97	0.999991	-9.32e-06	-1.34e-05	k__Bacteria	p__Acidobacteria	c__Acidobacteria-6	o__iii1-15	f_o__iii1-15	g_f_o__iii1-15	s_g_f_o__iii1-15	1
634	1	1	OTU4942	n	0.00119332	-2.92324	0	-1	0.102455	0	Inf	0.000700275	0.000692091	0.000696183	0.409802	0.409802	0.4083	0.986	0.999992	-8.18e-06	-1.18e-05	k__Bacteria	p__Proteobacteria Betap	c__Betaproteobacteria	o_c__Betaproteobacteria	f_o_c__Betaproteobacteria	g_f_o_c__Betaproteobacteria	s_g_f_o_c__Betaproteobacteria	1
635	1	1	OTU495	n	0.00477327	-2.32118	2267	3.35547	0.102455	0	Inf	9.1e-05	4.38e-05	6.74e-05	0.199958	0.199958	0.0580612	0.228	0.999953	-4.71e-05	-6.8e-05	k__Bacteria	p__Acidobacteria	c__Acidobacteria-6	o__iii1-15	f_o__iii1-15	g_f_o__iii1-15	s_g_f_o__iii1-15	1
636	1	1	OTU50	n	0.00119332	-2.92324	0	-1	0.102455	0	Inf	0.000136198	0.000175196	0.000155697	0.261215	0.178193	0.261215	0.584	1.00004	3.9e-05	5.63e-05	k__Bacteria	p_k__Bacteria	c_p_k__Bacteria	o_c_p_k__Bacteria	f_o_c_p_k__Bacteria	g_f_o_c_p_k__Bacteria	s_g_f_o_c_p_k__Bacteria	1
637	1	1	OTU5012	n	0.00238663	-2.62221	288	2.45954	0.102455	0	Inf	0.00230798	0.00188458	0.00209628	0.550494	0.550494	0.449506	0.047	0.999578	-0.000423401	-0.00060956	k__Bacteria	p__Actinobacteria	c__Thermoleophilia	o__Gaiellales	f__Gaiellaceae	g_f__Gaiellaceae	s_g_f__Gaiellaceae	2
638	1	1	OTU5022	n	0.00238663	-2.62221	288	2.45954	0.102455	0	Inf	0.000227226	0.000157825	0.000192525	0.305988	0.305988	0.161025	0.296	0.999931	-6.94e-05	-0.000100105	k__Bacteria	p__Proteobacteria Gamma	c__Gammaproteobacteria	o__HTCC2188	f__HTCC2089	g_f__HTCC2089	s_g_f__HTCC2089	1
639	1	1	OTU508	n	0.00119332	-2.92324	0	-1	0.102455	0	Inf	0.00055431	0.00046522	0.000509765	0.422872	0.422872	0.374824	0.705	0.999911	-8.91e-05	-0.000128465	k__Bacteria	p__Acidobacteria	c__Acidobacteria-6	o__iii1-15	f_o__iii1-15	g_f_o__iii1-15	s_g_f_o__iii1-15	1
640	1	1	OTU5117	n	0.00119332	-2.92324	0	-1	0.102455	0	Inf	0.00126318	0.00109741	0.0011803	0.495472	0.495472	0.431683	0.537	0.999834	-0.000165761	-0.000238861	k__Bacteria	p__Verrucomicrobia	c__[Spartobacteria]	o__[Chthoniobacterales]	f__[Chthoniobacteraceae]	g__DA101	s_g__DA101	1
641	1	1	OTU5149	n	0.00119332	-2.92324	0	-1	0.102455	0	Inf	0.000372639	0.000289539	0.000331089	0.41685	0.41685	0.249859	0.228	0.999917	-8.31e-05	-0.000119848	k__Bacteria	p__Firmicutes	c__Bacilli	o__Bacillales	f__Planococcaceae	g_f__Planococcaceae	s_g_f__Planococcaceae	1
642	1	1	OTU5164	n	0.00119332	-2.92324	0	-1	0.102455	0	Inf	0.000263664	0.000289073	0.000276368	0.429594	0.31801	0.429594	0.388	1.00003	2.54e-05	3.66e-05	k__Bacteria	p__Proteobacteria Delta	c__Deltaproteobacteria	o__Myxococcales	f_o__Myxococcales	g_f_o__Myxococcales	s_g_f_o__Myxococcales	1
643	1	1	OTU5171	n	0.00119332	-2.92324	0	-1	0.102455	0	Inf	0.00178998	0.00157728	0.00168363	0.531583	0.531583	0.468417	0.269	0.999788	-0.000212699	-0.000306345	k__Bacteria	p__Verrucomicrobia	c__[Spartobacteria]	o__[Chthoniobacterales]	f__[Chthoniobacteraceae]	g__DA101	s_g__DA101	1
644	1	1	OTU5226	n	0.00238663	-2.62221	1	0.0413927	0.102455	0	Inf	0.000272378	0.000323851	0.000298114	0.368577	0.219957	0.368577	0.331	1.00005	5.15e-05	7.42e-05	k__Bacteria	p__Actinobacteria	c__Thermoleophilia	o__Solirubrobacterales	f__Conexibacteraceae	g_f__Conexibacteraceae	s_g_f__Conexibacteraceae	1
645	1	1	OTU5231	n	0.00119332	-2.92324	0	-1	0.102455	0	Inf	8.18e-05	8.88e-06	4.53e-05	0.267291	0.267291	0.00349615	0.016	0.999927	-7.29e-05	-0.000105213	k__Bacteria	p__Firmicutes	c__Bacilli	o__Bacillales	f__Planococcaceae	g__Lysinibacillus	s__boronitolerans	2
646	1	1	OTU5352	n	0.00119332	-2.92324	0	-1	0.102455	0	Inf	0.000218137	0.000350765	0.000284451	0.418383	0.227221	0.418383	0.18	1.00013	0.000132627	0.000191287	k__Bacteria	p__Acidobacteria	c__Acidobacteria-6	o__iii1-15	f_o__iii1-15	g_f_o__iii1-15	s_g_f_o__iii1-15	1
647	1	1	OTU54	n	0.00119332	-2.92324	0	-1	0.102455	0	Inf	0.000817718	0.000526566	0.000672142	0.563234	0.563234	0.30777	0.054	0.999709	-0.000291152	-0.000419762	k__Bacteria	p__Acidobacteria	c__Acidobacteria-6	o__iii1-15	f_o__iii1-15	g_f_o__iii1-15	s_g_f_o__iii1-15	1
648	1	1	OTU5526	n	0.00119332	-2.92324	0	-1	0.102455	0	Inf	0.00161669	0.00126367	0.00144018	0.561281	0.561281	0.438719	0.153	0.999648	-0.000353024	-0.000508574	k__Bacteria	p__Proteobacteria Betap	c__Betaproteobacteria	o__Burkholderiales	f__Oxalobacteraceae	g_f__Oxalobacteraceae	s_g_f__Oxalobacteraceae	1
649	1	1	OTU557	n	0.00119332	-2.92324	0	-1	0.102455	0	Inf	0.000218226	0.000122534	0.00017038	0.260907	0.260907	0.128425	0.337	0.999904	-9.57e-05	-0.00013803	k__Bacteria	p__Acidobacteria	c__Acidobacteria-6	o__iii1-15	f_o__iii1-15	g_f_o__iii1-15	s_g_f_o__iii1-15	1
650	1	1	OTU564	n	0.00238663	-2.62221	5	0.70757	0.102455	0	Inf	0.000472757	0.000535031	0.000503894	0.398172	0.347484	0.398172	0.692	1.00006	6.23e-05	8.98e-05	k__Bacteria	p__Acidobacteria	c__iii1-8	o__32-20	f_o__32-20	g_f_o__32-20	s_g_f_o__32-20	1
651	1	1	OTU5640	n	0.00238663	-2.62221	1	0.0413927	0.102455	0	Inf	0.000136245	0.00020242	0.000169332	0.234811	0.149	0.234811	0.562	1.00007	6.62e-05	9.55e-05	k__Bacteria	p__Proteobacteria Gamma	c__Gammaproteobacteria	o__Xanthomonadales	f__Sinobacteraceae	g_f__Sinobacteraceae	s_g_f__Sinobacteraceae	1
652	1	1	OTU5741	n	0.00238663	-2.62221	2247.47	3.35171	0.102455	0	Inf	9.09e-05	7e-05	8.05e-05	0.167366	0.167366	0.0777035	0.458	0.999979	-2.09e-05	-3.01e-05	k__Bacteria	p__Proteobacteria Betap	c__Betaproteobacteria	o__Burkholderiales	f__Alcaligenaceae	g_f__Alcaligenaceae	s_g_f__Alcaligenaceae	1
653	1	1	OTU5766	n	0.00238663	-2.62221	60	1.77887	0.102455	0	Inf	0.000100043	7.88e-05	8.94e-05	0.165736	0.165736	0.125897	0.792	0.999979	-2.12e-05	-3.06e-05	k__Bacteria	p__Actinobacteria	c__Thermoleophilia	o__Solirubrobacterales	f_o__Solirubrobacterales	g_f_o__Solirubrobacterales	s_g_f_o__Solirubrobacterales	1
654	1	1	OTU585	n	0.00119332	-2.92324	0	-1	0.102455	0	Inf	0.000154525	0.000183872	0.000169199	0.236776	0.236776	0.232869	0.999	1.00003	2.93e-05	4.23e-05	k__Bacteria	p__Proteobacteria Delta	c__Deltaproteobacteria	o__Desulfuromonadales	f__Geobacteraceae	g__Geobacter	s_g__Geobacter	1
655	1	1	OTU5908	n	0.00119332	-2.92324	0	-1	0.102455	0	Inf	0.000535669	0.000474127	0.000504898	0.432237	0.432237	0.368915	0.662	0.999938	-6.15e-05	-8.87e-05	k__Bacteria	p__Actinobacteria	c__Thermoleophilia	o__Gaiellales	f__Gaiellaceae	g_f__Gaiellaceae	s_g_f__Gaiellaceae	1
656	1	1	OTU5909	n	0.00238663	-2.62221	118	2.07225	0.102455	0	Inf	9.09e-05	6.16e-05	7.63e-05	0.17669	0.17669	0.0720841	0.413	0.999971	-2.94e-05	-4.24e-05	k__Bacteria	p__Proteobacteria Betap	c__Betaproteobacteria	o__Burkholderiales	f__Comamonadaceae	g__Ramlibacter	s_g__Ramlibacter	1
657	1	1	OTU5968	n	0.00238663	-2.62221	2	0.322219	0.102455	0	Inf	0.000345514	0.000499985	0.00042275	0.485751	0.28757	0.485751	0.201	1.00015	0.00015447	0.000222759	k__Bacteria	p__Actinobacteria	c__Thermoleophilia	o__Solirubrobacterales	f_o__Solirubrobacterales	g_f_o__Solirubrobacterales	s_g_f_o__Solirubrobacterales	1
658	1	1	OTU627	n	0.00238663	-2.62221	2	0.322219	0.102455	0	Inf	0.000100171	5.24e-05	7.63e-05	0.218886	0.218886	0.049049	0.128	0.999952	-4.78e-05	-6.89e-05	k__Bacteria	p__Acidobacteria	c__Acidobacteria-6	o__iii1-15	f_o__iii1-15	g_f_o__iii1-15	s_g_f_o__iii1-15	1
659	1	1	OTU6305	n	0.00238663	-2.62221	12	1.08279	0.102455	0	Inf	0.000227086	0.000175364	0.000201225	0.292579	0.292579	0.202308	0.571	0.999948	-5.17e-05	-7.46e-05	k__Bacteria	p__Actinobacteria	c__Thermoleophilia	o__Solirubrobacterales	f__Solirubrobacteraceae	g__Solirubrobacter	s_g__Solirubrobacter	1
660	1	1	OTU6313	n	0.00238663	-2.62221	10	1.00432	0.102455	0	Inf	0.000127172	6.15e-05	9.43e-05	0.199708	0.199708	0.069854	0.301	0.999934	-6.57e-05	-9.47e-05	k__Bacteria	p__Proteobacteria Betap	c__Betaproteobacteria	o__MND1	f_o__MND1	g_f_o__MND1	s_g_f_o__MND1	1
661	1	1	OTU635	n	0.00119332	-2.92324	0	-1	0.102455	0	Inf	0.00304417	0.00279654	0.00292036	0.521198	0.521198	0.478802	0.349	0.999753	-0.000247626	-0.000356208	k__Bacteria	p__Actinobacteria	c__Thermoleophilia	o__Solirubrobacterales	f__Patulibacteraceae	g_f__Patulibacteraceae	s_g_f__Patulibacteraceae	1
662	1	1	OTU64	n	0.00119332	-2.92324	0	-1	0.102455	0	Inf	0.00268039	0.00243646	0.00255843	0.523835	0.523835	0.476165	0.398	0.999757	-0.000243924	-0.00035101	k__Bacteria	p__Acidobacteria	c__Acidobacteria-6	o__iii1-15	f_o__iii1-15	g_f_o__iii1-15	s_g_f_o__iii1-15	1
663	1	1	OTU6419	n	0.00238663	-2.62221	0	-1	0.102455	0	Inf	0.00086306	0.000858327	0.000860694	0.480817	0.445666	0.480817	0.768	0.999995	-4.73e-06	-6.82e-06	k__Bacteria	p__Actinobacteria	c__Thermoleophilia	o__Solirubrobacterales	f__Solirubrobacteraceae	g__Solirubrobacter	s_g__Solirubrobacter	1
664	1	1	OTU644	n	0.00119332	-2.92324	0	-1	0.102455	0	Inf	0.000600193	0.000525854	0.000563023	0.454044	0.454044	0.416957	0.768	0.999926	-7.43e-05	-0.000107187	k__Bacteria	p__Acidobacteria	c__Acidobacteria-6	o__iii1-15	f_o__iii1-15	g_f_o__iii1-15	s_g_f_o__iii1-15	1
665	1	1	OTU6477	n	0.00119332	-2.92324	0	-1	0.102455	0	Inf	0.000218029	0.00020195	0.00020999	0.326868	0.326868	0.274775	0.726	0.999984	-1.61e-05	-2.32e-05	k__Bacteria	p__Proteobacteria Betap	c__Betaproteobacteria	o__Burkholderiales	f__Comamonadaceae	f__Comamonadaceae	f__Comamonadaceae	1
666	1	1	OTU654	n	0.00477327	-2.32118	1867.37	3.27125	0.102455	0	Inf	0.000136488	6.13e-05	9.89e-05	0.230001	0.230001	0.0553566	0.202	0.999925	-7.52e-05	-0.000108434	k__Bacteria	p__Acidobacteria	c__Acidobacteria-6	o__CCU21	f_o__CCU21	g_f_o__CCU21	s_g_f_o__CCU21	1
667	1	1	OTU6652	n	0.00119332	-2.92324	0	-1	0.102455	0	Inf	0.000718177	0.0010176	0.000867891	0.586252	0.3831	0.586252	0.018	1.0003	0.000299428	0.000431609	k__Bacteria	p__Verrucomicrobia	c__[Spartobacteria]	o__[Chthoniobacterales]	f__[Chthoniobacteraceae]	g__DA101	s_g__DA101	3
668	1	1	OTU6667	n	0.00119332	-2.92324	0	-1	0.102455	0	Inf	0.000727054	0.000744818	0.000735936	0.469889	0.457375	0.469889	0.914	1.00002	1.78e-05	2.56e-05	k__Bacteria	p__Verrucomicrobia	c__[Spartobacteria]	o__[Chthoniobacterales]	f__[Chthoniobacteraceae]	g__DA101	s_g__DA101	1
669	1	1	OTU6668	n	0.00119332	-2.92324	0	-1	0.102455	0	Inf	0.00101826	0.000946963	0.000982609	0.479758	0.479758	0.464652	0.893	0.999929	-7.13e-05	-0.000102752	k__Bacteria	p__Acidobacteria	c__Acidobacteria-6	o__iii1-15	f_o__iii1-15	g_f_o__iii1-15	s_g_f_o__iii1-15	1
670	1	1	OTU6670	n	0.00357995	-2.44612	860	2.93455	0.102455	0	Inf	0.00697021	0.00771746	0.00734383	0.525438	0.474562	0.525438	0.141	1.00074	0.000747246	0.00107019	k__Bacteria	p__Verrucomicrobia	c__[Spartobacteria]	o__[Chthoniobacterales]	f__[Chthoniobacteraceae]	g__DA101	s_g__DA101	1
671	1	1	OTU6672	n	0.00357995	-2.44612	1337.9	3.12646	0.102455	0	Inf	0.00173644	0.00164919	0.00169282	0.512884	0.512884	0.487116	0.683	0.999913	-8.72e-05	-0.000125654	k__Bacteria	p__Verrucomicrobia	c__[Spartobacteria]	o__[Chthoniobacterales]	f__[Chthoniobacteraceae]	g__DA101	s_g__DA101	1
672	1	1	OTU6675	n	0.00238663	-2.62221	3	0.491362	0.102455	0	Inf	0.00100896	0.000939637	0.000974297	0.517787	0.517787	0.464991	0.561	0.999931	-6.93e-05	-9.99e-05	k__Bacteria	p__Actinobacteria	c__Thermoleophilia	o__Gaiellales	f__Gaiellaceae	g_f__Gaiellaceae	s_g_f__Gaiellaceae	1
673	1	1	OTU6676	n	0.00238663	-2.62221	288	2.45954	0.102455	0	Inf	0.001854	0.0019453	0.00189965	0.512016	0.487984	0.512016	0.678	1.00009	9.13e-05	0.000131472	k__Bacteria	p__Actinobacteria	c__Thermoleophilia	o__Gaiellales	f__Gaiellaceae	g_f__Gaiellaceae	s_g_f__Gaiellaceae	1
674	1	1	OTU6679	n	0.00238663	-2.62221	1	0.0413927	0.102455	0	Inf	0.000463497	0.000315644	0.00038957	0.440653	0.440653	0.303839	0.368	0.999852	-0.000147853	-0.000213223	k__Bacteria	p__Actinobacteria	c__Thermoleophilia	o__Gaiellales	f_o__Gaiellales	g_f_o__Gaiellales	s_g_f_o__Gaiellales	1
675	1	1	OTU6681	n	0.00238663	-2.62221	9	0.959041	0.102455	0	Inf	0.000181843	0.000166674	0.000174259	0.231895	0.231895	0.204959	0.848	0.999985	-1.52e-05	-2.19e-05	k__Bacteria	p__Actinobacteria	c__Thermoleophilia	o__Gaiellales	f__Gaiellaceae	g_f__Gaiellaceae	s_g_f__Gaiellaceae	1
676	1	1	OTU6682	n	0.00357995	-2.44612	3	0.491362	0.102455	0	Inf	0.000172835	0.000114079	0.000143457	0.245419	0.245419	0.127803	0.422	0.999941	-5.88e-05	-8.48e-05	k__Bacteria	p__Proteobacteria Delta	c__Deltaproteobacteria	o__Myxococcales	f_o__Myxococcales	g_f_o__Myxococcales	s_g_f_o__Myxococcales	1
677	1	1	OTU6683	n	0.00238663	-2.62221	288	2.45954	0.102455	0	Inf	0.000409068	0.000517162	0.000463115	0.518469	0.359862	0.518469	0.168	1.00011	0.000108094	0.000155874	k__Bacteria	p__Verrucomicrobia	c__[Pedosphaerae]	o__[Pedosphaerales]	f__auto67_4W	g_f__auto67_4W	s_g_f__auto67_4W	1
678	1	1	OTU6687	n	0.00238663	-2.62221	2	0.322219	0.102455	0	Inf	0.000445318	0.000359578	0.000402448	0.471297	0.471297	0.303144	0.199	0.999914	-8.57e-05	-0.000123647	k__Bacteria	p__Actinobacteria	c__Thermoleophilia	o__Gaiellales	f_o__Gaiellales	g_f_o__Gaiellales	s_g_f_o__Gaiellales	1
679	1	1	OTU6690	n	0.00238663	-2.62221	4	0.612784	0.102455	0	Inf	0.000690553	0.000911847	0.0008012	0.508081	0.430949	0.508081	0.446	1.00022	0.000221295	0.000319005	k__Bacteria	p__Actinobacteria	c__Thermoleophilia	o__Gaiellales	f__Gaiellaceae	g_f__Gaiellaceae	s_g_f__Gaiellaceae	1
680	1	1	OTU6692	n	0.00119332	-2.92324	0	-1	0.102455	0	Inf	0.000372379	0.00029843	0.000335404	0.411199	0.411199	0.301883	0.462	0.999926	-7.39e-05	-0.00010665	k__Bacteria	p__Proteobacteria Delta	c__Deltaproteobacteria	o__Myxococcales	f_o__Myxococcales	g_f_o__Myxococcales	s_g_f_o__Myxococcales	1
681	1	1	OTU6693	n	0.00119332	-2.92324	0	-1	0.102455	0	Inf	0.00179895	0.00178872	0.00179384	0.501426	0.501426	0.498574	0.956	0.99999	-1.02e-05	-1.47e-05	k__Bacteria	p__Verrucomicrobia	c__[Spartobacteria]	o__[Chthoniobacterales]	f__[Chthoniobacteraceae]	g__DA101	s_g__DA101	1
682	1	1	OTU6695	n	0.00238663	-2.62221	0	-1	0.102455	0	Inf	0.00059037	0.000605265	0.000597817	0.47007	0.42062	0.47007	0.672	1.00001	1.49e-05	2.15e-05	k__Bacteria	p__Verrucomicrobia	c__[Spartobacteria]	o__[Chthoniobacterales]	f__[Chthoniobacteraceae]	g__DA101	s_g__DA101	1
683	1	1	OTU6698	n	0.00119332	-2.92324	0	-1	0.102455	0	Inf	0.000263585	0.000184178	0.000223881	0.348842	0.348842	0.205664	0.358	0.999921	-7.94e-05	-0.000114535	k__Bacteria	p__Verrucomicrobia	c__[Spartobacteria]	o__[Chthoniobacterales]	f__[Chthoniobacteraceae]	g__DA101	s_g__DA101	1
684	1	1	OTU6700	n	0.00357995	-2.44612	23	1.36361	0.102455	0	Inf	0.000372533	0.000359914	0.000366223	0.376751	0.376751	0.35099	0.863	0.999987	-1.26e-05	-1.82e-05	k__Bacteria	p__Verrucomicrobia	c__[Spartobacteria]	o__[Chthoniobacterales]	f__[Chthoniobacteraceae]	g_f__[Chthoniobacteraceae]	s_g_f__[Chthoniobacteraceae]	1
685	1	1	OTU6703	n	0.00119332	-2.92324	0	-1	0.102455	0	Inf	0.000391204	0.000350738	0.000370971	0.371042	0.371042	0.320781	0.743	0.99996	-4.05e-05	-5.84e-05	k__Bacteria	p__Actinobacteria	c__Thermoleophilia	o__Gaiellales	f_o__Gaiellales	g_f_o__Gaiellales	s_g_f_o__Gaiellales	1
686	1	1	OTU6704	n	0.00119332	-2.92324	0	-1	0.102455	0	Inf	0.000363252	0.000272704	0.000317978	0.465414	0.465414	0.245034	0.128	0.999909	-9.05e-05	-0.000130592	k__Bacteria	p__Actinobacteria	c__Thermoleophilia	o__Gaiellales	f__Gaiellaceae	g_f__Gaiellaceae	s_g_f__Gaiellaceae	1
687	1	1	OTU6705	n	0.00119332	-2.92324	0	-1	0.102455	0	Inf	0.000590956	0.0005082	0.000549578	0.438081	0.438081	0.330253	0.478	0.999917	-8.28e-05	-0.000119327	k__Bacteria	p__Proteobacteria Delta	c__Deltaproteobacteria	o__Myxococcales	f_o__Myxococcales	g_f_o__Myxococcales	s_g_f_o__Myxococcales	1
688	1	1	OTU6708	n	0.00119332	-2.92324	0	-1	0.102455	0	Inf	0.000108992	0.000113745	0.000111369	0.200621	0.144986	0.200621	0.651	1	4.75e-06	6.86e-06	k__Bacteria	p__Actinobacteria	c__Thermoleophilia	o__Gaiellales	f__Gaiellaceae	g_f__Gaiellaceae	s_g_f__Gaiellaceae	1
689	1	1	OTU6709	n	0.00357995	-2.44612	7184.4	3.8564	0.102455	0	Inf	0.00062738	0.000675173	0.000651277	0.445976	0.445976	0.444297	0.983	1.00005	4.78e-05	6.89e-05	k__Bacteria	p__Proteobacteria Delta	c__Deltaproteobacteria	o__Myxococcales	f_o__Myxococcales	g_f_o__Myxococcales	s_g_f_o__Myxococcales	1
690	1	1	OTU6710	n	0.00238663	-2.62221	2	0.322219	0.102455	0	Inf	0.000418474	0.000447633	0.000433053	0.350708	0.322111	0.350708	0.826	1.00003	2.92e-05	4.2e-05	k__Bacteria	p__Verrucomicrobia	c__[Spartobacteria]	o__[Chthoniobacterales]	f__[Chthoniobacteraceae]	g__DA101	s_g__DA101	1
691	1	1	OTU6714	n	0.00238663	-2.62221	4	0.612784	0.102455	0	Inf	0.000754847	0.000429833	0.00059234	0.566377	0.566377	0.310994	0.055	0.999675	-0.000325014	-0.000468618	k__Bacteria	p__Proteobacteria Delta	c__Deltaproteobacteria	o__Myxococcales	f_o__Myxococcales	g_f_o__Myxococcales	s_g_f_o__Myxococcales	1
692	1	1	OTU6716	n	0.00119332	-2.92324	0	-1	0.102455	0	Inf	0.000263775	0.000359546	0.00031166	0.432617	0.297791	0.432617	0.321	1.0001	9.58e-05	0.000138124	k__Bacteria	p__Verrucomicrobia	c__[Pedosphaerae]	o__[Pedosphaerales]	f__auto67_4W	g_f__auto67_4W	s_g_f__auto67_4W	1
693	1	1	OTU6718	n	0.00119332	-2.92324	0	-1	0.102455	0	Inf	0.000417701	0.000420603	0.000419152	0.332179	0.332179	0.322542	0.951	1	2.9e-06	4.19e-06	k__Bacteria	p__Verrucomicrobia	c__[Pedosphaerae]	o__[Pedosphaerales]	f_o__[Pedosphaerales]	g_f_o__[Pedosphaerales]	s_g_f_o__[Pedosphaerales]	1
694	1	1	OTU6720	n	0.00238663	-2.62221	1	0.0413927	0.102455	0	Inf	0.000208967	0.00030671	0.000257838	0.382353	0.19511	0.382353	0.225	1.0001	9.77e-05	0.000140977	k__Bacteria	p__Verrucomicrobia	c__[Spartobacteria]	o__[Chthoniobacterales]	f__[Chthoniobacteraceae]	g__DA101	s_g__DA101	1
695	1	1	OTU6721	n	0.00238663	-2.62221	7	0.851258	0.102455	0	Inf	0.000672717	0.000578279	0.000625498	0.477995	0.477995	0.412728	0.568	0.999906	-9.44e-05	-0.000136159	k__Bacteria	p__Proteobacteria Delta	c__Deltaproteobacteria	o__Myxococcales	f__Cystobacteraceae	g_f__Cystobacteraceae	s_g_f__Cystobacteraceae	1
696	1	1	OTU6723	n	0.00119332	-2.92324	0	-1	0.102455	0	Inf	0.000154805	0.000140385	0.000147595	0.194231	0.194231	0.186833	0.967	0.999986	-1.44e-05	-2.08e-05	k__Bacteria	p__Proteobacteria Delta	c__Deltaproteobacteria	o__Myxococcales	f_o__Myxococcales	g_f_o__Myxococcales	s_g_f_o__Myxococcales	1
697	1	1	OTU6724	n	0.00119332	-2.92324	0	-1	0.102455	0	Inf	0.000318147	0.000367941	0.000343044	0.306451	0.257618	0.306451	0.731	1.00005	4.98e-05	7.18e-05	k__Bacteria	p__Proteobacteria Delta	c__Deltaproteobacteria	o__Myxococcales	f_o__Myxococcales	g_f_o__Myxococcales	s_g_f_o__Myxococcales	1
698	1	1	OTU6725	n	0.00119332	-2.92324	0	-1	0.102455	0	Inf	0.000463295	0.0004474	0.000455347	0.395676	0.395676	0.368455	0.848	0.999984	-1.59e-05	-2.29e-05	k__Bacteria	p__Verrucomicrobia	c__[Pedosphaerae]	o__[Pedosphaerales]	f_o__[Pedosphaerales]	g_f_o__[Pedosphaerales]	s_g_f_o__[Pedosphaerales]	1
699	1	1	OTU6729	n	0.00238663	-2.62221	3	0.491362	0.102455	0	Inf	0.000381978	0.000342002	0.00036199	0.410362	0.410362	0.286809	0.346	0.99996	-4e-05	-5.77e-05	k__Bacteria	p__Verrucomicrobia	c__[Pedosphaerae]	o__[Pedosphaerales]	f__Ellin517	g_f__Ellin517	s_g_f__Ellin517	1
700	1	1	OTU6733	n	0.00238663	-2.62221	4	0.612784	0.102455	0	Inf	0.000190871	0.000131612	0.000161242	0.241136	0.241136	0.160333	0.604	0.999941	-5.93e-05	-8.55e-05	k__Bacteria	p__Actinobacteria	c__Thermoleophilia	o__Gaiellales	f_o__Gaiellales	g_f_o__Gaiellales	s_g_f_o__Gaiellales	1
701	1	1	OTU6736	n	0.00238663	-2.62221	0	-1	0.102455	0	Inf	0.000118205	0.000175065	0.000146635	0.255832	0.149281	0.255832	0.463	1.00006	5.69e-05	8.2e-05	k__Bacteria	p__Verrucomicrobia	c__[Pedosphaerae]	o__[Pedosphaerales]	f__R4-41B	g_f__R4-41B	s_g_f__R4-41B	1
702	1	1	OTU6737	n	0.00357995	-2.44612	8986	3.95357	0.102455	0	Inf	0.000436166	0.00054339	0.000489778	0.475484	0.296846	0.475484	0.182	1.00011	0.000107224	0.000154616	k__Bacteria	p__Verrucomicrobia	c__[Pedosphaerae]	o__[Pedosphaerales]	f__Ellin515	g_f__Ellin515	s_g_f__Ellin515	1
703	1	1	OTU6738	n	0.00119332	-2.92324	0	-1	0.102455	0	Inf	0.0001	0.000104884	0.000102442	0.146262	0.144617	0.146262	1	1	4.88e-06	7.04e-06	k__Bacteria	p__Acidobacteria	c__Acidobacteria-6	o__iii1-15	f_o__iii1-15	g_f_o__iii1-15	s_g_f_o__iii1-15	1
704	1	1	OTU6739	n	0.00119332	-2.92324	0	-1	0.102455	0	Inf	0.000154522	0.000193129	0.000173825	0.238082	0.148158	0.238082	0.524	1.00004	3.86e-05	5.57e-05	k__Bacteria	p__Verrucomicrobia	c__[Spartobacteria]	o__[Chthoniobacterales]	f__[Chthoniobacteraceae]	g__DA101	s_g__DA101	1
705	1	1	OTU6744	n	0.00238663	-2.62221	7	0.851258	0.102455	0	Inf	0.000109163	0.000148828	0.000128995	0.329642	0.141042	0.329642	0.188	1.00004	3.97e-05	5.72e-05	k__Bacteria	p__Actinobacteria	c__Thermoleophilia	o__Gaiellales	f_o__Gaiellales	g_f_o__Gaiellales	s_g_f_o__Gaiellales	1
706	1	1	OTU6745	n	0.00238663	-2.62221	21	1.32428	0.102455	0	Inf	0.000109018	0.000227679	0.000168349	0.386408	0.0959367	0.386408	0.046	1.00012	0.000118661	0.000171163	k__Bacteria	p__Verrucomicrobia	c__[Spartobacteria]	o__[Chthoniobacterales]	f__[Chthoniobacteraceae]	g__DA101	s_g__DA101	3
707	1	1	OTU6751	n	0.00238663	-2.62221	24	1.38202	0.102455	0	Inf	0.000154324	7.02e-05	0.000112263	0.305481	0.305481	0.0558335	0.053	0.999916	-8.41e-05	-0.000121349	k__Bacteria	p__Proteobacteria Delta	c__Deltaproteobacteria	o__Myxococcales	f_o__Myxococcales	g_f_o__Myxococcales	s_g_f_o__Myxococcales	1
708	1	1	OTU6752	n	0.00357995	-2.44612	2360.47	3.37302	0.102455	0	Inf	0.000109022	9.67e-05	0.00010287	0.157008	0.157008	0.151103	0.998	0.999988	-1.23e-05	-1.77e-05	k__Bacteria	p__Proteobacteria Delta	c__Deltaproteobacteria	o__Myxococcales	f_o__Myxococcales	g_f_o__Myxococcales	s_g_f_o__Myxococcales	1
709	1	1	OTU6758	n	0.00477327	-2.32118	20171.1	4.30473	0.102455	0	Inf	0.000163799	0.000262821	0.00021331	0.374033	0.170643	0.374033	0.153	1.0001	9.9e-05	0.000142828	k__Bacteria	p__Verrucomicrobia	c__[Pedosphaerae]	o__[Pedosphaerales]	f_o__[Pedosphaerales]	g_f_o__[Pedosphaerales]	s_g_f_o__[Pedosphaerales]	1
710	1	1	OTU6767	n	0.00119332	-2.92324	0	-1	0.102455	0	Inf	0.000263639	0.000140695	0.000202167	0.36224	0.36224	0.136702	0.115	0.999877	-0.000122943	-0.000177334	k__Bacteria	p__Verrucomicrobia	c__[Spartobacteria]	o__[Chthoniobacterales]	f__[Chthoniobacteraceae]	g__DA101	s_g__DA101	1
711	1	1	OTU6768	n	0.00238663	-2.62221	12	1.08279	0.102455	0	Inf	9.09e-05	8.74e-05	8.92e-05	0.169922	0.169922	0.140067	0.831	0.999997	-3.48e-06	-5.02e-06	k__Bacteria	p__Verrucomicrobia	c__[Pedosphaerae]	o__[Pedosphaerales]	f__auto67_4W	g_f__auto67_4W	s_g_f__auto67_4W	1
712	1	1	OTU6774	n	0.00357995	-2.44612	11420	4.05767	0.102455	0	Inf	0.000182029	0.000254569	0.000218299	0.312361	0.169859	0.312361	0.317	1.00007	7.25e-05	0.000104631	k__Bacteria	p__Verrucomicrobia	c__[Pedosphaerae]	o__[Pedosphaerales]	f_o__[Pedosphaerales]	g_f_o__[Pedosphaerales]	s_g_f_o__[Pedosphaerales]	1
713	1	1	OTU6775	n	0.00119332	-2.92324	0	-1	0.102455	0	Inf	7.28e-05	9.64e-05	8.46e-05	0.162765	0.127503	0.162765	0.833	1.00002	2.36e-05	3.4e-05	k__Bacteria	p__Proteobacteria Delta	c__Deltaproteobacteria	o__Myxococcales	f__Haliangiaceae	g_f__Haliangiaceae	s_g_f__Haliangiaceae	1
714	1	1	OTU6778	n	0.00596659	-2.22427	3099	3.49124	0.102455	0	Inf	0.000127182	0.000157654	0.000142418	0.217443	0.165374	0.217443	0.743	1.00003	3.05e-05	4.4e-05	k__Bacteria	p__Verrucomicrobia	c__[Spartobacteria]	o__[Chthoniobacterales]	f__[Chthoniobacteraceae]	g_f__[Chthoniobacteraceae]	s_g_f__[Chthoniobacteraceae]	1
715	1	1	OTU6781	n	0.00238663	-2.62221	574	2.75899	0.102455	0	Inf	0.000236342	0.000237018	0.00023668	0.286122	0.221905	0.286122	0.667	1	6.75e-07	9.74e-07	k__Bacteria	p__Verrucomicrobia	c__[Spartobacteria]	o__[Chthoniobacterales]	f__[Chthoniobacteraceae]	g__Chthoniobacter	s_g__Chthoniobacter	1
716	1	1	OTU6798	n	0.00715991	-2.14509	4684.7	3.67069	0.102455	0	Inf	0.000199661	0.000289251	0.000244456	0.380329	0.196626	0.380329	0.267	1.00009	8.96e-05	0.00012922	k__Bacteria	p__Verrucomicrobia	c__[Pedosphaerae]	o__[Pedosphaerales]	f__Ellin515	g_f__Ellin515	s_g_f__Ellin515	1
717	1	1	OTU6799	n	0.00238663	-2.62221	288	2.45954	0.102455	0	Inf	0.000272791	0.000271689	0.00027224	0.320778	0.27834	0.320778	0.777	0.999999	-1.1e-06	-1.59e-06	k__Bacteria	p__Verrucomicrobia	c__[Pedosphaerae]	o__[Pedosphaerales]	f_o__[Pedosphaerales]	g_f_o__[Pedosphaerales]	s_g_f_o__[Pedosphaerales]	1
718	1	1	OTU6802	n	0.00119332	-2.92324	0	-1	0.102455	0	Inf	0.000381803	0.000465538	0.00042367	0.412058	0.317082	0.412058	0.527	1.00008	8.37e-05	0.000120752	k__Bacteria	p__Proteobacteria Delta	c__Deltaproteobacteria	o__Myxococcales	f__Cystobacteraceae	g_f__Cystobacteraceae	s_g_f__Cystobacteraceae	1
719	1	1	OTU6816	n	0.00119332	-2.92324	0	-1	0.102455	0	Inf	0.000127122	8.75e-05	0.000107333	0.175463	0.175463	0.0873882	0.471	0.99996	-3.96e-05	-5.71e-05	k__Bacteria	p__Verrucomicrobia	c__[Pedosphaerae]	o__[Pedosphaerales]	f_o__[Pedosphaerales]	g_f_o__[Pedosphaerales]	s_g_f_o__[Pedosphaerales]	1
720	1	1	OTU6817	n	0.00119332	-2.92324	0	-1	0.102455	0	Inf	0.000127173	0.000114418	0.000120795	0.175466	0.175466	0.169143	0.997	0.999987	-1.28e-05	-1.84e-05	k__Bacteria	p__Verrucomicrobia	c__[Spartobacteria]	o__[Chthoniobacterales]	f__[Chthoniobacteraceae]	g__DA101	s_g__DA101	1
721	1	1	OTU6821	n	0.00119332	-2.92324	0	-1	0.102455	0	Inf	0.000217756	0.000175244	0.0001965	0.307825	0.307825	0.207032	0.495	0.999957	-4.25e-05	-6.13e-05	k__Bacteria	p__Proteobacteria Delta	c__Deltaproteobacteria	o__Myxococcales	f_o__Myxococcales	g_f_o__Myxococcales	s_g_f_o__Myxococcales	1
722	1	1	OTU6822	n	0.00119332	-2.92324	0	-1	0.102455	0	Inf	0.000127403	0.000122725	0.000125064	0.210278	0.150919	0.210278	0.692	0.999995	-4.68e-06	-6.75e-06	k__Bacteria	p__Verrucomicrobia	c__[Pedosphaerae]	o__[Pedosphaerales]	f_o__[Pedosphaerales]	g_f_o__[Pedosphaerales]	s_g_f_o__[Pedosphaerales]	1
723	1	1	OTU6838	n	0.00238663	-2.62221	288	2.45954	0.102455	0	Inf	0.000199895	0.000192539	0.000196217	0.297881	0.282985	0.297881	0.94	0.999993	-7.36e-06	-1.06e-05	k__Bacteria	p__Verrucomicrobia	c__[Spartobacteria]	o__[Chthoniobacterales]	f__[Chthoniobacteraceae]	g__Candidatus Xiphinematobacter	s_g__Candidatus Xiphinematobacter	1
724	1	1	OTU6863	n	0.00477327	-2.32118	765	2.88372	0.102455	0	Inf	0.000136385	8.78e-05	0.000112079	0.180276	0.180276	0.139845	0.809	0.999951	-4.86e-05	-7.01e-05	k__Bacteria	p__Verrucomicrobia	c__Opitutae	o__Opitutales	f__Opitutaceae	g__Opitutus	s_g__Opitutus	1
725	1	1	OTU6864	n	0.00119332	-2.92324	0	-1	0.102455	0	Inf	0.000108961	3.5e-05	7.2e-05	0.280361	0.280361	0.0260386	0.038	0.999926	-7.4e-05	-0.000106721	k__Bacteria	p__Verrucomicrobia	c__[Spartobacteria]	o__[Chthoniobacterales]	f__[Chthoniobacteraceae]	g__Chthoniobacter	s_g__Chthoniobacter	2
726	1	1	OTU6872	n	0.00238663	-2.62221	288	2.45954	0.102455	0	Inf	0.000109147	7.88e-05	9.4e-05	0.193614	0.193614	0.0898196	0.42	0.99997	-3.04e-05	-4.38e-05	k__Bacteria	p__Proteobacteria Delta	c__Deltaproteobacteria	o__Myxococcales	f__Polyangiaceae	g_f__Polyangiaceae	s_g_f__Polyangiaceae	1
727	1	1	OTU7051	n	0.00119332	-2.92324	0	-1	0.102455	0	Inf	0.00076355	0.000683308	0.000723429	0.508184	0.508184	0.455404	0.59	0.99992	-8.02e-05	-0.000115681	k__Bacteria	p__Actinobacteria	c__Thermoleophilia	o__Gaiellales	f__Gaiellaceae	g_f__Gaiellaceae	s_g_f__Gaiellaceae	1
728	1	1	OTU7056	n	0.00119332	-2.92324	0	-1	0.102455	0	Inf	0.000971893	0.000955697	0.000963795	0.504201	0.504201	0.495799	0.93	0.999984	-1.62e-05	-2.33e-05	k__Bacteria	p__Actinobacteria	c__Thermoleophilia	o__Gaiellales	f__Gaiellaceae	g_f__Gaiellaceae	s_g_f__Gaiellaceae	1
729	1	1	OTU7068	n	0.00119332	-2.92324	0	-1	0.102455	0	Inf	0.00107235	0.0011217	0.00109702	0.511246	0.488754	0.511246	0.736	1.00005	4.93e-05	7.11e-05	k__Bacteria	p__Actinobacteria	c__Thermoleophilia	o__Gaiellales	f__Gaiellaceae	g_f__Gaiellaceae	s_g_f__Gaiellaceae	1
730	1	1	OTU7111	n	0.00119332	-2.92324	0	-1	0.102455	0	Inf	0.0002637	0.000316142	0.000289921	0.369972	0.336873	0.369972	0.838	1.00005	5.24e-05	7.56e-05	k__Bacteria	p__Acidobacteria	c__Acidobacteria-6	o__iii1-15	f_o__iii1-15	g_f_o__iii1-15	s_g_f_o__iii1-15	1
731	1	1	OTU7128	n	0.00477327	-2.32118	4317.53	3.63525	0.102455	0	Inf	0.000245368	0.000148923	0.000197145	0.368771	0.368771	0.188849	0.225	0.999904	-9.64e-05	-0.000139113	k__Bacteria	p__Actinobacteria	c__Thermoleophilia	o__Gaiellales	f__Gaiellaceae	g_f__Gaiellaceae	s_g_f__Gaiellaceae	1
732	1	1	OTU7161	n	0.00238663	-2.62221	5	0.70757	0.102455	0	Inf	0.000217909	0.000246039	0.000231974	0.284098	0.226144	0.284098	0.696	1.00003	2.81e-05	4.06e-05	k__Bacteria	p__Verrucomicrobia	c__[Spartobacteria]	o__[Chthoniobacterales]	f__[Chthoniobacteraceae]	g__DA101	s_g__DA101	1
733	1	1	OTU7226	n	0.00119332	-2.92324	0	-1	0.102455	0	Inf	0.00013632	5.26e-05	9.44e-05	0.267295	0.267295	0.0298182	0.061	0.999916	-8.38e-05	-0.000120817	k__Bacteria	p__Actinobacteria	c__Thermoleophilia	o__Gaiellales	f__Gaiellaceae	g_f__Gaiellaceae	s_g_f__Gaiellaceae	1
734	1	1	OTU7301	n	0.00119332	-2.92324	0	-1	0.102455	0	Inf	0.000190829	0.000166463	0.000178646	0.27694	0.27694	0.216311	0.642	0.999976	-2.44e-05	-3.51e-05	k__Bacteria	p__Actinobacteria	c__Thermoleophilia	o__Gaiellales	f__Gaiellaceae	g_f__Gaiellaceae	s_g_f__Gaiellaceae	1
735	1	1	OTU7320	n	0.00119332	-2.92324	0	-1	0.102455	0	Inf	0.000508807	0.000710287	0.000609547	0.582635	0.340075	0.582635	0.022	1.0002	0.00020148	0.000290498	k__Bacteria	p__Verrucomicrobia	c__[Pedosphaerae]	o__[Pedosphaerales]	f__Ellin517	g_f__Ellin517	s_g_f__Ellin517	3
736	1	1	OTU739	n	0.00357995	-2.44612	8	0.908485	0.102455	0	Inf	9.99e-05	6.99e-05	8.49e-05	0.174279	0.174279	0.0735372	0.432	0.99997	-2.99e-05	-4.32e-05	k__Bacteria	p__Proteobacteria Delta	c__Deltaproteobacteria	o__Desulfuromonadales	f__Geobacteraceae	g__Geobacter	s_g__Geobacter	1
737	1	1	OTU749	n	0.00119332	-2.92324	0	-1	0.102455	0	Inf	0.000127242	0.000131353	0.000129298	0.235833	0.200465	0.235833	0.796	1	4.11e-06	5.93e-06	k__Bacteria	p__Proteobacteria Delta	c__Deltaproteobacteria	o__Myxococcales	f_o__Myxococcales	g_f_o__Myxococcales	s_g_f_o__Myxococcales	1
738	1	1	OTU7641	n	0.00238663	-2.62221	2	0.322219	0.102455	0	Inf	8.18e-05	7.88e-05	8.03e-05	0.150871	0.150871	0.105173	0.715	0.999997	-2.95e-06	-4.26e-06	k__Bacteria	p__Verrucomicrobia	c__[Spartobacteria]	o__[Chthoniobacterales]	f__[Chthoniobacteraceae]	g__DA101	s_g__DA101	1
739	1	1	OTU7645	n	0.00357995	-2.44612	3	0.491362	0.102455	0	Inf	0.00304464	0.00364674	0.00334569	0.544991	0.455009	0.544991	0.083	1.0006	0.000602105	0.000865757	k__Bacteria	p__Verrucomicrobia	c__[Spartobacteria]	o__[Chthoniobacterales]	f__[Chthoniobacteraceae]	g__DA101	s_g__DA101	1
740	1	1	OTU7697	n	0.00119332	-2.92324	0	-1	0.102455	0	Inf	0.000708128	0.000604467	0.000656297	0.499525	0.499525	0.427619	0.504	0.999896	-0.000103661	-0.000149454	k__Bacteria	p__Actinobacteria	c__Thermoleophilia	o__Gaiellales	f__Gaiellaceae	g_f__Gaiellaceae	s_g_f__Gaiellaceae	1
741	1	1	OTU7717	n	0.00477327	-2.32118	24	1.38202	0.102455	0	Inf	0.000181724	0.000175214	0.000178469	0.245441	0.226275	0.245441	0.88	0.999993	-6.51e-06	-9.39e-06	k__Bacteria	p__Acidobacteria	c__Acidobacteria-6	o__iii1-15	f_o__iii1-15	g_f_o__iii1-15	s_g_f_o__iii1-15	1
742	1	1	OTU7746	n	0.00119332	-2.92324	0	-1	0.102455	0	Inf	0.000263587	0.000280509	0.000272048	0.349838	0.269139	0.349838	0.611	1.00002	1.69e-05	2.44e-05	k__Bacteria	p__Actinobacteria	c__Thermoleophilia	o__Gaiellales	f__Gaiellaceae	g_f__Gaiellaceae	s_g_f__Gaiellaceae	1
743	1	1	OTU7759	n	0.00119332	-2.92324	0	-1	0.102455	0	Inf	0.000917097	0.000886023	0.00090156	0.473834	0.452104	0.473834	0.839	0.999969	-3.11e-05	-4.48e-05	k__Bacteria	p__Actinobacteria	c__Thermoleophilia	o__Gaiellales	f__Gaiellaceae	g_f__Gaiellaceae	s_g_f__Gaiellaceae	1
744	1	1	OTU7802	n	0.00119332	-2.92324	0	-1	0.102455	0	Inf	0.000172695	0.000157672	0.000165184	0.251688	0.251688	0.170451	0.601	0.999985	-1.5e-05	-2.17e-05	k__Bacteria	p__Verrucomicrobia	c__[Spartobacteria]	o__[Chthoniobacterales]	f__[Chthoniobacteraceae]	g__DA101	s_g__DA101	1
745	1	1	OTU7854	n	0.00119332	-2.92324	0	-1	0.102455	0	Inf	0.000109242	2.64e-05	6.78e-05	0.268518	0.268518	0.0208334	0.03	0.999917	-8.29e-05	-0.000119552	k__Bacteria	p__Actinobacteria	c__Thermoleophilia	o__Gaiellales	f_o__Gaiellales	g_f_o__Gaiellales	s_g_f_o__Gaiellales	2
746	1	1	OTU7855	n	0.00119332	-2.92324	0	-1	0.102455	0	Inf	0.000172413	0.000140144	0.000156279	0.265595	0.265595	0.160135	0.456	0.999968	-3.23e-05	-4.65e-05	k__Bacteria	p__Actinobacteria	c__Thermoleophilia	o__Gaiellales	f__Gaiellaceae	g_f__Gaiellaceae	s_g_f__Gaiellaceae	1
747	1	1	OTU7927	n	0.00238663	-2.62221	288	2.45954	0.102455	0	Inf	8.18e-05	0.00010549	9.37e-05	0.181019	0.129431	0.181019	0.706	1.00002	2.37e-05	3.41e-05	k__Bacteria	p__Verrucomicrobia	c__[Spartobacteria]	o__[Chthoniobacterales]	f__[Chthoniobacteraceae]	g__DA101	s_g__DA101	1
748	1	1	OTU7953	n	0.00119332	-2.92324	0	-1	0.102455	0	Inf	0.000336278	0.000306854	0.000321566	0.406681	0.406681	0.340803	0.673	0.999971	-2.94e-05	-4.24e-05	k__Bacteria	p__Actinobacteria	c__Thermoleophilia	o__Gaiellales	f__Gaiellaceae	g_f__Gaiellaceae	s_g_f__Gaiellaceae	1
749	1	1	OTU8064	n	0.00357995	-2.44612	1980	3.29669	0.102455	0	Inf	0.00125354	0.00129719	0.00127536	0.508557	0.491443	0.508557	0.826	1.00004	4.37e-05	6.29e-05	k__Bacteria	p__Actinobacteria	c__Thermoleophilia	o__Gaiellales	f__Gaiellaceae	g_f__Gaiellaceae	s_g_f__Gaiellaceae	1
750	1	1	OTU8076	n	0.00119332	-2.92324	0	-1	0.102455	0	Inf	0.000108866	4.38e-05	7.63e-05	0.211264	0.211264	0.0512473	0.179	0.999935	-6.5e-05	-9.38e-05	k__Bacteria	p__Actinobacteria	c__Thermoleophilia	o__Gaiellales	f__Gaiellaceae	g_f__Gaiellaceae	s_g_f__Gaiellaceae	1
751	1	1	OTU8086	n	0.00119332	-2.92324	0	-1	0.102455	0	Inf	0.00144457	0.0012092	0.00132689	0.544347	0.544347	0.455653	0.193	0.999765	-0.000235376	-0.000339126	k__Bacteria	p__Actinobacteria	c__Thermoleophilia	o__Gaiellales	f_o__Gaiellales	g_f_o__Gaiellales	s_g_f_o__Gaiellales	1
752	1	1	OTU809	n	0.00238663	-2.62221	0	-1	0.102455	0	Inf	8.18e-05	0.000210126	0.000145939	0.334245	0.0829889	0.334245	0.075	1.00013	0.000128375	0.000185179	k__Bacteria	p__Acidobacteria	c__Acidobacteria-6	o__iii1-15	f_o__iii1-15	g_f_o__iii1-15	s_g_f_o__iii1-15	1
753	1	1	OTU8180	n	0.00119332	-2.92324	0	-1	0.102455	0	Inf	0.000118424	0.000105182	0.000111803	0.156921	0.156921	0.151197	0.984	0.999987	-1.32e-05	-1.91e-05	k__Bacteria	p__Verrucomicrobia	c__[Spartobacteria]	o__[Chthoniobacterales]	f__[Chthoniobacteraceae]	g__DA101	s_g__DA101	1
754	1	1	OTU8182	n	0.00357995	-2.44612	3863	3.58694	0.102455	0	Inf	0.00012715	0.000157873	0.000142511	0.217602	0.165223	0.217602	0.698	1.00003	3.07e-05	4.43e-05	k__Bacteria	p__Acidobacteria	c__Acidobacteria-6	o__iii1-15	f_o__iii1-15	g_f_o__iii1-15	s_g_f_o__iii1-15	1
755	1	1	OTU8191	n	0.00119332	-2.92324	0	-1	0.102455	0	Inf	0.000363449	0.00041196	0.000387704	0.379486	0.277759	0.379486	0.493	1.00005	4.85e-05	7e-05	k__Bacteria	p__Verrucomicrobia	c__[Spartobacteria]	o__[Chthoniobacterales]	f__[Chthoniobacteraceae]	g__DA101	s_g__DA101	1
756	1	1	OTU8216	n	0.00477327	-2.32118	875.5	2.94231	0.102455	0	Inf	0.000690995	0.000570222	0.000630608	0.466712	0.466712	0.403679	0.624	0.999879	-0.000120774	-0.00017413	k__Bacteria	p__Verrucomicrobia	c__[Spartobacteria]	o__[Chthoniobacterales]	f__[Chthoniobacteraceae]	g__DA101	s_g__DA101	1
757	1	1	OTU8217	n	0.00119332	-2.92324	0	-1	0.102455	0	Inf	0.00191733	0.00170888	0.0018131	0.528743	0.528743	0.471257	0.281	0.999792	-0.000208455	-0.000300193	k__Bacteria	p__Actinobacteria	c__Thermoleophilia	o__Gaiellales	f__Gaiellaceae	g_f__Gaiellaceae	s_g_f__Gaiellaceae	1
758	1	1	OTU8221	n	0.00119332	-2.92324	0	-1	0.102455	0	Inf	0.000209052	0.000307017	0.000258034	0.467433	0.210044	0.467433	0.077	1.0001	9.8e-05	0.000141297	k__Bacteria	p__Verrucomicrobia	c__[Spartobacteria]	o__[Chthoniobacterales]	f__[Chthoniobacteraceae]	g__Candidatus Xiphinematobacter	s_g__Candidatus Xiphinematobacter	1
759	1	1	OTU8227	n	0.00119332	-2.92324	0	-1	0.102455	0	Inf	0.000200133	0.000166572	0.000183352	0.282987	0.282987	0.210897	0.609	0.999966	-3.36e-05	-4.84e-05	k__Bacteria	p__Verrucomicrobia	c__[Spartobacteria]	o__[Chthoniobacterales]	f__[Chthoniobacteraceae]	g__DA101	s_g__DA101	1
760	1	1	OTU8235	n	0.00119332	-2.92324	0	-1	0.102455	0	Inf	0.000908531	0.00128039	0.00109446	0.564051	0.368941	0.564051	0.071	1.00037	0.000371859	0.000535893	k__Bacteria	p__Verrucomicrobia	c__[Spartobacteria]	o__[Chthoniobacterales]	f__[Chthoniobacteraceae]	g__DA101	s_g__DA101	1
761	1	1	OTU8373	n	0.00119332	-2.92324	0	-1	0.102455	0	Inf	0.000290658	0.000351449	0.000321054	0.371408	0.268244	0.371408	0.514	1.00006	6.08e-05	8.77e-05	k__Bacteria	p__Acidobacteria	c__[Chloracidobacteria]	o__11-24	f_o__11-24	g_f_o__11-24	s_g_f_o__11-24	1
762	1	1	OTU8406	n	0.00238663	-2.62221	5	0.70757	0.102455	0	Inf	0.000218304	0.000289015	0.000253659	0.345883	0.239061	0.345883	0.465	1.00007	7.07e-05	0.000101987	k__Bacteria	p__Actinobacteria	c__Thermoleophilia	o__Gaiellales	f__Gaiellaceae	g_f__Gaiellaceae	s_g_f__Gaiellaceae	1
763	1	1	OTU8410	n	0.00238663	-2.62221	574	2.75899	0.102455	0	Inf	0.000336458	0.000315588	0.000326023	0.345712	0.30578	0.345712	0.832	0.999979	-2.09e-05	-3.01e-05	k__Bacteria	p__Verrucomicrobia	c__[Spartobacteria]	o__[Chthoniobacterales]	f__[Chthoniobacteraceae]	g_f__[Chthoniobacteraceae]	s_g_f__[Chthoniobacteraceae]	1
764	1	1	OTU8605	n	0.00119332	-2.92324	0	-1	0.102455	0	Inf	0.000954553	0.00117458	0.00106457	0.551672	0.431724	0.551672	0.12	1.00022	0.000220032	0.000317101	k__Bacteria	p__Verrucomicrobia	c__[Spartobacteria]	o__[Chthoniobacterales]	f__[Chthoniobacteraceae]	g__DA101	s_g__DA101	1
765	1	1	OTU8637	n	0.00238663	-2.62221	9	0.959041	0.102455	0	Inf	0.000945215	0.00109603	0.00102062	0.536942	0.411607	0.536942	0.233	1.00015	0.000150815	0.000217358	k__Bacteria	p__Actinobacteria	c__Thermoleophilia	o__Gaiellales	f__Gaiellaceae	g_f__Gaiellaceae	s_g_f__Gaiellaceae	1
766	1	1	OTU8677	n	0.00119332	-2.92324	0	-1	0.102455	0	Inf	0.00113637	0.00133194	0.00123416	0.539615	0.460385	0.539615	0.222	1.0002	0.000195566	0.000281794	k__Bacteria	p__Actinobacteria	c__Thermoleophilia	o__Gaiellales	f__Gaiellaceae	g_f__Gaiellaceae	s_g_f__Gaiellaceae	1
767	1	1	OTU8766	n	0.00477327	-2.32118	9.5	0.982271	0.102455	0	Inf	0.000236243	0.000192653	0.000214448	0.244807	0.244807	0.176465	0.65	0.999956	-4.36e-05	-6.29e-05	k__Bacteria	p__Actinobacteria	c__Thermoleophilia	o__Gaiellales	f__Gaiellaceae	g_f__Gaiellaceae	s_g_f__Gaiellaceae	1
768	1	1	OTU8832	n	0.00119332	-2.92324	0	-1	0.102455	0	Inf	0.000600235	0.000710227	0.000655231	0.464543	0.407141	0.464543	0.662	1.00011	0.000109992	0.000158581	k__Bacteria	p__Actinobacteria	c__Thermoleophilia	o__Gaiellales	f_o__Gaiellales	g_f_o__Gaiellales	s_g_f_o__Gaiellales	1
769	1	1	OTU8833	n	0.00119332	-2.92324	0	-1	0.102455	0	Inf	0.000327206	0.000202028	0.000264617	0.34348	0.34348	0.231769	0.508	0.999875	-0.000125178	-0.000180546	k__Bacteria	p__Verrucomicrobia	c__[Spartobacteria]	o__[Chthoniobacterales]	f__[Chthoniobacteraceae]	g_f__[Chthoniobacteraceae]	s_g_f__[Chthoniobacteraceae]	1
770	1	1	OTU8836	n	0.00119332	-2.92324	0	-1	0.102455	0	Inf	0.000482101	0.000613263	0.000547682	0.519881	0.358623	0.519881	0.183	1.00013	0.000131162	0.000189124	k__Bacteria	p__Acidobacteria	c__[Chloracidobacteria]	o__RB41	f_o__RB41	g_f_o__RB41	s_g_f_o__RB41	1
771	1	1	OTU8841	n	0.00119332	-2.92324	0	-1	0.102455	0	Inf	8.18e-05	0.000105406	9.36e-05	0.181007	0.129442	0.181007	0.672	1.00002	2.36e-05	3.41e-05	k__Bacteria	p__Verrucomicrobia	c__[Spartobacteria]	o__[Chthoniobacterales]	f__[Chthoniobacteraceae]	g_f__[Chthoniobacteraceae]	s_g_f__[Chthoniobacteraceae]	1
772	1	1	OTU8842	n	0.00477327	-2.32118	860	2.93455	0.102455	0	Inf	0.000355248	0.000411412	0.00038333	0.402472	0.257428	0.402472	0.392	1.00006	5.62e-05	8.1e-05	k__Bacteria	p__Acidobacteria	c__[Chloracidobacteria]	o__RB41	f_o__RB41	g_f_o__RB41	s_g_f_o__RB41	1
773	1	1	OTU8845	n	0.00238663	-2.62221	2	0.322219	0.102455	0	Inf	0.000118185	0.000105034	0.000111609	0.215705	0.215705	0.10083	0.395	0.999987	-1.32e-05	-1.9e-05	k__Bacteria	p__Proteobacteria Delta	c__Deltaproteobacteria	o__Myxococcales	f_o__Myxococcales	g_f_o__Myxococcales	s_g_f_o__Myxococcales	1
774	1	1	OTU8846	n	0.00238663	-2.62221	574	2.75899	0.102455	0	Inf	0.000136347	0.000105174	0.00012076	0.250905	0.250905	0.124418	0.346	0.999969	-3.12e-05	-4.5e-05	k__Bacteria	p__Acidobacteria	c__[Chloracidobacteria]	o__11-24	f_o__11-24	g_f_o__11-24	s_g_f_o__11-24	1
775	1	1	OTU8849	n	0.00357995	-2.44612	11	1.04532	0.102455	0	Inf	0.00011816	7.89e-05	9.85e-05	0.199917	0.199917	0.114357	0.533	0.999961	-3.93e-05	-5.67e-05	k__Bacteria	p__Planctomycetes	c__028H05-P-BN-P5	o_c__028H05-P-BN-P5	f_o_c__028H05-P-BN-P5	g_f_o_c__028H05-P-BN-P5	s_g_f_o_c__028H05-P-BN-P5	1
776	1	1	OTU8850	n	0.00357995	-2.44612	28	1.44871	0.102455	0	Inf	0.000953804	0.0012527	0.00110325	0.506902	0.41626	0.506902	0.417	1.0003	0.000298895	0.000430739	k__Bacteria	p__Acidobacteria	c__[Chloracidobacteria]	o__RB41	f_o__RB41	g_f_o__RB41	s_g_f_o__RB41	1
777	1	1	OTU8854	n	0.00238663	-2.62221	288	2.45954	0.102455	0	Inf	0.000845322	0.000762886	0.000804104	0.467226	0.467226	0.440487	0.852	0.999918	-8.24e-05	-0.000118834	k__Bacteria	p__Acidobacteria	c__[Chloracidobacteria]	o__RB41	f_o__RB41	g_f_o__RB41	s_g_f_o__RB41	1
778	1	1	OTU8876	n	0.00119332	-2.92324	0	-1	0.102455	0	Inf	0.000154417	0.000219657	0.000187037	0.335544	0.183466	0.335544	0.297	1.00007	6.52e-05	9.41e-05	k__Bacteria	p__Acidobacteria	c__[Chloracidobacteria]	o__RB41	f_o__RB41	g_f_o__RB41	s_g_f_o__RB41	1
779	1	1	OTU8962	n	0.00596659	-2.22427	5667	3.75336	0.102455	0	Inf	0.00524472	0.00534564	0.00529518	0.504765	0.495235	0.504765	0.841	1.0001	0.00010092	0.000144829	k__Bacteria	p__Acidobacteria	c__[Chloracidobacteria]	o__RB41	f_o__RB41	g_f_o__RB41	s_g_f_o__RB41	1
780	1	1	OTU8981	n	0.00119332	-2.92324	0	-1	0.102455	0	Inf	0.000999601	0.00090369	0.000951646	0.525196	0.525196	0.457847	0.473	0.999904	-9.59e-05	-0.000138238	k__Bacteria	p__Acidobacteria	c__[Chloracidobacteria]	o__RB41	f_o__RB41	g_f_o__RB41	s_g_f_o__RB41	1
781	1	1	OTU90	n	0.00119332	-2.92324	0	-1	0.102455	0	Inf	0.00129026	0.00116565	0.00122796	0.525369	0.525369	0.45768	0.431	0.999876	-0.000124606	-0.000179548	k__Bacteria	p__Acidobacteria	c__iii1-8	o__32-20	f_o__32-20	g_f_o__32-20	s_g_f_o__32-20	1
782	1	1	OTU9013	n	0.00119332	-2.92324	0	-1	0.102455	0	Inf	0.000136225	0.000184183	0.000160204	0.30795	0.157467	0.30795	0.257	1.00005	4.8e-05	6.92e-05	k__Bacteria	p__Acidobacteria	c__[Chloracidobacteria]	o__RB41	f_o__RB41	g_f_o__RB41	s_g_f_o__RB41	1
783	1	1	OTU9045	n	0.00119332	-2.92324	0	-1	0.102455	0	Inf	0.000281778	0.000219279	0.000250529	0.333255	0.333255	0.234446	0.472	0.999938	-6.25e-05	-9.01e-05	k__Bacteria	p__Acidobacteria	c__[Chloracidobacteria]	o__11-24	f_o__11-24	g_f_o__11-24	s_g_f_o__11-24	1
784	1	1	OTU9075	n	0.00357995	-2.44612	860	2.93455	0.102455	0	Inf	9.1e-05	6.13e-05	7.61e-05	0.199125	0.199125	0.0862766	0.354	0.99997	-2.97e-05	-4.28e-05	k__Bacteria	p__Planctomycetes	c__OM190	o__agg27	f_o__agg27	g_f_o__agg27	s_g_f_o__agg27	1
785	1	1	OTU9079	n	0.00119332	-2.92324	0	-1	0.102455	0	Inf	0.000290777	0.000429106	0.000359942	0.447058	0.254322	0.447058	0.237	1.00014	0.000138329	0.000199495	k__Bacteria	p__Acidobacteria	c__[Chloracidobacteria]	o__RB41	f_o__RB41	g_f_o__RB41	s_g_f_o__RB41	1
786	1	1	OTU91	n	0.00119332	-2.92324	0	-1	0.102455	0	Inf	0.000118129	7.01e-05	9.41e-05	0.278999	0.278999	0.0797683	0.127	0.999952	-4.81e-05	-6.94e-05	k__Bacteria	p__Acidobacteria	c__Acidobacteria-6	o__iii1-15	f_o__iii1-15	g_f_o__iii1-15	s_g_f_o__iii1-15	1
787	1	1	OTU9250	n	0.00357995	-2.44612	860	2.93455	0.102455	0	Inf	0.000109373	0.000148964	0.000129169	0.226532	0.125444	0.226532	0.502	1.00004	3.96e-05	5.71e-05	k__Bacteria	p__Actinobacteria	c__Actinobacteria	o__Actinomycetales	f__Nocardioidaceae	g__Nocardioides	s_g__Nocardioides	1
788	1	1	OTU9255	n	0.00238663	-2.62221	3	0.491362	0.102455	0	Inf	0.000154391	0.000140496	0.000147443	0.170158	0.155128	0.170158	0.921	0.999986	-1.39e-05	-2e-05	k__Bacteria	p__Bacteroidetes	c__Sphingobacteriia	o__Sphingobacteriales	f_o__Sphingobacteriales	g_f_o__Sphingobacteriales	s_g_f_o__Sphingobacteriales	1
789	1	1	OTU9256	n	0.00119332	-2.92324	0	-1	0.102455	0	Inf	0.000163594	0.000114007	0.000138801	0.283743	0.283743	0.132007	0.262	0.99995	-4.96e-05	-7.15e-05	k__Bacteria	p__Chloroflexi	c__C0119	o_c__C0119	f_o_c__C0119	g_f_o_c__C0119	s_g_f_o_c__C0119	1
790	1	1	OTU9291	n	0.00238663	-2.62221	0	-1	0.102455	0	Inf	0.00031787	0.000254034	0.000285952	0.37054	0.37054	0.269686	0.483	0.999936	-6.38e-05	-9.21e-05	k__Bacteria	p__Bacteroidetes	c__[Saprospirae]	o__[Saprospirales]	f__Saprospiraceae	g_f__Saprospiraceae	s_g_f__Saprospiraceae	1
791	1	1	OTU9438	n	0.00119332	-2.92324	0	-1	0.102455	0	Inf	0.000445271	0.000508795	0.000477033	0.399969	0.34571	0.399969	0.641	1.00006	6.35e-05	9.16e-05	k__Bacteria	p__Bacteroidetes	c__[Saprospirae]	o__[Saprospirales]	f__Chitinophagaceae	g_f__Chitinophagaceae	s_g_f__Chitinophagaceae	1
792	1	1	OTU9467	n	0.00119332	-2.92324	0	-1	0.102455	0	Inf	0.000318176	0.000526233	0.000422205	0.511912	0.265158	0.511912	0.103	1.00021	0.000208057	0.000300036	k__Bacteria	p__Bacteroidetes	c__[Saprospirae]	o__[Saprospirales]	f__Chitinophagaceae	g_f__Chitinophagaceae	s_g_f__Chitinophagaceae	1
793	1	1	OTU9509	n	0.00238663	-2.62221	888	2.94846	0.102455	0	Inf	0.00140005	0.00169466	0.00154736	0.528041	0.452401	0.528041	0.59	1.00029	0.000294608	0.000424373	k__Bacteria	p__Bacteroidetes	c__[Saprospirae]	o__[Saprospirales]	f__Chitinophagaceae	g_f__Chitinophagaceae	s_g_f__Chitinophagaceae	1
794	1	1	OTU9511	n	0.00238663	-2.62221	288	2.45954	0.102455	0	Inf	0.00089064	0.000999743	0.000945191	0.453693	0.453693	0.453306	0.998	1.00011	0.000109103	0.000157254	k__Bacteria	p__Bacteroidetes	c__[Saprospirae]	o__[Saprospirales]	f__Chitinophagaceae	g_f__Chitinophagaceae	s_g_f__Chitinophagaceae	1
795	1	1	OTU9512	n	0.00477327	-2.32118	11215	4.0498	0.102455	0	Inf	0.000345645	0.000333101	0.000339373	0.339494	0.339494	0.315488	0.871	0.999987	-1.25e-05	-1.81e-05	k__Bacteria	p__Bacteroidetes	c__[Saprospirae]	o__[Saprospirales]	f__Chitinophagaceae	g_f__Chitinophagaceae	s_g_f__Chitinophagaceae	1
796	1	1	OTU9516	n	0.00238663	-2.62221	1	0.0413927	0.102455	0	Inf	0.000526712	0.000429524	0.000478118	0.408013	0.408013	0.352929	0.674	0.999903	-9.72e-05	-0.000140145	k__Bacteria	p__Bacteroidetes	c__Sphingobacteriia	o__Sphingobacteriales	f_o__Sphingobacteriales	g_f_o__Sphingobacteriales	s_g_f_o__Sphingobacteriales	1
797	1	1	OTU9518	n	0.00119332	-2.92324	0	-1	0.102455	0	Inf	0.000535733	0.000499805	0.000517769	0.440704	0.440704	0.361989	0.549	0.999964	-3.59e-05	-5.18e-05	k__Bacteria	p__Bacteroidetes	c__[Saprospirae]	o__[Saprospirales]	f__Chitinophagaceae	g_f__Chitinophagaceae	s_g_f__Chitinophagaceae	1
798	1	1	OTU9519	n	0.00357995	-2.44612	29	1.46389	0.102455	0	Inf	0.000299653	0.000307728	0.00030369	0.292357	0.292357	0.289513	0.976	1.00001	8.08e-06	1.16e-05	k__Bacteria	p__Bacteroidetes	c__Sphingobacteriia	o__Sphingobacteriales	f__Sphingobacteriaceae	g_f__Sphingobacteriaceae	s_g_f__Sphingobacteriaceae	1
799	1	1	OTU9521	n	0.00119332	-2.92324	0	-1	0.102455	0	Inf	0.0003181	0.000333337	0.000325719	0.292397	0.289366	0.292397	0.979	1.00002	1.52e-05	2.2e-05	k__Bacteria	p__Bacteroidetes	c__[Saprospirae]	o__[Saprospirales]	f__Chitinophagaceae	g_f__Chitinophagaceae	s_g_f__Chitinophagaceae	1
800	1	1	OTU9523	n	0.00119332	-2.92324	0	-1	0.102455	0	Inf	0.000263861	0.000298104	0.000280983	0.341015	0.278241	0.341015	0.663	1.00003	3.42e-05	4.94e-05	k__Bacteria	p__Bacteroidetes	c__[Saprospirae]	o__[Saprospirales]	f__Chitinophagaceae	g_f__Chitinophagaceae	s_g_f__Chitinophagaceae	1
801	1	1	OTU9524	n	0.00119332	-2.92324	0	-1	0.102455	0	Inf	0.00108181	0.00117494	0.00112838	0.502041	0.443857	0.502041	0.527	1.00009	9.31e-05	0.000134213	k__Bacteria	p__Bacteroidetes	c__[Saprospirae]	o__[Saprospirales]	f__Chitinophagaceae	g_f__Chitinophagaceae	s_g_f__Chitinophagaceae	1
802	1	1	OTU9529	n	0.00357995	-2.44612	580	2.7635	0.102455	0	Inf	0.000463695	0.000368128	0.000415911	0.371629	0.371629	0.268695	0.469	0.999904	-9.56e-05	-0.000137816	k__Bacteria	p__Bacteroidetes	c__Flavobacteriia	o__Flavobacteriales	f__Flavobacteriaceae	g__Flavobacterium	s_g__Flavobacterium	1
803	1	1	OTU9530	n	0.00119332	-2.92324	0	-1	0.102455	0	Inf	0.000672568	0.000754921	0.000713744	0.434409	0.383904	0.434409	0.657	1.00008	8.24e-05	0.000118725	k__Bacteria	p__Bacteroidetes	c__Sphingobacteriia	o__Sphingobacteriales	f_o__Sphingobacteriales	g_f_o__Sphingobacteriales	s_g_f_o__Sphingobacteriales	1
804	1	1	OTU9533	n	0.00119332	-2.92324	0	-1	0.102455	0	Inf	0.000681826	0.0007191	0.000700463	0.458307	0.396568	0.458307	0.61	1.00004	3.73e-05	5.37e-05	k__Bacteria	p__Bacteroidetes	c__[Saprospirae]	o__[Saprospirales]	f__Chitinophagaceae	g_f__Chitinophagaceae	s_g_f__Chitinophagaceae	1
805	1	1	OTU9534	n	0.00119332	-2.92324	0	-1	0.102455	0	Inf	0.000154643	0.000166305	0.000160474	0.231993	0.231993	0.222072	0.919	1.00001	1.17e-05	1.68e-05	k__Bacteria	p__Bacteroidetes	c__[Saprospirae]	o__[Saprospirales]	f__Chitinophagaceae	g_f__Chitinophagaceae	s_g_f__Chitinophagaceae	1
806	1	1	OTU9535	n	0.00119332	-2.92324	0	-1	0.102455	0	Inf	0.000472866	0.000281047	0.000376957	0.371683	0.371683	0.199706	0.329	0.999808	-0.000191819	-0.000276632	k__Bacteria	p__Bacteroidetes	c__[Saprospirae]	o__[Saprospirales]	f__Chitinophagaceae	g_f__Chitinophagaceae	s_g_f__Chitinophagaceae	1
807	1	1	OTU9536	n	0.00119332	-2.92324	0	-1	0.102455	0	Inf	0.00040007	0.000271824	0.000335947	0.41901	0.41901	0.245628	0.265	0.999872	-0.000128245	-0.000184957	k__Bacteria	p__Bacteroidetes	c__Flavobacteriia	o__Flavobacteriales	f__Flavobacteriaceae	g__Flavobacterium	s_g__Flavobacterium	1
808	1	1	OTU9538	n	0.00238663	-2.62221	6	0.78533	0.102455	0	Inf	0.000436244	0.000332827	0.000384536	0.378156	0.378156	0.247295	0.393	0.999897	-0.000103416	-0.000149141	k__Bacteria	p__Bacteroidetes	c__[Saprospirae]	o__[Saprospirales]	f__Chitinophagaceae	g_f__Chitinophagaceae	s_g_f__Chitinophagaceae	1
809	1	1	OTU9539	n	0.00119332	-2.92324	0	-1	0.102455	0	Inf	0.000218368	0.000254441	0.000236405	0.239479	0.239479	0.230635	0.969	1.00004	3.61e-05	5.2e-05	k__Bacteria	p__Bacteroidetes	c__Sphingobacteriia	o__Sphingobacteriales	f__Sphingobacteriaceae	g_f__Sphingobacteriaceae	s_g_f__Sphingobacteriaceae	1
810	1	1	OTU9541	n	0.00357995	-2.44612	19637.6	4.29309	0.102455	0	Inf	0.000500177	0.000658011	0.000579094	0.486976	0.303903	0.486976	0.16	1.00016	0.000157834	0.000227575	k__Bacteria	p__Bacteroidetes	c__[Saprospirae]	o__[Saprospirales]	f__Chitinophagaceae	g_f__Chitinophagaceae	s_g_f__Chitinophagaceae	1
811	1	1	OTU9543	n	0.00596659	-2.22427	1735	3.23932	0.102455	0	Inf	0.000127502	0.000236447	0.000181974	0.208823	0.103801	0.208823	0.503	1.00011	0.000108945	0.000157146	k__Bacteria	p__Bacteroidetes	c__Flavobacteriia	o__Flavobacteriales	f__Flavobacteriaceae	g__Flavobacterium	s__succinicans	1
812	1	1	OTU9544	n	0.00119332	-2.92324	0	-1	0.102455	0	Inf	0.000254555	0.000219162	0.000236859	0.318433	0.318433	0.198276	0.476	0.999965	-3.54e-05	-5.1e-05	k__Bacteria	p__Bacteroidetes	c__Sphingobacteriia	o__Sphingobacteriales	f_o__Sphingobacteriales	g_f_o__Sphingobacteriales	s_g_f_o__Sphingobacteriales	1
813	1	1	OTU9545	n	0.00357995	-2.44612	860	2.93455	0.102455	0	Inf	0.000190954	0.000192914	0.000191934	0.269225	0.257935	0.269225	0.95	1	1.96e-06	2.83e-06	k__Bacteria	p__Bacteroidetes	c__[Saprospirae]	o__[Saprospirales]	f__Chitinophagaceae	g_f__Chitinophagaceae	s_g_f__Chitinophagaceae	1
814	1	1	OTU9546	n	0.00238663	-2.62221	6	0.78533	0.102455	0	Inf	0.000254393	0.000862874	0.000558633	0.358571	0.10963	0.358571	0.361	1.00061	0.00060848	0.000877361	k__Bacteria	p__Bacteroidetes	c__Sphingobacteriia	o__Sphingobacteriales	f__Sphingobacteriaceae	g_f__Sphingobacteriaceae	s_g_f__Sphingobacteriaceae	1
815	1	1	OTU9547	n	0.00119332	-2.92324	0	-1	0.102455	0	Inf	0.00016358	0.000166311	0.000164946	0.220382	0.220382	0.162045	0.696	1	2.73e-06	3.94e-06	k__Bacteria	p__Bacteroidetes	c__[Saprospirae]	o__[Saprospirales]	f__Chitinophagaceae	g_f__Chitinophagaceae	s_g_f__Chitinophagaceae	1
816	1	1	OTU9548	n	0.00119332	-2.92324	0	-1	0.102455	0	Inf	0.000556346	0.000351145	0.000453745	0.340589	0.340589	0.19347	0.57	0.999795	-0.000205201	-0.000295908	k__Bacteria	p__Bacteroidetes	c__Flavobacteriia	o__Flavobacteriales	f__Flavobacteriaceae	g__Flavobacterium	s_g__Flavobacterium	1
817	1	1	OTU9551	n	0.00238663	-2.62221	1	0.0413927	0.102455	0	Inf	0.000190767	0.000209934	0.000200351	0.211592	0.211592	0.205825	0.974	1.00002	1.92e-05	2.76e-05	k__Bacteria	p__Bacteroidetes	c__[Saprospirae]	o__[Saprospirales]	f__Chitinophagaceae	g_f__Chitinophagaceae	s_g_f__Chitinophagaceae	1
818	1	1	OTU9554	n	0.00238663	-2.62221	2	0.322219	0.102455	0	Inf	0.000454376	0.000342159	0.000398268	0.380294	0.380294	0.21478	0.299	0.999888	-0.000112217	-0.000161831	k__Bacteria	p__Bacteroidetes	c__Flavobacteriia	o__Flavobacteriales	f__Flavobacteriaceae	g__Flavobacterium	s_g__Flavobacterium	1
819	1	1	OTU9556	n	0.00238663	-2.62221	0	-1	0.102455	0	Inf	0.000118375	0.000210169	0.000164272	0.365542	0.106756	0.365542	0.046	1.00009	9.18e-05	0.000132409	k__Bacteria	p__Bacteroidetes	c__[Saprospirae]	o__[Saprospirales]	f__Chitinophagaceae	g_f__Chitinophagaceae	s_g_f__Chitinophagaceae	3
820	1	1	OTU9564	n	0.00119332	-2.92324	0	-1	0.102455	0	Inf	0.000491056	0.000394397	0.000442726	0.308101	0.308101	0.190894	0.443	0.999903	-9.67e-05	-0.000139387	k__Bacteria	p__Bacteroidetes	c__Sphingobacteriia	o__Sphingobacteriales	f__Sphingobacteriaceae	g__Pedobacter	s_g__Pedobacter	1
821	1	1	OTU9566	n	0.00119332	-2.92324	0	-1	0.102455	0	Inf	0.000136309	0.000184058	0.000160183	0.246224	0.173343	0.246224	0.596	1.00005	4.77e-05	6.89e-05	k__Bacteria	p__Bacteroidetes	c__[Saprospirae]	o__[Saprospirales]	f__Chitinophagaceae	g_f__Chitinophagaceae	s_g_f__Chitinophagaceae	1
822	1	1	OTU9567	n	0.00238663	-2.62221	6	0.78533	0.102455	0	Inf	0.000136117	0.000122548	0.000129333	0.17541	0.17541	0.152283	0.854	0.999986	-1.36e-05	-1.96e-05	k__Bacteria	p__Bacteroidetes	c__Flavobacteriia	o__Flavobacteriales	f__Flavobacteriaceae	g__Flavobacterium	s_g__Flavobacterium	1
823	1	1	OTU9570	n	0.00119332	-2.92324	0	-1	0.102455	0	Inf	0.000181955	0.000280105	0.00023103	0.368056	0.218773	0.368056	0.322	1.0001	9.81e-05	0.000141568	k__Bacteria	p__Bacteroidetes	c__Sphingobacteriia	o__Sphingobacteriales	f_o__Sphingobacteriales	g_f_o__Sphingobacteriales	s_g_f_o__Sphingobacteriales	1
824	1	1	OTU9577	n	0.00119332	-2.92324	0	-1	0.102455	0	Inf	0.000182015	0.000166737	0.000174376	0.239048	0.231958	0.239048	0.96	0.999985	-1.53e-05	-2.2e-05	k__Bacteria	p__Bacteroidetes	c__[Saprospirae]	o__[Saprospirales]	f__Chitinophagaceae	g_f__Chitinophagaceae	s_g_f__Chitinophagaceae	1
825	1	1	OTU9579	n	0.00238663	-2.62221	1	0.0413927	0.102455	0	Inf	0.000245425	0.000193185	0.000219305	0.290138	0.290138	0.235954	0.728	0.999948	-5.22e-05	-7.53e-05	k__Bacteria	p__Bacteroidetes	c__[Saprospirae]	o__[Saprospirales]	f__Chitinophagaceae	g_f__Chitinophagaceae	s_g_f__Chitinophagaceae	1
826	1	1	OTU9591	n	0.00477327	-2.32118	7	0.851258	0.102455	0	Inf	0.000145503	0.000140343	0.000142923	0.210417	0.188529	0.210417	0.874	0.999995	-5.16e-06	-7.44e-06	k__Bacteria	p__Bacteroidetes	c__[Saprospirae]	o__[Saprospirales]	f__Chitinophagaceae	g_f__Chitinophagaceae	s_g_f__Chitinophagaceae	1
827	1	1	OTU9593	n	0.00357995	-2.44612	658	2.81829	0.102455	0	Inf	0.000218301	0.000228474	0.000223388	0.235259	0.235259	0.164374	0.673	1.00001	1.02e-05	1.47e-05	k__Bacteria	p__Bacteroidetes	c__[Saprospirae]	o__[Saprospirales]	f__Chitinophagaceae	g_f__Chitinophagaceae	s_g_f__Chitinophagaceae	1
828	1	1	OTU9594	n	0.00357995	-2.44612	15	1.17898	0.102455	0	Inf	0.000145438	6.13e-05	0.000103369	0.208442	0.208442	0.0423583	0.176	0.999916	-8.41e-05	-0.000121374	k__Bacteria	p__Bacteroidetes	c__Sphingobacteriia	o__Sphingobacteriales	f__Sphingobacteriaceae	g__Pedobacter	s_g__Pedobacter	1
829	1	1	OTU9596	n	0.00119332	-2.92324	0	-1	0.102455	0	Inf	0.000145382	0.000210883	0.000178132	0.338245	0.166252	0.338245	0.209	1.00007	6.55e-05	9.45e-05	k__Bacteria	p__Bacteroidetes	c__Sphingobacteriia	o__Sphingobacteriales	f_o__Sphingobacteriales	g_f_o__Sphingobacteriales	s_g_f_o__Sphingobacteriales	1
830	1	1	OTU9604	n	0.00238663	-2.62221	288	2.45954	0.102455	0	Inf	0.000118127	0.000105171	0.000111649	0.176337	0.176337	0.117747	0.679	0.999987	-1.3e-05	-1.87e-05	k__Bacteria	p__Bacteroidetes	c__Bacteroidia	o__Bacteroidales	f_o__Bacteroidales	g_f_o__Bacteroidales	s_g_f_o__Bacteroidales	1
831	1	1	OTU9612	n	0.00119332	-2.92324	0	-1	0.102455	0	Inf	0.000126972	0.000166694	0.000146833	0.222998	0.160136	0.222998	0.666	1.00004	3.97e-05	5.73e-05	k__Bacteria	p__Bacteroidetes	c__Sphingobacteriia	o__Sphingobacteriales	f_o__Sphingobacteriales	g_f_o__Sphingobacteriales	s_g_f_o__Sphingobacteriales	1
832	1	1	OTU9625	n	0.00119332	-2.92324	0	-1	0.102455	0	Inf	9.1e-05	0.000114304	0.000102639	0.218753	0.131311	0.218753	0.486	1.00002	2.33e-05	3.37e-05	k__Bacteria	p__Bacteroidetes	c__Sphingobacteriia	o__Sphingobacteriales	f_o__Sphingobacteriales	g_f_o__Sphingobacteriales	s_g_f_o__Sphingobacteriales	1
833	1	1	OTU9627	n	0.00119332	-2.92324	0	-1	0.102455	0	Inf	0.000154673	0.000157774	0.000156223	0.234447	0.201682	0.234447	0.826	1	3.1e-06	4.47e-06	k__Bacteria	p__Bacteroidetes	c__Sphingobacteriia	o__Sphingobacteriales	f_o__Sphingobacteriales	g_f_o__Sphingobacteriales	s_g_f_o__Sphingobacteriales	1
834	1	1	OTU9634	n	0.00477327	-2.32118	799.5	2.90287	0.102455	0	Inf	0.000118462	9.64e-05	0.000107436	0.204191	0.204191	0.112171	0.489	0.999978	-2.21e-05	-3.18e-05	k__Bacteria	p__Bacteroidetes	c__Sphingobacteriia	o__Sphingobacteriales	f__Sphingobacteriaceae	g__Pedobacter	s_g__Pedobacter	1
835	1	1	OTU9636	n	0.00238663	-2.62221	3	0.491362	0.102455	0	Inf	0.000136046	0.000131479	0.000133762	0.169512	0.169512	0.157971	0.935	0.999995	-4.57e-06	-6.59e-06	k__Bacteria	p__Bacteroidetes	c__[Saprospirae]	o__[Saprospirales]	f__Chitinophagaceae	g_f__Chitinophagaceae	s_g_f__Chitinophagaceae	1
836	1	1	OTU9717	n	0.00119332	-2.92324	0	-1	0.102455	0	Inf	0.000118319	5.27e-05	8.55e-05	0.230608	0.230608	0.0550312	0.169	0.999934	-6.56e-05	-9.47e-05	k__Bacteria	p__Elusimicrobia	c__Elusimicrobia	o__FAC88	f_o__FAC88	g_f_o__FAC88	s_g_f_o__FAC88	1
837	1	1	OTU9718	n	0.00238663	-2.62221	840	2.92433	0.102455	0	Inf	0.000209221	6.14e-05	0.000135328	0.229041	0.229041	0.0486398	0.181	0.999852	-0.000147786	-0.000213181	k__Bacteria	p__Bacteroidetes	c__Flavobacteriia	o__Flavobacteriales	f__Flavobacteriaceae	g__Flavobacterium	s__succinicans	1
838	1	1	OTU9771	n	0.00357995	-2.44612	431	2.63458	0.102455	0	Inf	0.000199871	0.000184391	0.000192131	0.21191	0.21191	0.137102	0.623	0.999985	-1.55e-05	-2.23e-05	k__Bacteria	p__Bacteroidetes	c__Cytophagia	o__Cytophagales	f__Cytophagaceae	g__Hymenobacter	s_g__Hymenobacter	1
839	1	1	OTU9950	n	0.00119332	-2.92324	0	-1	0.102455	0	Inf	0.000172585	0.000148939	0.000160762	0.258445	0.258445	0.198527	0.694	0.999976	-2.36e-05	-3.41e-05	k__Bacteria	p__Bacteroidetes	c__Sphingobacteriia	o__Sphingobacteriales	f_o__Sphingobacteriales	g_f_o__Sphingobacteriales	s_g_f_o__Sphingobacteriales	1
840	1	0	OTU10024	n	0.00120482	-2.91908	0	-1	0.0833333	0	Inf	0.000145362	0.000131832	0.000138597	0.155379	0.155379	0.15287	0.971	0.999986	-1.35e-05	-1.95e-05	k__Bacteria	p__Bacteroidetes	c__Flavobacteriia	o__Flavobacteriales	f__Flavobacteriaceae	g__Flavobacterium	s_g__Flavobacterium	1
841	1	0	OTU1003	n	0.00120482	-2.91908	0	-1	0.0833333	0	Inf	0.000154632	0.000114076	0.000134354	0.213135	0.213135	0.166782	0.741	0.999959	-4.06e-05	-5.85e-05	k__Bacteria	p__Acidobacteria	c__Acidobacteria-6	o__iii1-15	f_o__iii1-15	g_f_o__iii1-15	s_g_f_o__iii1-15	1
842	1	0	OTU10300	n	0.00361446	-2.44196	8	0.908485	0.0833333	0	Inf	0.000118213	0.000245658	0.000181936	0.361673	0.0842273	0.361673	0.052	1.00013	0.000127445	0.00018383	k__Bacteria	p__Bacteroidetes	c__[Saprospirae]	o__[Saprospirales]	f__Chitinophagaceae	g_f__Chitinophagaceae	s_g_f__Chitinophagaceae	1
843	1	0	OTU10382	n	0.00120482	-2.91908	0	-1	0.0833333	0	Inf	0.000118007	0.000236293	0.00017715	0.262008	0.135696	0.262008	0.51	1.00012	0.000118285	0.00017062	k__Bacteria	p__Bacteroidetes	c__[Saprospirae]	o__[Saprospirales]	f__Chitinophagaceae	g_f__Chitinophagaceae	s_g_f__Chitinophagaceae	1
844	1	0	OTU10385	n	0.00120482	-2.91908	0	-1	0.0833333	0	Inf	4.55e-05	0.000105051	7.53e-05	0.224315	0.0335701	0.224315	0.123	1.00006	5.96e-05	8.59e-05	k__Bacteria	p__Bacteroidetes	c__Sphingobacteriia	o__Sphingobacteriales	f_o__Sphingobacteriales	g_f_o__Sphingobacteriales	s_g_f_o__Sphingobacteriales	1
845	1	0	OTU10519	n	0.00120482	-2.91908	0	-1	0.0833333	0	Inf	0.0001	0.000113893	0.000106929	0.190201	0.155812	0.190201	0.78	1.00001	1.39e-05	2.01e-05	k__Bacteria	p__Bacteroidetes	c__[Saprospirae]	o__[Saprospirales]	f__Chitinophagaceae	g_f__Chitinophagaceae	s_g_f__Chitinophagaceae	1
846	1	0	OTU10521	n	0.00240964	-2.61805	4	0.612784	0.0833333	0	Inf	9.08e-05	0.000192671	0.000141722	0.339875	0.0830277	0.339875	0.052	1.0001	0.000101898	0.000146988	k__Bacteria	p__Bacteroidetes	c__[Saprospirae]	o__[Saprospirales]	f__Chitinophagaceae	g_f__Chitinophagaceae	s_g_f__Chitinophagaceae	1
847	1	0	OTU10564	n	0.00120482	-2.91908	0	-1	0.0833333	0	Inf	0.000190758	0.000210648	0.000200703	0.281129	0.211211	0.281129	0.643	1.00002	1.99e-05	2.87e-05	k__Bacteria	p__Bacteroidetes	c__[Saprospirae]	o__[Saprospirales]	f__Chitinophagaceae	g_f__Chitinophagaceae	s_g_f__Chitinophagaceae	1
848	1	0	OTU10656	n	0.00361446	-2.44196	53	1.72509	0.0833333	0	Inf	6.35e-05	7.01e-05	6.68e-05	0.1499	0.105634	0.1499	0.733	1.00001	6.59e-06	9.5e-06	k__Bacteria	p__Bacteroidetes	c__Sphingobacteriia	o__Sphingobacteriales	f_o__Sphingobacteriales	g_f_o__Sphingobacteriales	s_g_f_o__Sphingobacteriales	1
849	1	0	OTU10671	n	0.00240964	-2.61805	30	1.47857	0.0833333	0	Inf	3.63e-05	0.000122422	7.94e-05	0.220349	0.0338932	0.220349	0.149	1.00009	8.61e-05	0.000124215	k__Bacteria	p__Bacteroidetes	c__Sphingobacteriia	o__Sphingobacteriales	f_o__Sphingobacteriales	g_f_o__Sphingobacteriales	s_g_f_o__Sphingobacteriales	1
850	1	0	OTU10788	n	0.00120482	-2.91908	0	-1	0.0833333	0	Inf	8.19e-05	0.000140017	0.00011094	0.225375	0.095654	0.225375	0.352	1.00006	5.82e-05	8.39e-05	k__Bacteria	p__Bacteroidetes	c__[Saprospirae]	o__[Saprospirales]	f__Chitinophagaceae	g_f__Chitinophagaceae	s_g_f__Chitinophagaceae	1
851	1	0	OTU10840	n	0.00120482	-2.91908	0	-1	0.0833333	0	Inf	7.27e-05	0.00010534	8.9e-05	0.169017	0.121019	0.169017	0.783	1.00003	3.26e-05	4.7e-05	k__Bacteria	p__Chloroflexi	c__C0119	o_c__C0119	f_o_c__C0119	g_f_o_c__C0119	s_g_f_o_c__C0119	1
852	1	0	OTU10850	n	0.00120482	-2.91908	0	-1	0.0833333	0	Inf	0.000626704	0.000902811	0.000764757	0.527018	0.394565	0.527018	0.246	1.00028	0.000276107	0.000398034	k__Bacteria	p__Bacteroidetes	c__Cytophagia	o__Cytophagales	f__Cytophagaceae	g__Adhaeribacter	s_g__Adhaeribacter	1
853	1	0	OTU10858	n	0.00120482	-2.91908	0	-1	0.0833333	0	Inf	9.08e-05	0.00012271	0.000106756	0.225783	0.0945066	0.225783	0.316	1.00003	3.19e-05	4.6e-05	k__Bacteria	p__Bacteroidetes	c__Cytophagia	o__Cytophagales	o__Cytophagales	o__Cytophagales	o__Cytophagales	1
854	1	0	OTU10861	n	0.00361446	-2.44196	86	1.935	0.0833333	0	Inf	0.000227272	0.000228192	0.000227732	0.286291	0.221774	0.286291	0.679	1	9.19e-07	1.33e-06	k__Bacteria	p__Bacteroidetes	c__Cytophagia	o__Cytophagales	f__Cytophagaceae	g_f__Cytophagaceae	s_g_f__Cytophagaceae	1
855	1	0	OTU10896	n	0.00120482	-2.91908	0	-1	0.0833333	0	Inf	8.17e-05	9.64e-05	8.91e-05	0.154673	0.118907	0.154673	0.76	1.00001	1.47e-05	2.13e-05	k__Bacteria	p__Bacteroidetes	c__Cytophagia	o__Cytophagales	f__Cytophagaceae	g_f__Cytophagaceae	s_g_f__Cytophagaceae	1
856	1	0	OTU111	n	0.00120482	-2.91908	0	-1	0.0833333	0	Inf	0.0007543	0.000797603	0.000775952	0.477241	0.468047	0.477241	0.934	1.00004	4.33e-05	6.24e-05	k__Bacteria	p__Acidobacteria	c__Acidobacteria-6	o__iii1-15	f_o__iii1-15	g_f_o__iii1-15	s_g_f_o__iii1-15	1
857	1	0	OTU1113	n	0.00240964	-2.61805	576	2.7605	0.0833333	0	Inf	0.00208183	0.00209752	0.00208967	0.501877	0.498123	0.501877	0.96	1.00002	1.57e-05	2.26e-05	k__Bacteria	p__Acidobacteria	c__Acidobacteria-6	o__iii1-15	f_o__iii1-15	g_f_o__iii1-15	s_g_f_o__iii1-15	1
858	1	0	OTU11176	n	0.00240964	-2.61805	0	-1	0.0833333	0	Inf	0.000318253	0.000386327	0.00035229	0.391649	0.284398	0.391649	0.459	1.00007	6.81e-05	9.82e-05	k__Bacteria	p__Fibrobacteres	c__Fibrobacteria	o__258ds10	f_o__258ds10	g_f_o__258ds10	s_g_f_o__258ds10	1
859	1	0	OTU11177	n	0.00120482	-2.91908	0	-1	0.0833333	0	Inf	0.000427424	0.000395105	0.000411264	0.442662	0.442662	0.34311	0.444	0.999968	-3.23e-05	-4.66e-05	k__Bacteria	p__Gemmatimonadetes	c__Gemmatimonadetes	o__Ellin5290	f_o__Ellin5290	g_f_o__Ellin5290	s_g_f_o__Ellin5290	1
860	1	0	OTU11178	n	0.00120482	-2.91908	0	-1	0.0833333	0	Inf	0.000163672	0.000324201	0.000243937	0.450924	0.149102	0.450924	0.045	1.00016	0.000160529	0.000231538	k__Bacteria	p__Gemmatimonadetes	c__Gemmatimonadetes	o__Gemmatimonadales	f__Ellin5301	g_f__Ellin5301	s_g_f__Ellin5301	3
861	1	0	OTU11184	n	0.00361446	-2.44196	25	1.39967	0.0833333	0	Inf	0.00021798	0.000201578	0.000209779	0.269395	0.269395	0.240227	0.84	0.999984	-1.64e-05	-2.37e-05	k__Bacteria	p__Chlorobi	c_p__Chlorobi	o_c_p__Chlorobi	f_o_c_p__Chlorobi	g_f_o_c_p__Chlorobi	s_g_f_o_c_p__Chlorobi	1
862	1	0	OTU11258	n	0.00120482	-2.91908	0	-1	0.0833333	0	Inf	0.000245274	0.000517234	0.000381254	0.532975	0.178704	0.532975	0.022	1.00027	0.000271959	0.000392205	k__Bacteria	p__Nitrospirae	c__Nitrospira	o__Nitrospirales	f__Nitrospiraceae	g__Nitrospira	s_g__Nitrospira	3
863	1	0	OTU11286	n	0.00240964	-2.61805	1	0.0413927	0.0833333	0	Inf	0.000445172	0.000490416	0.000467794	0.430576	0.370083	0.430576	0.641	1.00005	4.52e-05	6.52e-05	k__Bacteria	p__Gemmatimonadetes	c__Gemmatimonadetes	o_c__Gemmatimonadetes	f_o_c__Gemmatimonadetes	g_f_o_c__Gemmatimonadetes	s_g_f_o_c__Gemmatimonadetes	1
864	1	0	OTU11289	n	0.00120482	-2.91908	0	-1	0.0833333	0	Inf	0.000826174	0.000894338	0.000860256	0.501245	0.444621	0.501245	0.572	1.00007	6.82e-05	9.83e-05	k__Bacteria	p__Gemmatimonadetes	c__Gemmatimonadetes	o__Gemmatimonadales	f__Ellin5301	g_f__Ellin5301	s_g_f__Ellin5301	1
865	1	0	OTU11298	n	0.00240964	-2.61805	84	1.9248	0.0833333	0	Inf	0.000154765	0.000166353	0.000160559	0.24052	0.178503	0.24052	0.683	1.00001	1.16e-05	1.67e-05	k__Bacteria	p__Gemmatimonadetes	c__Gemmatimonadetes	o_c__Gemmatimonadetes	f_o_c__Gemmatimonadetes	g_f_o_c__Gemmatimonadetes	s_g_f_o_c__Gemmatimonadetes	1
866	1	0	OTU11300	n	0.00240964	-2.61805	1	0.0413927	0.0833333	0	Inf	0.000145537	0.000131634	0.000138585	0.194474	0.194474	0.169614	0.864	0.999986	-1.39e-05	-2.01e-05	k__Bacteria	p__Gemmatimonadetes	c__Gemmatimonadetes	o__Gemmatimonadales	f__Ellin5301	g_f__Ellin5301	s_g_f__Ellin5301	1
867	1	0	OTU11301	n	0.00120482	-2.91908	0	-1	0.0833333	0	Inf	0.000218331	0.000122942	0.000170636	0.236946	0.236946	0.128659	0.514	0.999905	-9.54e-05	-0.000137594	k__Bacteria	p__Gemmatimonadetes	c__Gemmatimonadetes	o__Ellin5290	f_o__Ellin5290	g_f_o__Ellin5290	s_g_f_o__Ellin5290	1
868	1	0	OTU11371	n	0.00240964	-2.61805	1	0.0413927	0.0833333	0	Inf	0.000372417	0.000289493	0.000330955	0.354255	0.354255	0.26554	0.538	0.999917	-8.29e-05	-0.000119595	k__Bacteria	p__Gemmatimonadetes	c__Gemmatimonadetes	o__Gemmatimonadales	f__Ellin5301	g_f__Ellin5301	s_g_f__Ellin5301	1
869	1	0	OTU11372	n	0.00361446	-2.44196	2271	3.35624	0.0833333	0	Inf	0.0003002	0.000245719	0.00027296	0.346232	0.346232	0.257201	0.526	0.999946	-5.45e-05	-7.86e-05	k__Bacteria	p__Gemmatimonadetes	c__Gemmatimonadetes	o__Ellin5290	f_o__Ellin5290	g_f_o__Ellin5290	s_g_f_o__Ellin5290	1
870	1	0	OTU11500	n	0.00120482	-2.91908	0	-1	0.0833333	0	Inf	0.000481832	0.000702313	0.000592073	0.550733	0.346621	0.550733	0.088	1.00022	0.000220481	0.000317898	k__Bacteria	p__Planctomycetes	c__Planctomycetia	o__Gemmatales	f__Isosphaeraceae	g_f__Isosphaeraceae	s_g_f__Isosphaeraceae	1
871	1	0	OTU11577	n	0.00120482	-2.91908	0	-1	0.0833333	0	Inf	0.000408846	0.00050963	0.000459238	0.495415	0.346216	0.495415	0.239	1.0001	0.000100784	0.000145334	k__Bacteria	p__Nitrospirae	c__Nitrospira	o__Nitrospirales	f__Nitrospiraceae	g__Nitrospira	s_g__Nitrospira	1
872	1	0	OTU11623	n	0.00240964	-2.61805	101	2.00475	0.0833333	0	Inf	0.000199773	0.000297725	0.000248749	0.341968	0.208214	0.341968	0.356	1.0001	9.8e-05	0.00014128	k__Bacteria	p__Gemmatimonadetes	c__Gemm-1	o_c__Gemm-1	f_o_c__Gemm-1	g_f_o_c__Gemm-1	s_g_f_o_c__Gemm-1	1
873	1	0	OTU11633	n	0.00361446	-2.44196	200	2.30125	0.0833333	0	Inf	0.000109058	0.000113933	0.000111495	0.182475	0.181137	0.182475	0.985	1	4.87e-06	7.03e-06	k__Bacteria	p__Fibrobacteres	c__Fibrobacteria	o__258ds10	f_o__258ds10	g_f_o__258ds10	s_g_f_o__258ds10	1
874	1	0	OTU11637	n	0.00240964	-2.61805	30	1.47857	0.0833333	0	Inf	0.000918597	0.000946071	0.000932334	0.474387	0.474387	0.453006	0.817	1.00003	2.75e-05	3.96e-05	k__Bacteria	p__Acidobacteria	c__DA052	o__Ellin6513	f_o__Ellin6513	g_f_o__Ellin6513	s_g_f_o__Ellin6513	1
875	1	0	OTU11638	n	0.00120482	-2.91908	0	-1	0.0833333	0	Inf	0.000536393	0.000552492	0.000544443	0.416787	0.401384	0.416787	0.902	1.00002	1.61e-05	2.32e-05	k__Bacteria	p__Acidobacteria	c__DA052	o__Ellin6513	f_o__Ellin6513	g_f_o__Ellin6513	s_g_f_o__Ellin6513	1
876	1	0	OTU11639	n	0.00120482	-2.91908	0	-1	0.0833333	0	Inf	3.64e-05	7.89e-05	5.76e-05	0.195572	0.0467405	0.195572	0.231	1.00004	4.25e-05	6.13e-05	k__Bacteria	p__Planctomycetes	c__Planctomycetia	o__Gemmatales	f__Isosphaeraceae	g_f__Isosphaeraceae	s_g_f__Isosphaeraceae	1
877	1	0	OTU11641	n	0.00120482	-2.91908	0	-1	0.0833333	0	Inf	0.000354579	0.000341563	0.000348071	0.377296	0.377296	0.350465	0.844	0.999987	-1.3e-05	-1.88e-05	k__Bacteria	p__Actinobacteria	c__Actinobacteria	o__Actinomycetales	f__Nocardioidaceae	g_f__Nocardioidaceae	s_g_f__Nocardioidaceae	1
878	1	0	OTU11643	n	0.00240964	-2.61805	2025	3.30645	0.0833333	0	Inf	6.37e-05	0.000122978	9.33e-05	0.235274	0.0758295	0.235274	0.203	1.00006	5.93e-05	8.55e-05	k__Bacteria	p__Gemmatimonadetes	c__Gemm-1	o_c__Gemm-1	f_o_c__Gemm-1	g_f_o_c__Gemm-1	s_g_f_o_c__Gemm-1	1
879	1	0	OTU11649	n	0.00120482	-2.91908	0	-1	0.0833333	0	Inf	6.36e-05	0.000140482	0.000102051	0.2704	0.0692684	0.2704	0.117	1.00008	7.69e-05	0.000110877	k__Bacteria	p__Planctomycetes	c__Planctomycetia	o__Gemmatales	f__Isosphaeraceae	g_f__Isosphaeraceae	s_g_f__Isosphaeraceae	1
880	1	0	OTU11662	n	0.00120482	-2.91908	0	-1	0.0833333	0	Inf	6.36e-05	9.66e-05	8.01e-05	0.193795	0.0882406	0.193795	0.378	1.00003	3.3e-05	4.76e-05	k__Bacteria	p__Acidobacteria	c__EC1113	o_c__EC1113	f_o_c__EC1113	g_f_o_c__EC1113	s_g_f_o_c__EC1113	1
881	1	0	OTU11675	n	0.00361446	-2.44196	5	0.70757	0.0833333	0	Inf	0.000127138	8.76e-05	0.000107354	0.219313	0.219313	0.11653	0.457	0.99996	-3.96e-05	-5.71e-05	k__Bacteria	p__Acidobacteria	c__DA052	o__Ellin6513	f_o__Ellin6513	g_f_o__Ellin6513	s_g_f_o__Ellin6513	1
882	1	0	OTU11695	n	0.00120482	-2.91908	0	-1	0.0833333	0	Inf	0.000108922	0.000175424	0.000142173	0.264402	0.0993124	0.264402	0.224	1.00007	6.65e-05	9.59e-05	k__Bacteria	p__Acidobacteria	c__DA052	o__Ellin6513	f_o__Ellin6513	g_f_o__Ellin6513	s_g_f_o__Ellin6513	1
883	1	0	OTU11709	n	0.00361446	-2.44196	3	0.491362	0.0833333	0	Inf	0.000172434	0.000131433	0.000151933	0.252207	0.252207	0.154477	0.495	0.999959	-4.1e-05	-5.91e-05	k__Bacteria	p__[Thermi]	c__Deinococci	o__Deinococcales	f__Deinococcaceae	g__Deinococcus	s_g__Deinococcus	1
884	1	0	OTU11727	n	0.00120482	-2.91908	0	-1	0.0833333	0	Inf	0.000309006	0.000298168	0.000303587	0.350768	0.320434	0.350768	0.835	0.999989	-1.08e-05	-1.56e-05	k__Bacteria	p__Acidobacteria	c__DA052	o__Ellin6513	f_o__Ellin6513	g_f_o__Ellin6513	s_g_f_o__Ellin6513	1
885	1	0	OTU11862	n	0.00120482	-2.91908	0	-1	0.0833333	0	Inf	4.54e-05	0.000122739	8.41e-05	0.286772	0.0400052	0.286772	0.049	1.00008	7.73e-05	0.00011156	k__Bacteria	p__Planctomycetes	c__Planctomycetia	o__Gemmatales	f__Isosphaeraceae	g_f__Isosphaeraceae	s_g_f__Isosphaeraceae	3
886	1	0	OTU12082	n	0.00120482	-2.91908	0	-1	0.0833333	0	Inf	0.00140778	0.00146365	0.00143571	0.491524	0.490271	0.491524	0.979	1.00006	5.59e-05	8.05e-05	k__Bacteria	p__Actinobacteria	c__Actinobacteria	o__Actinomycetales	f__Pseudonocardiaceae	g__Pseudonocardia	s_g__Pseudonocardia	1
887	1	0	OTU12084	n	0.00240964	-2.61805	0	-1	0.0833333	0	Inf	0.00113592	0.000858973	0.000997446	0.485056	0.485056	0.384452	0.411	0.999723	-0.000276946	-0.000399151	k__Bacteria	p__Acidobacteria	c__Acidobacteria-5	o_c__Acidobacteria-5	f_o_c__Acidobacteria-5	g_f_o_c__Acidobacteria-5	s_g_f_o_c__Acidobacteria-5	1
888	1	0	OTU12085	n	0.00120482	-2.91908	0	-1	0.0833333	0	Inf	0.00031825	0.00023648	0.000277365	0.403717	0.403717	0.243598	0.245	0.999918	-8.18e-05	-0.000117937	k__Bacteria	p__Acidobacteria	c__Acidobacteria-5	o_c__Acidobacteria-5	f_o_c__Acidobacteria-5	g_f_o_c__Acidobacteria-5	s_g_f_o_c__Acidobacteria-5	1
889	1	0	OTU12086	n	0.00120482	-2.91908	0	-1	0.0833333	0	Inf	0.000299716	0.000289559	0.000294638	0.357916	0.357916	0.298339	0.699	0.99999	-1.02e-05	-1.46e-05	k__Bacteria	p__Planctomycetes	c__Planctomycetia	o__Gemmatales	f__Isosphaeraceae	g_f__Isosphaeraceae	s_g_f__Isosphaeraceae	1
890	1	0	OTU12132	n	0.00240964	-2.61805	3	0.491362	0.0833333	0	Inf	0.000254061	0.000307129	0.000280595	0.37137	0.25151	0.37137	0.453	1.00005	5.31e-05	7.65e-05	k__Bacteria	p__Actinobacteria	c__Actinobacteria	o__Actinomycetales	f__Mycobacteriaceae	g__Mycobacterium	s_g__Mycobacterium	1
891	1	0	OTU12146	n	0.00120482	-2.91908	0	-1	0.0833333	0	Inf	5.45e-05	0.000105183	7.98e-05	0.211727	0.0632024	0.211727	0.239	1.00005	5.07e-05	7.31e-05	k__Bacteria	p__Planctomycetes	c__Planctomycetia	o__Gemmatales	f__Gemmataceae	g_f__Gemmataceae	s_g_f__Gemmataceae	1
892	1	0	OTU12159	n	0.00240964	-2.61805	1	0.0413927	0.0833333	0	Inf	0.000681856	0.000762825	0.000722341	0.509165	0.402054	0.509165	0.303	1.00008	8.1e-05	0.00011673	k__Bacteria	p__Actinobacteria	c__Actinobacteria	o__Actinomycetales	f__Mycobacteriaceae	g__Mycobacterium	s_g__Mycobacterium	1
893	1	0	OTU12188	n	0.00240964	-2.61805	26	1.41664	0.0833333	0	Inf	0.000172636	0.000262921	0.000217779	0.32338	0.220198	0.32338	0.508	1.00009	9.03e-05	0.000130226	k__Bacteria	p__Verrucomicrobia	c__Verrucomicrobiae	o__Verrucomicrobiales	f__Verrucomicrobiaceae	g_f__Verrucomicrobiaceae	s_g_f__Verrucomicrobiaceae	1
894	1	0	OTU122	n	0.00240964	-2.61805	101	2.00475	0.0833333	0	Inf	0.00031847	0.000402921	0.000360696	0.458796	0.26161	0.458796	0.143	1.00008	8.45e-05	0.000121794	k__Bacteria	p__Acidobacteria	c__Acidobacteria-6	o__iii1-15	f_o__iii1-15	g_f_o__iii1-15	s_g_f_o__iii1-15	1
895	1	0	OTU12288	n	0.00120482	-2.91908	0	-1	0.0833333	0	Inf	0.000581508	0.000560904	0.000571206	0.438377	0.395903	0.438377	0.761	0.999979	-2.06e-05	-2.97e-05	k__Bacteria	p__Actinobacteria	c__Actinobacteria	o__Actinomycetales	f__Mycobacteriaceae	g__Mycobacterium	s_g__Mycobacterium	1
896	1	0	OTU12318	n	0.00361446	-2.44196	41	1.61384	0.0833333	0	Inf	4.54e-05	7.02e-05	5.78e-05	0.17358	0.029072	0.17358	0.205	1.00002	2.49e-05	3.59e-05	k__Bacteria	p__Planctomycetes	c__Planctomycetia	o__Gemmatales	f__Isosphaeraceae	g_f__Isosphaeraceae	s_g_f__Isosphaeraceae	1
897	1	0	OTU12320	n	0.00120482	-2.91908	0	-1	0.0833333	0	Inf	0.000327405	0.000263159	0.000295282	0.32853	0.32853	0.254632	0.62	0.999936	-6.42e-05	-9.27e-05	k__Bacteria	p__Planctomycetes	c__Planctomycetia	o__Gemmatales	f__Isosphaeraceae	g_f__Isosphaeraceae	s_g_f__Isosphaeraceae	1
898	1	0	OTU12327	n	0.00240964	-2.61805	66	1.8202	0.0833333	0	Inf	0.000181743	0.000210375	0.000196059	0.229933	0.223162	0.229933	0.957	1.00003	2.86e-05	4.13e-05	k__Bacteria	p__Planctomycetes	c__Planctomycetia	o__Gemmatales	f__Isosphaeraceae	g_f__Isosphaeraceae	s_g_f__Isosphaeraceae	1
899	1	0	OTU12329	n	0.00120482	-2.91908	0	-1	0.0833333	0	Inf	0.000263775	0.000148938	0.000206357	0.378741	0.378741	0.180438	0.177	0.999885	-0.000114837	-0.000165641	k__Bacteria	p__Acidobacteria	c__Acidobacteria-5	o_c__Acidobacteria-5	f_o_c__Acidobacteria-5	g_f_o_c__Acidobacteria-5	s_g_f_o_c__Acidobacteria-5	1
900	1	0	OTU12369	n	0.00120482	-2.91908	0	-1	0.0833333	0	Inf	0.000454766	0.000456503	0.000455635	0.375715	0.332698	0.375715	0.75	1	1.74e-06	2.51e-06	k__Bacteria	p__Actinobacteria	c__MB-A2-108	o__0319-7L14	f_o__0319-7L14	g_f_o__0319-7L14	s_g_f_o__0319-7L14	1
901	1	0	OTU12372	n	0.00361446	-2.44196	39	1.59218	0.0833333	0	Inf	0.00019072	0.000157878	0.000174299	0.263421	0.263421	0.226447	0.812	0.999967	-3.28e-05	-4.74e-05	k__Bacteria	p__Planctomycetes	c__Planctomycetia	o__Gemmatales	f__Isosphaeraceae	g_f__Isosphaeraceae	s_g_f__Isosphaeraceae	1
902	1	0	OTU12411	n	0.00240964	-2.61805	200	2.30125	0.0833333	0	Inf	0.00105466	0.00121912	0.00113689	0.536163	0.463837	0.536163	0.3	1.00016	0.000164452	0.000236985	k__Bacteria	p__Actinobacteria	c__Actinobacteria	o__Actinomycetales	f_o__Actinomycetales	g_f_o__Actinomycetales	s_g_f_o__Actinomycetales	1
903	1	0	OTU125	n	0.00120482	-2.91908	0	-1	0.0833333	0	Inf	6.38e-05	0.000175272	0.000119546	0.340357	0.0395442	0.340357	0.034	1.00011	0.000111453	0.000160774	k__Bacteria	p__Acidobacteria	c__Acidobacteria-6	o__iii1-15	f_o__iii1-15	g_f_o__iii1-15	s_g_f_o__iii1-15	3
904	1	0	OTU1254	n	0.00120482	-2.91908	0	-1	0.0833333	0	Inf	0.000427278	0.000228153	0.000327715	0.531181	0.531181	0.198912	0.027	0.999801	-0.000199126	-0.000287183	k__Bacteria	p__Acidobacteria	c__Acidobacteria-6	o__iii1-15	f_o__iii1-15	g_f_o__iii1-15	s_g_f_o__iii1-15	2
905	1	0	OTU12546	n	0.00120482	-2.91908	0	-1	0.0833333	0	Inf	0.000190849	0.000149281	0.000170065	0.290943	0.290943	0.172423	0.411	0.999958	-4.16e-05	-6e-05	k__Bacteria	p__Actinobacteria	c__Actinobacteria	o__Actinomycetales	f__Mycobacteriaceae	g__Mycobacterium	s__llatzerense	1
906	1	0	OTU12582	n	0.00240964	-2.61805	101.5	2.00689	0.0833333	0	Inf	0.000181778	0.000218905	0.000200342	0.273164	0.168026	0.273164	0.469	1.00004	3.71e-05	5.36e-05	k__Bacteria	p__Actinobacteria	c__Actinobacteria	o__Actinomycetales	f__Microbacteriaceae	g__Salinibacterium	s__amurskyense	1
907	1	0	OTU12665	n	0.00240964	-2.61805	21	1.32428	0.0833333	0	Inf	0.00939602	0.00844222	0.00891912	0.526735	0.526735	0.473265	0.065	0.999055	-0.000953799	-0.00136388	k__Bacteria	p__Actinobacteria	c__Actinobacteria	o__Actinomycetales	f_o__Actinomycetales	g_f_o__Actinomycetales	s_g_f_o__Actinomycetales	1
908	1	0	OTU12672	n	0.00120482	-2.91908	0	-1	0.0833333	0	Inf	0.00242572	0.00250738	0.00246655	0.508277	0.491723	0.508277	0.773	1.00008	8.17e-05	0.000117522	k__Bacteria	p__Actinobacteria	c__MB-A2-108	o__0319-7L14	f_o__0319-7L14	g_f_o__0319-7L14	s_g_f_o__0319-7L14	1
909	1	0	OTU12674	n	0.00240964	-2.61805	9	0.959041	0.0833333	0	Inf	0.0011816	0.000964908	0.00107325	0.5097	0.5097	0.449524	0.538	0.999784	-0.000216694	-0.000312288	k__Bacteria	p__Actinobacteria	c__Actinobacteria	o__Actinomycetales	f__Micromonosporaceae	g__Pilimelia	s_g__Pilimelia	1
910	1	0	OTU12675	n	0.00481928	-2.31702	291	2.46404	0.0833333	0	Inf	0.000408612	0.000289213	0.000348913	0.455429	0.455429	0.222026	0.118	0.999881	-0.000119399	-0.000172197	k__Bacteria	p__Actinobacteria	c__MB-A2-108	o__0319-7L14	f_o__0319-7L14	g_f_o__0319-7L14	s_g_f_o__0319-7L14	1
911	1	0	OTU12679	n	0.00120482	-2.91908	0	-1	0.0833333	0	Inf	0.000245476	0.00021033	0.000227903	0.319143	0.319143	0.247204	0.644	0.999965	-3.51e-05	-5.07e-05	k__Bacteria	p__Actinobacteria	c__Actinobacteria	o__Actinomycetales	f__Micromonosporaceae	g__Pilimelia	s_g__Pilimelia	1
912	1	0	OTU12699	n	0.00240964	-2.61805	1	0.0413927	0.0833333	0	Inf	0.000336389	0.00030701	0.0003217	0.32919	0.32919	0.306752	0.905	0.999971	-2.94e-05	-4.24e-05	k__Bacteria	p__Actinobacteria	c__Actinobacteria	o__Actinomycetales	f__Micromonosporaceae	g__Pilimelia	s_g__Pilimelia	1
913	1	0	OTU12760	n	0.00120482	-2.91908	0	-1	0.0833333	0	Inf	8.18e-05	9.63e-05	8.9e-05	0.193146	0.102043	0.193146	0.475	1.00001	1.45e-05	2.1e-05	k__Bacteria	p__Actinobacteria	c__Actinobacteria	o__Actinomycetales	f__Micromonosporaceae	f__Micromonosporaceae	f__Micromonosporaceae	1
914	1	0	OTU12775	n	0.00240964	-2.61805	58	1.76418	0.0833333	0	Inf	0.000517712	0.000630386	0.000574049	0.451022	0.400827	0.451022	0.665	1.00011	0.000112674	0.000162461	k__Bacteria	p__Actinobacteria	c__Actinobacteria	o__Actinomycetales	f__Micromonosporaceae	g__Pilimelia	s_g__Pilimelia	1
915	1	0	OTU12789	n	0.00481928	-2.31702	181.5	2.25912	0.0833333	0	Inf	0.008124	0.00827034	0.00819717	0.504463	0.495537	0.504463	0.899	1.00015	0.000146335	0.000209401	k__Bacteria	p__Actinobacteria	c__Actinobacteria	o__Actinomycetales	f__Intrasporangiaceae	g__Phycicoccus	s_g__Phycicoccus	1
916	1	0	OTU12811	n	0.00120482	-2.91908	0	-1	0.0833333	0	Inf	0.000508812	0.000472998	0.000490905	0.441463	0.441463	0.361321	0.527	0.999964	-3.58e-05	-5.16e-05	k__Bacteria	p__Actinobacteria	c__MB-A2-108	o__0319-7L14	f_o__0319-7L14	g_f_o__0319-7L14	s_g_f_o__0319-7L14	1
917	1	0	OTU12813	n	0.00120482	-2.91908	0	-1	0.0833333	0	Inf	0.00138147	0.00159561	0.00148854	0.516823	0.464035	0.516823	0.513	1.00021	0.000214138	0.000308477	k__Bacteria	p__Actinobacteria	c__Actinobacteria	o__Actinomycetales	f__Frankiaceae	g_f__Frankiaceae	s_g_f__Frankiaceae	1
918	1	0	OTU12815	n	0.00240964	-2.61805	7	0.851258	0.0833333	0	Inf	0.000163389	0.000227714	0.000195551	0.291118	0.1702	0.291118	0.419	1.00006	6.43e-05	9.28e-05	k__Bacteria	p__Actinobacteria	c__MB-A2-108	o__0319-7L14	f_o__0319-7L14	g_f_o__0319-7L14	s_g_f_o__0319-7L14	1
919	1	0	OTU12819	n	0.00240964	-2.61805	1	0.0413927	0.0833333	0	Inf	0.000226641	0.00017555	0.000201096	0.271322	0.271322	0.218242	0.726	0.999949	-5.11e-05	-7.37e-05	k__Bacteria	p__Actinobacteria	c__MB-A2-108	o__0319-7L14	f_o__0319-7L14	g_f_o__0319-7L14	s_g_f_o__0319-7L14	1
920	1	0	OTU12905	n	0.00481928	-2.31702	92	1.96426	0.0833333	0	Inf	0.00964236	0.00904861	0.00934549	0.515883	0.515883	0.484117	0.494	0.999412	-0.000593749	-0.000848668	k__Bacteria	p__Actinobacteria	c__Actinobacteria	o__Actinomycetales	f__Nakamurellaceae	g_f__Nakamurellaceae	s_g_f__Nakamurellaceae	1
921	1	0	OTU12907	n	0.00240964	-2.61805	2	0.322219	0.0833333	0	Inf	0.00203494	0.00212141	0.00207818	0.510402	0.489598	0.510402	0.779	1.00009	8.65e-05	0.00012449	k__Bacteria	p__Actinobacteria	c__Actinobacteria	o__Actinomycetales	f_o__Actinomycetales	g_f_o__Actinomycetales	s_g_f_o__Actinomycetales	1
922	1	0	OTU12910	n	0.00361446	-2.44196	14	1.14922	0.0833333	0	Inf	0.000544852	0.000499531	0.000522192	0.444409	0.444409	0.392891	0.713	0.999955	-4.53e-05	-6.53e-05	k__Bacteria	p__Actinobacteria	c__MB-A2-108	o__0319-7L14	f_o__0319-7L14	g_f_o__0319-7L14	s_g_f_o__0319-7L14	1
923	1	0	OTU12915	n	0.00361446	-2.44196	17	1.233	0.0833333	0	Inf	0.000481849	0.000614485	0.000548167	0.480421	0.358119	0.480421	0.337	1.00013	0.000132636	0.000191249	k__Bacteria	p__Actinobacteria	c__Actinobacteria	o_c__Actinobacteria	f_o_c__Actinobacteria	g_f_o_c__Actinobacteria	s_g_f_o_c__Actinobacteria	1
924	1	0	OTU12916	n	0.00120482	-2.91908	0	-1	0.0833333	0	Inf	0.00614347	0.00616847	0.00615597	0.501016	0.498984	0.501016	0.983	1.00002	2.5e-05	3.59e-05	k__Bacteria	p__Actinobacteria	c__Actinobacteria	o__Actinomycetales	f__Intrasporangiaceae	g__Terracoccus	s_g__Terracoccus	1
925	1	0	OTU12917	n	0.00240964	-2.61805	0	-1	0.0833333	0	Inf	0.000426604	0.000534526	0.000480565	0.397245	0.345222	0.397245	0.729	1.00011	0.000107922	0.000155624	k__Bacteria	p__Actinobacteria	c__Actinobacteria	o__Actinomycetales	f__Frankiaceae	g_f__Frankiaceae	s_g_f__Frankiaceae	1
926	1	0	OTU12919	n	0.00120482	-2.91908	0	-1	0.0833333	0	Inf	0.00046332	0.000525839	0.00049458	0.417687	0.346961	0.417687	0.636	1.00006	6.25e-05	9.02e-05	k__Bacteria	p__Actinobacteria	c__Actinobacteria	o__Actinomycetales	f_o__Actinomycetales	g_f_o__Actinomycetales	s_g_f_o__Actinomycetales	1
927	1	0	OTU12921	n	0.00120482	-2.91908	0	-1	0.0833333	0	Inf	0.000472517	0.000534976	0.000503746	0.38215	0.38215	0.36032	0.898	1.00006	6.25e-05	9.01e-05	k__Bacteria	p__Actinobacteria	c__Actinobacteria	o__Actinomycetales	f__Kineosporiaceae	g_f__Kineosporiaceae	s_g_f__Kineosporiaceae	1
928	1	0	OTU12922	n	0.00120482	-2.91908	0	-1	0.0833333	0	Inf	0.000118264	7.89e-05	9.86e-05	0.155511	0.155511	0.114335	0.763	0.999961	-3.94e-05	-5.68e-05	k__Bacteria	p__Actinobacteria	c__MB-A2-108	o__0319-7L14	f_o__0319-7L14	g_f_o__0319-7L14	s_g_f_o__0319-7L14	1
929	1	0	OTU12925	n	0.00120482	-2.91908	0	-1	0.0833333	0	Inf	0.000154382	0.000280336	0.000217359	0.391528	0.118377	0.391528	0.067	1.00013	0.000125954	0.000181674	k__Bacteria	p__Actinobacteria	c__Actinobacteria	o__Actinomycetales	f__Nocardiaceae	g__Rhodococcus	s_g__Rhodococcus	1
930	1	0	OTU12926	n	0.00240964	-2.61805	21	1.32428	0.0833333	0	Inf	0.00054506	0.000455311	0.000500185	0.484318	0.484318	0.325102	0.18	0.99991	-8.97e-05	-0.000129416	k__Bacteria	p__Actinobacteria	c__Actinobacteria	o__Actinomycetales	f_o__Actinomycetales	g_f_o__Actinomycetales	s_g_f_o__Actinomycetales	1
931	1	0	OTU12927	n	0.00120482	-2.91908	0	-1	0.0833333	0	Inf	0.000136339	0.000254227	0.000195283	0.371954	0.155147	0.371954	0.132	1.00012	0.000117888	0.000170043	k__Bacteria	p__Actinobacteria	c__Actinobacteria	o__Actinomycetales	f_o__Actinomycetales	g_f_o__Actinomycetales	s_g_f_o__Actinomycetales	1
932	1	0	OTU12928	n	0.00240964	-2.61805	50	1.69984	0.0833333	0	Inf	0.00106301	0.00111458	0.0010888	0.493562	0.488158	0.493562	0.95	1.00005	5.16e-05	7.43e-05	k__Bacteria	p__Actinobacteria	c__Actinobacteria	o__Actinomycetales	f__Nocardioidaceae	g_f__Nocardioidaceae	s_g_f__Nocardioidaceae	1
933	1	0	OTU12930	n	0.00120482	-2.91908	0	-1	0.0833333	0	Inf	0.000181535	0.000140645	0.00016109	0.271295	0.271295	0.140317	0.32	0.999959	-4.09e-05	-5.9e-05	k__Bacteria	p__Actinobacteria	c__Actinobacteria	o__Actinomycetales	f__Cellulomonadaceae	g__Demequina	s_g__Demequina	1
934	1	0	OTU12932	n	0.00120482	-2.91908	0	-1	0.0833333	0	Inf	0.000217796	0.000192853	0.000205324	0.255363	0.255363	0.234815	0.917	0.999975	-2.49e-05	-3.6e-05	k__Bacteria	p__Actinobacteria	c__Actinobacteria	o__Actinomycetales	f_o__Actinomycetales	g_f_o__Actinomycetales	s_g_f_o__Actinomycetales	1
935	1	0	OTU12934	n	0.00240964	-2.61805	26	1.41664	0.0833333	0	Inf	0.000409403	0.000297845	0.000353624	0.364472	0.364472	0.270728	0.516	0.999888	-0.000111558	-0.000160887	k__Bacteria	p__Actinobacteria	c__Actinobacteria	o__Actinomycetales	f__Nocardioidaceae	g_f__Nocardioidaceae	s_g_f__Nocardioidaceae	1
936	1	0	OTU12935	n	0.00120482	-2.91908	0	-1	0.0833333	0	Inf	0.00036365	0.000421296	0.000392473	0.383371	0.274536	0.383371	0.503	1.00006	5.76e-05	8.31e-05	k__Bacteria	p__Actinobacteria	c__Actinobacteria	o__Actinomycetales	f__Micromonosporaceae	g__Actinoplanes	s_g__Actinoplanes	1
937	1	0	OTU12943	n	0.00120482	-2.91908	0	-1	0.0833333	0	Inf	0.000218114	0.000227892	0.000223003	0.27373	0.21735	0.27373	0.754	1.00001	9.78e-06	1.41e-05	k__Bacteria	p__Actinobacteria	c__Actinobacteria	o__Actinomycetales	f__Micromonosporaceae	g__Catellatospora	s_g__Catellatospora	1
938	1	0	OTU12944	n	0.00120482	-2.91908	0	-1	0.0833333	0	Inf	0.000601161	0.000175316	0.000388239	0.372771	0.372771	0.0806369	0.283	0.999574	-0.000425846	-0.000614127	k__Bacteria	p__Actinobacteria	c__Actinobacteria	o__Actinomycetales	f__Geodermatophilaceae	g__Modestobacter	s_g__Modestobacter	1
939	1	0	OTU12947	n	0.00120482	-2.91908	0	-1	0.0833333	0	Inf	9.09e-05	9.64e-05	9.36e-05	0.202176	0.10786	0.202176	0.45	1.00001	5.48e-06	7.9e-06	k__Bacteria	p__Actinobacteria	c__Actinobacteria	o__Actinomycetales	f_o__Actinomycetales	g_f_o__Actinomycetales	s_g_f_o__Actinomycetales	1
940	1	0	OTU12948	n	0.00240964	-2.61805	26	1.41664	0.0833333	0	Inf	0.000172794	0.000236998	0.000204896	0.268514	0.156171	0.268514	0.417	1.00006	6.42e-05	9.26e-05	k__Bacteria	p__Cyanobacteria	c__Chloroplast	o__Stramenopiles	f_o__Stramenopiles	g_f_o__Stramenopiles	s_g_f_o__Stramenopiles	1
941	1	0	OTU12952	n	0.00120482	-2.91908	0	-1	0.0833333	0	Inf	7.27e-05	0.000148737	0.000110725	0.28785	0.0851279	0.28785	0.152	1.00008	7.6e-05	0.000109667	k__Bacteria	p__Actinobacteria	c__Actinobacteria	o_c__Actinobacteria	f_o_c__Actinobacteria	g_f_o_c__Actinobacteria	s_g_f_o_c__Actinobacteria	1
942	1	0	OTU12953	n	0.00120482	-2.91908	0	-1	0.0833333	0	Inf	0.000127513	0.000114012	0.000120762	0.195537	0.195537	0.15173	0.723	0.999987	-1.35e-05	-1.95e-05	k__Bacteria	p__Actinobacteria	c__Actinobacteria	o__Actinomycetales	f__Sporichthyaceae	g_f__Sporichthyaceae	s_g_f__Sporichthyaceae	1
943	1	0	OTU12955	n	0.00120482	-2.91908	0	-1	0.0833333	0	Inf	0.000100043	0.000105088	0.000102565	0.164667	0.162567	0.164667	0.994	1.00001	5.05e-06	7.28e-06	k__Bacteria	p__Actinobacteria	c__Actinobacteria	o__Actinomycetales	f__Nocardioidaceae	g__Aeromicrobium	s_g__Aeromicrobium	1
944	1	0	OTU12963	n	0.00120482	-2.91908	0	-1	0.0833333	0	Inf	0.000345266	0.000237052	0.000291159	0.439197	0.439197	0.218081	0.133	0.999892	-0.000108214	-0.000156074	k__Bacteria	p__Actinobacteria	c__Actinobacteria	o__Actinomycetales	f__Nocardioidaceae	g_f__Nocardioidaceae	s_g_f__Nocardioidaceae	1
945	1	0	OTU12992	n	0.00120482	-2.91908	0	-1	0.0833333	0	Inf	0.000435731	0.000517048	0.00047639	0.426386	0.287946	0.426386	0.329	1.00008	8.13e-05	0.00011726	k__Bacteria	p__Actinobacteria	c__Actinobacteria	o__Actinomycetales	f_o__Actinomycetales	g_f_o__Actinomycetales	s_g_f_o__Actinomycetales	1
946	1	0	OTU12996	n	0.00120482	-2.91908	0	-1	0.0833333	0	Inf	0.00012732	0.000140242	0.000133781	0.224634	0.158618	0.224634	0.608	1.00001	1.29e-05	1.86e-05	k__Bacteria	p__Actinobacteria	c__Actinobacteria	o__Actinomycetales	f__Micromonosporaceae	f__Micromonosporaceae	f__Micromonosporaceae	1
947	1	0	OTU13024	n	0.00361446	-2.44196	8	0.908485	0.0833333	0	Inf	0.00938614	0.00825962	0.00882288	0.53192	0.53192	0.46808	0.025	0.998884	-0.00112652	-0.00161101	k__Bacteria	p__Actinobacteria	c__Actinobacteria	o__Actinomycetales	f_o__Actinomycetales	g_f_o__Actinomycetales	s_g_f_o__Actinomycetales	2
948	1	0	OTU13079	n	0.00361446	-2.44196	86	1.935	0.0833333	0	Inf	0.000953747	0.000806332	0.00088004	0.501738	0.501738	0.4254	0.484	0.999853	-0.000147415	-0.000212487	k__Bacteria	p__Actinobacteria	c__Actinobacteria	o__Actinomycetales	f_o__Actinomycetales	g_f_o__Actinomycetales	s_g_f_o__Actinomycetales	1
949	1	0	OTU13090	n	0.00120482	-2.91908	0	-1	0.0833333	0	Inf	0.000172622	0.00014882	0.000160721	0.214953	0.198898	0.214953	0.919	0.999976	-2.38e-05	-3.43e-05	k__Bacteria	p__Actinobacteria	c__Actinobacteria	o__Actinomycetales	f__Micrococcaceae	g__Arthrobacter	s_g__Arthrobacter	1
950	1	0	OTU13093	n	0.00361446	-2.44196	3	0.491362	0.0833333	0	Inf	0.000254377	0.00021069	0.000232534	0.364645	0.364645	0.210336	0.334	0.999956	-4.37e-05	-6.3e-05	k__Bacteria	p__Actinobacteria	c__Actinobacteria	o__Actinomycetales	f__Micromonosporaceae	g__Dactylosporangium	s_g__Dactylosporangium	1
951	1	0	OTU13112	n	0.00361446	-2.44196	296	2.47144	0.0833333	0	Inf	0.000808763	0.000867837	0.0008383	0.517617	0.446651	0.517617	0.39	1.00006	5.91e-05	8.52e-05	k__Bacteria	p__Actinobacteria	c__Actinobacteria	o__Actinomycetales	f__Mycobacteriaceae	g__Mycobacterium	s_g__Mycobacterium	1
952	1	0	OTU13123	n	0.00240964	-2.61805	30	1.47857	0.0833333	0	Inf	0.000181812	0.00020141	0.000191611	0.281555	0.228429	0.281555	0.755	1.00002	1.96e-05	2.83e-05	k__Bacteria	p__Actinobacteria	c__Actinobacteria	o__Actinomycetales	f__Mycobacteriaceae	g__Mycobacterium	g__Mycobacterium	1
953	1	0	OTU13128	n	0.00361446	-2.44196	1376	3.13865	0.0833333	0	Inf	5.45e-05	7.03e-05	6.24e-05	0.161007	0.0969945	0.161007	0.578	1.00002	1.59e-05	2.29e-05	k__Bacteria	p__Actinobacteria	c__Actinobacteria	o__Actinomycetales	f__Micromonosporaceae	g__Pilimelia	s_g__Pilimelia	1
954	1	0	OTU13129	n	0.00120482	-2.91908	0	-1	0.0833333	0	Inf	0.000109049	0.000105205	0.000107127	0.175367	0.150806	0.175367	0.853	0.999996	-3.84e-06	-5.55e-06	k__Bacteria	p__Actinobacteria	c__Actinobacteria	o__Actinomycetales	o__Actinomycetales	o__Actinomycetales	o__Actinomycetales	1
955	1	0	OTU13133	n	0.00240964	-2.61805	1	0.0413927	0.0833333	0	Inf	9.09e-05	0.000114209	0.000102563	0.198847	0.147742	0.198847	0.681	1.00002	2.33e-05	3.36e-05	k__Bacteria	p__Actinobacteria	c__Actinobacteria	o__Actinomycetales	f__Mycobacteriaceae	g__Mycobacterium	g__Mycobacterium	1
956	1	0	OTU13141	n	0.00120482	-2.91908	0	-1	0.0833333	0	Inf	3.64e-05	8.79e-05	6.21e-05	0.202049	0.043382	0.202049	0.215	1.00005	5.15e-05	7.43e-05	k__Bacteria	p__Actinobacteria	c__Actinobacteria	o__Actinomycetales	f_o__Actinomycetales	g_f_o__Actinomycetales	s_g_f_o__Actinomycetales	1
957	1	0	OTU13149	n	0.00240964	-2.61805	15	1.17898	0.0833333	0	Inf	0.000445383	0.000385902	0.000415642	0.436559	0.436559	0.298429	0.285	0.999941	-5.95e-05	-8.58e-05	k__Bacteria	p__Actinobacteria	c__Actinobacteria	o__Actinomycetales	f__Mycobacteriaceae	g__Mycobacterium	g__Mycobacterium	1
958	1	0	OTU13154	n	0.00240964	-2.61805	5	0.70757	0.0833333	0	Inf	0.000654793	0.000464551	0.000559672	0.519981	0.519981	0.311266	0.149	0.99981	-0.000190242	-0.000274307	k__Bacteria	p__Actinobacteria	c__Actinobacteria	o__Actinomycetales	f__Microbacteriaceae	g__Salinibacterium	s_g__Salinibacterium	1
959	1	0	OTU13166	n	0.00120482	-2.91908	0	-1	0.0833333	0	Inf	0.00063587	0.00067645	0.00065616	0.441824	0.430701	0.441824	0.937	1.00004	4.06e-05	5.85e-05	k__Bacteria	p__Actinobacteria	c__Actinobacteria	o__Actinomycetales	f__Nocardioidaceae	g_f__Nocardioidaceae	s_g_f__Nocardioidaceae	1
960	1	0	OTU13168	n	0.00120482	-2.91908	0	-1	0.0833333	0	Inf	0.000227085	0.00023634	0.000231712	0.308528	0.308528	0.254993	0.731	1.00001	9.25e-06	1.33e-05	k__Bacteria	p__Actinobacteria	c__Actinobacteria	o__Actinomycetales	f__Kineosporiaceae	g_f__Kineosporiaceae	s_g_f__Kineosporiaceae	1
961	1	0	OTU13181	n	0.00120482	-2.91908	0	-1	0.0833333	0	Inf	0.000635973	0.000867095	0.000751534	0.55628	0.376104	0.55628	0.141	1.00023	0.000231121	0.000333187	k__Bacteria	p__Actinobacteria	c__Actinobacteria	o__Actinomycetales	f__Nocardioidaceae	g_f__Nocardioidaceae	s_g_f__Nocardioidaceae	1
962	1	0	OTU13194	n	0.00120482	-2.91908	0	-1	0.0833333	0	Inf	0.000617384	0.000464	0.000540692	0.48634	0.48634	0.275837	0.16	0.999847	-0.000153385	-0.000221168	k__Bacteria	p__Actinobacteria	c__Actinobacteria	o__Actinomycetales	f__Mycobacteriaceae	g__Mycobacterium	s_g__Mycobacterium	1
963	1	0	OTU13197	n	0.00240964	-2.61805	28	1.44871	0.0833333	0	Inf	0.000372592	0.000359679	0.000366135	0.395747	0.395747	0.385929	0.921	0.999987	-1.29e-05	-1.86e-05	k__Bacteria	p__Actinobacteria	c__Actinobacteria	o__Actinomycetales	f__Mycobacteriaceae	g__Mycobacterium	g__Mycobacterium	1
964	1	0	OTU13205	n	0.00240964	-2.61805	6	0.78533	0.0833333	0	Inf	0.000472997	0.000508582	0.000490789	0.374791	0.374791	0.37009	0.98	1.00004	3.56e-05	5.13e-05	k__Bacteria	p__Actinobacteria	c__Actinobacteria	o__Actinomycetales	f__Streptomycetaceae	g__Kitasatospora	s_g__Kitasatospora	1
965	1	0	OTU13232	n	0.00120482	-2.91908	0	-1	0.0833333	0	Inf	0.0001	0.000157973	0.000128969	0.196857	0.129185	0.196857	0.625	1.00006	5.8e-05	8.37e-05	k__Bacteria	p__Actinobacteria	c__Actinobacteria	o__Actinomycetales	f__Mycobacteriaceae	g__Mycobacterium	s__vaccae	1
966	1	0	OTU13281	n	0.00120482	-2.91908	0	-1	0.0833333	0	Inf	0.0011713	0.00104309	0.0011072	0.528949	0.528949	0.454228	0.363	0.999872	-0.000128208	-0.00018476	k__Bacteria	p__Actinobacteria	c__Actinobacteria	o__Actinomycetales	f__Cellulomonadaceae	g__Cellulomonas	s__xylanilytica	1
967	1	0	OTU13297	n	0.00240964	-2.61805	12	1.08279	0.0833333	0	Inf	0.000200156	0.000183882	0.000192019	0.289548	0.289548	0.205206	0.555	0.999984	-1.63e-05	-2.35e-05	k__Bacteria	p__Actinobacteria	c__MB-A2-108	o__0319-7L14	f_o__0319-7L14	g_f_o__0319-7L14	s_g_f_o__0319-7L14	1
968	1	0	OTU1332	n	0.00120482	-2.91908	0	-1	0.0833333	0	Inf	5.45e-05	0.000122662	8.86e-05	0.247254	0.0683753	0.247254	0.158	1.00007	6.81e-05	9.83e-05	k__Bacteria	p__Acidobacteria	c__iii1-8	o__32-20	f_o__32-20	g_f_o__32-20	s_g_f_o__32-20	1
969	1	0	OTU13330	n	0.00120482	-2.91908	0	-1	0.0833333	0	Inf	0.00132644	0.00123713	0.00128179	0.517419	0.517419	0.482581	0.65	0.999911	-8.93e-05	-0.000128682	k__Bacteria	p__Actinobacteria	c__Actinobacteria	o__Actinomycetales	f__Intrasporangiaceae	f__Intrasporangiaceae	f__Intrasporangiaceae	1
970	1	0	OTU13341	n	0.00120482	-2.91908	0	-1	0.0833333	0	Inf	0.000890183	0.000763414	0.000826798	0.538331	0.538331	0.445181	0.33	0.999873	-0.000126769	-0.000182738	k__Bacteria	p__Actinobacteria	c__Actinobacteria	o__Actinomycetales	f__Mycobacteriaceae	g__Mycobacterium	g__Mycobacterium	1
971	1	0	OTU13365	n	0.00240964	-2.61805	30	1.47857	0.0833333	0	Inf	0.000127173	0.000157654	0.000142414	0.197681	0.165368	0.197681	0.795	1.00003	3.05e-05	4.4e-05	k__Bacteria	p__Actinobacteria	c__Actinobacteria	o__Actinomycetales	f__Micrococcaceae	g__Arthrobacter	s__crystallopoietes	1
972	1	0	OTU13403	n	0.00120482	-2.91908	0	-1	0.0833333	0	Inf	0.0010637	0.00166645	0.00136508	0.610387	0.389613	0.610387	0.003	1.0006	0.000602746	0.000868393	k__Bacteria	p__Actinobacteria	c__Actinobacteria	o__Actinomycetales	f__Nocardioidaceae	g__Kribbella	s_g__Kribbella	3
973	1	0	OTU1342	n	0.00240964	-2.61805	200	2.30125	0.0833333	0	Inf	0.00226187	0.00213912	0.0022005	0.513946	0.513946	0.486054	0.583	0.999878	-0.000122753	-0.000176706	k__Bacteria	p__Actinobacteria	c__Thermoleophilia	o__Solirubrobacterales	f__Conexibacteraceae	g_f__Conexibacteraceae	s_g_f__Conexibacteraceae	1
974	1	0	OTU13448	n	0.00120482	-2.91908	0	-1	0.0833333	0	Inf	4.56e-05	7.91e-05	6.23e-05	0.181305	0.0541382	0.181305	0.267	1.00003	3.36e-05	4.84e-05	k__Bacteria	p__Actinobacteria	c__Actinobacteria	o__Actinomycetales	f__Microbacteriaceae	f__Microbacteriaceae	f__Microbacteriaceae	1
975	1	0	OTU13458	n	0.00120482	-2.91908	0	-1	0.0833333	0	Inf	0.000209127	0.000210756	0.000209942	0.258253	0.258253	0.197191	0.711	1	1.63e-06	2.35e-06	k__Bacteria	p__Actinobacteria	c__Actinobacteria	o__Actinomycetales	f__Micromonosporaceae	g__Verrucosispora	s_g__Verrucosispora	1
976	1	0	OTU13470	n	0.00120482	-2.91908	0	-1	0.0833333	0	Inf	0.000181341	0.000175508	0.000178424	0.225855	0.225855	0.193218	0.842	0.999994	-5.83e-06	-8.41e-06	k__Bacteria	p__Actinobacteria	c__Actinobacteria	o__Actinomycetales	f__Intrasporangiaceae	g_f__Intrasporangiaceae	s_g_f__Intrasporangiaceae	1
977	1	0	OTU13492	n	0.00240964	-2.61805	16	1.20683	0.0833333	0	Inf	0.000590941	0.000613937	0.000602439	0.454949	0.326971	0.454949	0.359	1.00002	2.3e-05	3.32e-05	k__Bacteria	p__Chloroflexi	c__Ktedonobacteria	o__JG30-KF-AS9	f_o__JG30-KF-AS9	g_f_o__JG30-KF-AS9	s_g_f_o__JG30-KF-AS9	1
978	1	0	OTU13493	n	0.00481928	-2.31702	177	2.24822	0.0833333	0	Inf	0.000436581	0.000718886	0.000577734	0.488841	0.307869	0.488841	0.224	1.00028	0.000282305	0.000407045	k__Bacteria	p__AD3	c__ABS-6	o_c__ABS-6	f_o_c__ABS-6	g_f_o_c__ABS-6	s_g_f_o_c__ABS-6	1
979	1	0	OTU13576	n	0.00120482	-2.91908	0	-1	0.0833333	0	Inf	0.000145382	9.65e-05	0.000120919	0.17812	0.17812	0.1282	0.74	0.999951	-4.89e-05	-7.06e-05	k__Bacteria	p__Acidobacteria	c__PAUC37f	o_c__PAUC37f	f_o_c__PAUC37f	g_f_o_c__PAUC37f	s_g_f_o_c__PAUC37f	1
980	1	0	OTU13619	n	0.00120482	-2.91908	0	-1	0.0833333	0	Inf	0.000345203	0.000377119	0.000361161	0.212403	0.212403	0.186462	0.858	1.00003	3.19e-05	4.6e-05	k__Bacteria	p__Cyanobacteria	c__Oscillatoriophycideae	o__Oscillatoriales	f__Phormidiaceae	g__Phormidium	s__murrayii	1
981	1	0	OTU13716	n	0.00120482	-2.91908	0	-1	0.0833333	0	Inf	0.000345571	0.000324926	0.000335249	0.343597	0.343597	0.328839	0.935	0.999979	-2.06e-05	-2.98e-05	k__Bacteria	p__Chloroflexi	c__Anaerolineae	o__SBR1031	f__A4b	g_f__A4b	s_g_f__A4b	1
982	1	0	OTU13718	n	0.00120482	-2.91908	0	-1	0.0833333	0	Inf	0.000118319	0.000148942	0.00013363	0.238839	0.14757	0.238839	0.522	1.00003	3.06e-05	4.42e-05	k__Bacteria	p__Chloroflexi	c__Thermomicrobia	o__JG30-KF-CM45	f_o__JG30-KF-CM45	g_f_o__JG30-KF-CM45	s_g_f_o__JG30-KF-CM45	1
983	1	0	OTU13720	n	0.00120482	-2.91908	0	-1	0.0833333	0	Inf	0.000127513	0.000122646	0.000125079	0.175097	0.15103	0.175097	0.883	0.999995	-4.87e-06	-7.02e-06	k__Bacteria	p__Gemmatimonadetes	c__Gemm-1	o_c__Gemm-1	f_o_c__Gemm-1	g_f_o_c__Gemm-1	s_g_f_o_c__Gemm-1	1
984	1	0	OTU13721	n	0.00120482	-2.91908	0	-1	0.0833333	0	Inf	0.000218341	0.000201664	0.000210003	0.240074	0.231046	0.240074	0.975	0.999983	-1.67e-05	-2.41e-05	k__Bacteria	p__Chloroflexi	c__Thermomicrobia	o__AKYG1722	f_o__AKYG1722	g_f_o__AKYG1722	s_g_f_o__AKYG1722	1
985	1	0	OTU13722	n	0.00120482	-2.91908	0	-1	0.0833333	0	Inf	0.000726235	0.000552082	0.000639158	0.504994	0.504994	0.339336	0.209	0.999826	-0.000174153	-0.00025109	k__Bacteria	p__Acidobacteria	c__PAUC37f	o_c__PAUC37f	f_o_c__PAUC37f	g_f_o_c__PAUC37f	s_g_f_o_c__PAUC37f	1
986	1	0	OTU13723	n	0.00240964	-2.61805	4	0.612784	0.0833333	0	Inf	0.000200036	0.000166473	0.000183255	0.222358	0.222358	0.17844	0.749	0.999966	-3.36e-05	-4.84e-05	k__Bacteria	p__Cyanobacteria	c__Chloroplast	o__Stramenopiles	f_o__Stramenopiles	g_f_o__Stramenopiles	s_g_f_o__Stramenopiles	1
987	1	0	OTU13725	n	0.00361446	-2.44196	37	1.56937	0.0833333	0	Inf	0.000236764	0.000438144	0.000337454	0.440522	0.155915	0.440522	0.056	1.0002	0.000201381	0.000290433	k__Bacteria	p__Chloroflexi	c__Thermomicrobia	o__JG30-KF-CM45	f_o__JG30-KF-CM45	g_f_o__JG30-KF-CM45	s_g_f_o__JG30-KF-CM45	1
988	1	0	OTU13728	n	0.00240964	-2.61805	1	0.0413927	0.0833333	0	Inf	0.00222239	0.00282513	0.00252376	0.459759	0.293529	0.459759	0.46	1.0006	0.000602736	0.000867375	k__Bacteria	p__Cyanobacteria	c__Nostocophycideae	o__Nostocales	f__Nostocaceae	g__Nostoc	s_g__Nostoc	1
989	1	0	OTU13745	n	0.00240964	-2.61805	1	0.0413927	0.0833333	0	Inf	5.44e-05	0.000140934	9.77e-05	0.283451	0.0412574	0.283451	0.059	1.00009	8.65e-05	0.000124834	k__Bacteria	p__Cyanobacteria	c__ML635J-21	o_c__ML635J-21	f_o_c__ML635J-21	g_f_o_c__ML635J-21	s_g_f_o_c__ML635J-21	1
990	1	0	OTU13747	n	0.00240964	-2.61805	4	0.612784	0.0833333	0	Inf	7.28e-05	0.000157906	0.000115364	0.268863	0.070138	0.268863	0.171	1.00009	8.51e-05	0.000122735	k__Bacteria	p__Gemmatimonadetes	c__Gemm-1	o_c__Gemm-1	f_o_c__Gemm-1	g_f_o_c__Gemm-1	s_g_f_o_c__Gemm-1	1
991	1	0	OTU13748	n	0.00240964	-2.61805	19	1.28103	0.0833333	0	Inf	1.82e-05	0.000122941	7.06e-05	0.311001	0.0047851	0.311001	0.003	1.0001	0.000104701	0.000151041	k__Bacteria	p__Acidobacteria	c__Acidobacteriia	o__Acidobacteriales	f__Koribacteraceae	g_f__Koribacteraceae	s_g_f__Koribacteraceae	3
992	1	0	OTU13749	n	0.00240964	-2.61805	12	1.08279	0.0833333	0	Inf	0.000181907	0.000253841	0.000217874	0.24966	0.170076	0.24966	0.588	1.00007	7.19e-05	0.000103756	k__Bacteria	p__Chloroflexi	c__Anaerolineae	o__SBR1031	f__A4b	g_f__A4b	s_g_f__A4b	1
993	1	0	OTU1399	n	0.00240964	-2.61805	18	1.25768	0.0833333	0	Inf	0.000381627	0.000394398	0.000388013	0.382489	0.382489	0.326718	0.654	1.00001	1.28e-05	1.84e-05	k__Bacteria	p__Acidobacteria	c__Acidobacteria-6	o__iii1-15	f_o__iii1-15	g_f_o__iii1-15	s_g_f_o__iii1-15	1
994	1	0	OTU14248	n	0.00120482	-2.91908	0	-1	0.0833333	0	Inf	0.000145614	0.000114443	0.000130029	0.22812	0.22812	0.125734	0.461	0.999969	-3.12e-05	-4.5e-05	k__Bacteria	p__Cyanobacteria	c__Chloroplast	o__Streptophyta	f_o__Streptophyta	g_f_o__Streptophyta	s_g_f_o__Streptophyta	1
995	1	0	OTU14284	n	0.00120482	-2.91908	0	-1	0.0833333	0	Inf	0.000791552	0.000535662	0.000663607	0.463867	0.463867	0.345942	0.488	0.999744	-0.00025589	-0.000368926	k__Bacteria	p__Cyanobacteria	c__Chloroplast	o__Stramenopiles	f_o__Stramenopiles	g_f_o__Stramenopiles	s_g_f_o__Stramenopiles	1
996	1	0	OTU14378	n	0.00481928	-2.31702	1927	3.2849	0.0833333	0	Inf	0.000190994	0.000192711	0.000191853	0.269056	0.239664	0.269056	0.86	1	1.72e-06	2.48e-06	k__Bacteria	p__Chloroflexi	c__Anaerolineae	o__SBR1031	f__A4b	g_f__A4b	s_g_f__A4b	1
997	1	0	OTU14499	n	0.00361446	-2.44196	249	2.39637	0.0833333	0	Inf	0.000617736	0.000490261	0.000553998	0.474929	0.474929	0.331856	0.299	0.999873	-0.000127476	-0.000183807	k__Bacteria	p__Acidobacteria	c__Acidobacteriia	o__Acidobacteriales	f__Koribacteraceae	g__Candidatus Koribacter	s_g__Candidatus Koribacter	1
998	1	0	OTU14506	n	0.00120482	-2.91908	0	-1	0.0833333	0	Inf	0.000145498	0.000236977	0.000191238	0.265538	0.112715	0.265538	0.299	1.00009	9.15e-05	0.000131951	k__Bacteria	p__Cyanobacteria	c__Chloroplast	o__Stramenopiles	f_o__Stramenopiles	g_f_o__Stramenopiles	s_g_f_o__Stramenopiles	1
999	1	0	OTU14681	n	0.00120482	-2.91908	0	-1	0.0833333	0	Inf	0.000881871	0.000990397	0.000936134	0.491198	0.471018	0.491198	0.813	1.00011	0.000108526	0.000156423	k__Bacteria	p__AD3	c__ABS-6	o_c__ABS-6	f_o_c__ABS-6	g_f_o_c__ABS-6	s_g_f_o_c__ABS-6	1
1000	1	0	OTU14682	n	0.00240964	-2.61805	15	1.17898	0.0833333	0	Inf	0.000308944	0.000368578	0.000338761	0.310862	0.270217	0.310862	0.804	1.00006	5.96e-05	8.6e-05	k__Bacteria	p__Cyanobacteria	c__Chloroplast	o__Chlorophyta	f_o__Chlorophyta	g_f_o__Chlorophyta	s_g_f_o__Chlorophyta	1
1001	1	0	OTU14684	n	0.00120482	-2.91908	0	-1	0.0833333	0	Inf	9.09e-05	7.87e-05	8.48e-05	0.158798	0.158798	0.132587	0.815	0.999988	-1.22e-05	-1.76e-05	k__Bacteria	p__Actinobacteria	c__Acidimicrobiia	o__Acidimicrobiales	f__Iamiaceae	g__Iamia	s_g__Iamia	1
1002	1	0	OTU14688	n	0.00240964	-2.61805	72	1.85794	0.0833333	0	Inf	0.000409247	0.000394976	0.000402112	0.39579	0.39579	0.385886	0.944	0.999986	-1.43e-05	-2.06e-05	k__Bacteria	p__Actinobacteria	c__Acidimicrobiia	o__Acidimicrobiales	f__Microthrixaceae	g_f__Microthrixaceae	s_g_f__Microthrixaceae	1
1003	1	0	OTU14689	n	0.00240964	-2.61805	2	0.322219	0.0833333	0	Inf	0.000672486	0.000499848	0.000586167	0.339929	0.339929	0.24364	0.696	0.999827	-0.000172638	-0.000248918	k__Bacteria	p__Cyanobacteria	c__Chloroplast	o__Streptophyta	f_o__Streptophyta	g_f_o__Streptophyta	s_g_f_o__Streptophyta	1
1004	1	0	OTU14690	n	0.00481928	-2.31702	37	1.56937	0.0833333	0	Inf	0.000999457	0.000762363	0.00088091	0.273138	0.273138	0.231811	0.904	0.999763	-0.000237094	-0.000341753	k__Bacteria	p__Cyanobacteria	c__Chloroplast	o__Streptophyta	f_o__Streptophyta	g_f_o__Streptophyta	s_g_f_o__Streptophyta	1
1005	1	0	OTU14691	n	0.00120482	-2.91908	0	-1	0.0833333	0	Inf	0.000163571	0.000192941	0.000178256	0.231939	0.220908	0.231939	0.954	1.00003	2.94e-05	4.24e-05	k__Bacteria	p__Actinobacteria	c__Acidimicrobiia	o__Acidimicrobiales	f_o__Acidimicrobiales	g_f_o__Acidimicrobiales	s_g_f_o__Acidimicrobiales	1
1006	1	0	OTU14692	n	0.00120482	-2.91908	0	-1	0.0833333	0	Inf	0.000318525	0.000254898	0.000286712	0.267453	0.267453	0.206385	0.693	0.999936	-6.36e-05	-9.18e-05	k__Bacteria	p__Cyanobacteria	c__Chloroplast	o__Chlorophyta	f_o__Chlorophyta	g_f_o__Chlorophyta	s_g_f_o__Chlorophyta	1
1007	1	0	OTU14695	n	0.00240964	-2.61805	2	0.322219	0.0833333	0	Inf	0.000199956	0.00025455	0.000227253	0.240025	0.228118	0.240025	0.958	1.00005	5.46e-05	7.87e-05	k__Bacteria	p__TM7	c__TM7-3	o_c__TM7-3	f_o_c__TM7-3	g_f_o_c__TM7-3	s_g_f_o_c__TM7-3	1
1008	1	0	OTU14696	n	0.00120482	-2.91908	0	-1	0.0833333	0	Inf	0.000145443	0.0001846	0.000165021	0.179536	0.179536	0.159806	0.928	1.00004	3.92e-05	5.65e-05	k__Bacteria	p__TM7	c__TM7-3	o__I025	f_o__I025	g_f_o__I025	s_g_f_o__I025	1
1009	1	0	OTU14700	n	0.00240964	-2.61805	33	1.51983	0.0833333	0	Inf	0.000172685	0.000148946	0.000160815	0.25851	0.25851	0.148852	0.415	0.999976	-2.37e-05	-3.42e-05	k__Bacteria	p__Cyanobacteria	c__Chloroplast	o__Chlorophyta	f_o__Chlorophyta	g_f_o__Chlorophyta	s_g_f_o__Chlorophyta	1
1010	1	0	OTU14705	n	0.00240964	-2.61805	1	0.0413927	0.0833333	0	Inf	0.00015457	0.000105264	0.000129917	0.242358	0.242358	0.115749	0.337	0.999951	-4.93e-05	-7.11e-05	k__Bacteria	p__Chloroflexi	c__TK17	o_c__TK17	f_o_c__TK17	g_f_o_c__TK17	s_g_f_o_c__TK17	1
1011	1	0	OTU14720	n	0.00361446	-2.44196	19	1.28103	0.0833333	0	Inf	0.00013667	0.00015758	0.000147125	0.191261	0.13762	0.191261	0.694	1.00002	2.09e-05	3.02e-05	k__Bacteria	p__Cyanobacteria	c__Chloroplast	o__Chlorophyta	f_o__Chlorophyta	g_f_o__Chlorophyta	s_g_f_o__Chlorophyta	1
1012	1	0	OTU14745	n	0.00361446	-2.44196	3	0.491362	0.0833333	0	Inf	0.000136249	9.65e-05	0.000116358	0.195158	0.195158	0.118436	0.589	0.99996	-3.98e-05	-5.74e-05	k__Bacteria	p__Chloroflexi	c__Ktedonobacteria	o__Thermogemmatisporales	f__Thermogemmatisporaceae	g_f__Thermogemmatisporaceae	s_g_f__Thermogemmatisporaceae	1
1013	1	0	OTU14782	n	0.00120482	-2.91908	0	-1	0.0833333	0	Inf	0.00189906	0.00185006	0.00187456	0.493464	0.487775	0.493464	0.94	0.999951	-4.9e-05	-7.06e-05	k__Bacteria	p__Acidobacteria	c__Solibacteres	o__Solibacterales	f__Solibacteraceae	g__Candidatus Solibacter	s_g__Candidatus Solibacter	1
1014	1	0	OTU14813	n	0.00120482	-2.91908	0	-1	0.0833333	0	Inf	0.000108938	0.000140319	0.000124629	0.261369	0.0971225	0.261369	0.256	1.00003	3.14e-05	4.53e-05	k__Bacteria	p__Actinobacteria	c__Actinobacteria	o__Actinomycetales	f__Micromonosporaceae	g__Pilimelia	s_g__Pilimelia	1
1015	1	0	OTU14829	n	0.00120482	-2.91908	0	-1	0.0833333	0	Inf	8.15e-05	7.91e-05	8.03e-05	0.140724	0.11277	0.140724	0.818	0.999998	-2.4e-06	-3.46e-06	k__Bacteria	p__Actinobacteria	c__Acidimicrobiia	o__Acidimicrobiales	f_o__Acidimicrobiales	g_f_o__Acidimicrobiales	s_g_f_o__Acidimicrobiales	1
1016	1	0	OTU14849	n	0.00361446	-2.44196	1157	3.06337	0.0833333	0	Inf	0.000809101	0.000867942	0.000838521	0.499059	0.428851	0.499059	0.499	1.00006	5.88e-05	8.48e-05	k__Bacteria	p__Actinobacteria	c__Acidimicrobiia	o__Acidimicrobiales	f__C111	g_f__C111	s_g_f__C111	1
1017	1	0	OTU1494	n	0.00120482	-2.91908	0	-1	0.0833333	0	Inf	0.000918026	0.001078	0.000998013	0.501496	0.425858	0.501496	0.501	1.00016	0.000159973	0.000230563	k__Bacteria	p__Acidobacteria	c__Acidobacteria-6	o__iii1-15	f_o__iii1-15	g_f_o__iii1-15	s_g_f_o__iii1-15	1
1018	1	0	OTU1498	n	0.00120482	-2.91908	0	-1	0.0833333	0	Inf	0.000800394	0.000806516	0.000803455	0.466054	0.442751	0.466054	0.843	1.00001	6.12e-06	8.82e-06	k__Bacteria	p__Acidobacteria	c__Acidobacteria-6	o__iii1-15	f_o__iii1-15	g_f_o__iii1-15	s_g_f_o__iii1-15	1
1019	1	0	OTU15001	n	0.00120482	-2.91908	0	-1	0.0833333	0	Inf	0.000863619	0.00081516	0.00083939	0.49538	0.49538	0.468225	0.797	0.999952	-4.85e-05	-6.99e-05	k__Bacteria	p__Acidobacteria	c__[Chloracidobacteria]	o__PK29	f_o__PK29	g_f_o__PK29	s_g_f_o__PK29	1
1020	1	0	OTU15179	n	0.0060241	-2.22011	300	2.47727	0.0833333	0	Inf	9.98e-05	0.000113754	0.000106785	0.171203	0.0865495	0.171203	0.526	1.00001	1.39e-05	2.01e-05	k__Bacteria	p__Chloroflexi	c__Anaerolineae	o__SBR1031	f__A4b	g_f__A4b	s_g_f__A4b	1
1021	1	0	OTU15232	n	0.00120482	-2.91908	0	-1	0.0833333	0	Inf	0.00140883	0.00134983	0.00137933	0.510692	0.510692	0.471832	0.623	0.999941	-5.9e-05	-8.5e-05	k__Bacteria	p__Actinobacteria	c__Acidimicrobiia	o__Acidimicrobiales	f__EB1017	g_f__EB1017	s_g_f__EB1017	1
1022	1	0	OTU15240	n	0.00120482	-2.91908	0	-1	0.0833333	0	Inf	0.000191279	0.000140186	0.000165732	0.235103	0.235103	0.16615	0.644	0.999949	-5.11e-05	-7.37e-05	k__Bacteria	p__Actinobacteria	c__Acidimicrobiia	o__Acidimicrobiales	f__EB1017	g_f__EB1017	s_g_f__EB1017	1
1023	1	0	OTU15251	n	0.00361446	-2.44196	584	2.76649	0.0833333	0	Inf	9.98e-05	0.000131449	0.000115644	0.243573	0.1279	0.243573	0.366	1.00003	3.16e-05	4.56e-05	k__Bacteria	p__Gemmatimonadetes	c__Gemm-1	o_c__Gemm-1	f_o_c__Gemm-1	g_f_o_c__Gemm-1	s_g_f_o_c__Gemm-1	1
1024	1	0	OTU15314	n	0.00120482	-2.91908	0	-1	0.0833333	0	Inf	0.000963301	0.0011221	0.0010427	0.518858	0.461925	0.518858	0.441	1.00016	0.000158804	0.000228867	k__Bacteria	p__Chloroflexi	c__Gitt-GS-136	o_c__Gitt-GS-136	f_o_c__Gitt-GS-136	g_f_o_c__Gitt-GS-136	s_g_f_o_c__Gitt-GS-136	1
1025	1	0	OTU15321	n	0.00120482	-2.91908	0	-1	0.0833333	0	Inf	0.000827027	0.000849926	0.000838476	0.470626	0.456641	0.470626	0.906	1.00002	2.29e-05	3.3e-05	k__Bacteria	p__Actinobacteria	c__Acidimicrobiia	o__Acidimicrobiales	f__EB1017	g_f__EB1017	s_g_f__EB1017	1
1026	1	0	OTU15405	n	0.00120482	-2.91908	0	-1	0.0833333	0	Inf	0.000109094	8.79e-05	9.85e-05	0.205102	0.205102	0.127493	0.611	0.999979	-2.12e-05	-3.06e-05	k__Bacteria	p__Chloroflexi	c__Ktedonobacteria	o__JG30-KF-AS9	f_o__JG30-KF-AS9	g_f_o__JG30-KF-AS9	s_g_f_o__JG30-KF-AS9	1
1027	1	0	OTU15480	n	0.00120482	-2.91908	0	-1	0.0833333	0	Inf	0.000318161	0.000289565	0.000303863	0.349018	0.349018	0.306304	0.778	0.999971	-2.86e-05	-4.12e-05	k__Bacteria	p__Actinobacteria	c__Acidimicrobiia	o__Acidimicrobiales	f_o__Acidimicrobiales	g_f_o__Acidimicrobiales	s_g_f_o__Acidimicrobiales	1
1028	1	0	OTU15496	n	0.00120482	-2.91908	0	-1	0.0833333	0	Inf	0.00344525	0.00285007	0.00314766	0.547272	0.547272	0.452728	0.033	0.999407	-0.000595185	-0.000855976	k__Bacteria	p__Actinobacteria	c__Acidimicrobiia	o__Acidimicrobiales	f__EB1017	g_f__EB1017	s_g_f__EB1017	2
1029	1	0	OTU15498	n	0.00240964	-2.61805	6	0.78533	0.0833333	0	Inf	0.0009445	0.00112121	0.00103286	0.542773	0.423359	0.542773	0.19	1.00018	0.000176712	0.000254678	k__Bacteria	p__Actinobacteria	c__Acidimicrobiia	o__Acidimicrobiales	f__EB1017	g_f__EB1017	s_g_f__EB1017	1
1030	1	0	OTU15505	n	0.00361446	-2.44196	14	1.14922	0.0833333	0	Inf	0.000736627	0.000464526	0.000600577	0.545126	0.545126	0.276238	0.044	0.999728	-0.000272101	-0.000392324	k__Bacteria	p__Actinobacteria	c__Acidimicrobiia	o__Acidimicrobiales	f__EB1017	g_f__EB1017	s_g_f__EB1017	2
1031	1	0	OTU15507	n	0.00120482	-2.91908	0	-1	0.0833333	0	Inf	0.000426827	0.000622044	0.000524436	0.487157	0.33158	0.487157	0.247	1.0002	0.000195217	0.000281491	k__Bacteria	p__Chloroflexi	c__Anaerolineae	o__H39	f_o__H39	g_f_o__H39	s_g_f_o__H39	1
1032	1	0	OTU15509	n	0.00120482	-2.91908	0	-1	0.0833333	0	Inf	0.00110843	0.00105115	0.00107979	0.494253	0.494253	0.486737	0.928	0.999943	-5.73e-05	-8.26e-05	k__Bacteria	p__Proteobacteria Alpha	c__Alphaproteobacteria	o__Rhizobiales	f_o__Rhizobiales	g_f_o__Rhizobiales	s_g_f_o__Rhizobiales	1
1033	1	0	OTU15511	n	0.00120482	-2.91908	0	-1	0.0833333	0	Inf	0.00231671	0.0025436	0.00243015	0.523341	0.476659	0.523341	0.411	1.00023	0.00022689	0.000326539	k__Bacteria	p__Chloroflexi	c__Ellin6529	o_c__Ellin6529	f_o_c__Ellin6529	g_f_o_c__Ellin6529	s_g_f_o_c__Ellin6529	1
1034	1	0	OTU15512	n	0.00361446	-2.44196	2	0.322219	0.0833333	0	Inf	0.00242427	0.00239229	0.00240828	0.50332	0.50332	0.49668	0.938	0.999968	-3.2e-05	-4.6e-05	k__Bacteria	p__Actinobacteria	c__Acidimicrobiia	o__Acidimicrobiales	f__C111	g_f__C111	s_g_f__C111	1
1035	1	0	OTU15513	n	0.00361446	-2.44196	7	0.851258	0.0833333	0	Inf	0.000754907	0.000676791	0.000715849	0.405188	0.390578	0.405188	0.936	0.999922	-7.81e-05	-0.000112617	k__Bacteria	p__Chloroflexi	c__Anaerolineae	o__SBR1031	f__A4b	g_f__A4b	s_g_f__A4b	1
1036	1	0	OTU15515	n	0.00240964	-2.61805	2277	3.35738	0.0833333	0	Inf	0.000399992	0.000324372	0.000362182	0.34768	0.34768	0.255887	0.543	0.999924	-7.56e-05	-0.000109057	k__Bacteria	p__Chloroflexi	c__Anaerolineae	o__SBR1031	f__oc28	g_f__oc28	s_g_f__oc28	1
1037	1	0	OTU15522	n	0.00120482	-2.91908	0	-1	0.0833333	0	Inf	0.00019987	0.00025441	0.00022714	0.300016	0.244428	0.300016	0.692	1.00005	5.45e-05	7.87e-05	k__Bacteria	p__Chloroflexi	c__TK10	o__AKYG885	f__5B-12	g_f__5B-12	s_g_f__5B-12	1
1038	1	0	OTU15523	n	0.00120482	-2.91908	0	-1	0.0833333	0	Inf	0.000373152	0.000342402	0.000357777	0.309029	0.309029	0.256346	0.725	0.999969	-3.08e-05	-4.43e-05	k__Bacteria	p__TM7	c__TM7-1	o_c__TM7-1	f_o_c__TM7-1	g_f_o_c__TM7-1	s_g_f_o_c__TM7-1	1
1039	1	0	OTU15524	n	0.00240964	-2.61805	2	0.322219	0.0833333	0	Inf	0.000400101	0.000298137	0.000349119	0.403233	0.403233	0.259241	0.319	0.999898	-0.000101963	-0.00014705	k__Bacteria	p__Proteobacteria Alpha	c__Alphaproteobacteria	o__Rhodospirillales	f__Rhodospirillaceae	g_f__Rhodospirillaceae	s_g_f__Rhodospirillaceae	1
1040	1	0	OTU15526	n	0.00240964	-2.61805	1	0.0413927	0.0833333	0	Inf	0.000636032	0.000473159	0.000554596	0.509706	0.509706	0.289465	0.166	0.999837	-0.000162873	-0.000234845	k__Bacteria	p__Proteobacteria Alpha	c__Alphaproteobacteria	o__Rhizobiales	f__Hyphomicrobiaceae	g__Rhodoplanes	s_g__Rhodoplanes	1
1041	1	0	OTU15527	n	0.00120482	-2.91908	0	-1	0.0833333	0	Inf	0.000236351	0.000297861	0.000267106	0.318612	0.26218	0.318612	0.728	1.00006	6.15e-05	8.87e-05	k__Bacteria	p__Chloroflexi	c__Anaerolineae	o__SBR1031	f__oc28	g_f__oc28	s_g_f__oc28	1
1042	1	0	OTU15528	n	0.00120482	-2.91908	0	-1	0.0833333	0	Inf	0.000581643	0.000500237	0.00054094	0.497799	0.497799	0.363297	0.296	0.999919	-8.14e-05	-0.00011738	k__Bacteria	p__Actinobacteria	c__Acidimicrobiia	o__Acidimicrobiales	f_o__Acidimicrobiales	g_f_o__Acidimicrobiales	s_g_f_o__Acidimicrobiales	1
1043	1	0	OTU15532	n	0.00361446	-2.44196	17	1.233	0.0833333	0	Inf	0.000399848	0.000447046	0.000423447	0.414752	0.332243	0.414752	0.555	1.00005	4.72e-05	6.81e-05	k__Bacteria	p__Chloroflexi	c__Anaerolineae	o__SBR1031	f__oc28	g_f__oc28	s_g_f__oc28	1
1044	1	0	OTU15536	n	0.00361446	-2.44196	576	2.7605	0.0833333	0	Inf	0.000490589	0.000744637	0.000617613	0.516715	0.250067	0.516715	0.039	1.00025	0.000254048	0.000366288	k__Bacteria	p__Chloroflexi	c__Anaerolineae	o__H39	f_o__H39	g_f_o__H39	s_g_f_o__H39	3
1045	1	0	OTU15537	n	0.00120482	-2.91908	0	-1	0.0833333	0	Inf	0.000154597	0.000113885	0.000134241	0.191939	0.191939	0.151493	0.782	0.999959	-4.07e-05	-5.87e-05	k__Bacteria	p__TM7	c__TM7-1	o_c__TM7-1	f_o_c__TM7-1	g_f_o_c__TM7-1	s_g_f_o_c__TM7-1	1
1046	1	0	OTU15538	n	0.00120482	-2.91908	0	-1	0.0833333	0	Inf	0.000190819	0.000315722	0.00025327	0.445207	0.209283	0.445207	0.108	1.00012	0.000124903	0.000180151	k__Bacteria	p__Chloroflexi	c__Anaerolineae	o__SBR1031	f__oc28	g_f__oc28	s_g_f__oc28	1
1047	1	0	OTU15540	n	0.00120482	-2.91908	0	-1	0.0833333	0	Inf	0.000127567	0.000122558	0.000125063	0.151115	0.151115	0.139996	0.893	0.999995	-5.01e-06	-7.23e-06	k__Bacteria	p__Chloroflexi	c__Anaerolineae	o__A31	f_o__A31	g_f_o__A31	s_g_f_o__A31	1
1048	1	0	OTU15541	n	0.00240964	-2.61805	1	0.0413927	0.0833333	0	Inf	0.000245537	0.0002805	0.000263019	0.361836	0.276603	0.361836	0.554	1.00003	3.5e-05	5.04e-05	k__Bacteria	p__Actinobacteria	c__Acidimicrobiia	o__Acidimicrobiales	f_o__Acidimicrobiales	g_f_o__Acidimicrobiales	s_g_f_o__Acidimicrobiales	1
1049	1	0	OTU15544	n	0.00361446	-2.44196	5	0.70757	0.0833333	0	Inf	0.000127478	0.000149008	0.000138243	0.211725	0.153688	0.211725	0.682	1.00002	2.15e-05	3.11e-05	k__Bacteria	p__Chloroflexi	c__Anaerolineae	o__A31	f__S47	g_f__S47	s_g_f__S47	1
1050	1	0	OTU15546	n	0.00240964	-2.61805	52	1.71684	0.0833333	0	Inf	0.000200059	0.000210218	0.000205139	0.27449	0.19866	0.27449	0.626	1.00001	1.02e-05	1.47e-05	k__Bacteria	p__Acidobacteria	c__Solibacteres	o__Solibacterales	f__Solibacteraceae	g__Candidatus Solibacter	s_g__Candidatus Solibacter	1
1051	1	0	OTU15547	n	0.00240964	-2.61805	0	-1	0.0833333	0	Inf	0.00121801	0.00146309	0.00134055	0.526217	0.454294	0.526217	0.364	1.00024	0.000245087	0.000353112	k__Bacteria	p__Chloroflexi	c__Anaerolineae	o__SBR1031	f__A4b	g_f__A4b	s_g_f__A4b	1
1052	1	0	OTU15550	n	0.00361446	-2.44196	75	1.87564	0.0833333	0	Inf	0.00252588	0.00273509	0.00263049	0.519883	0.480117	0.519883	0.436	1.00021	0.000209212	0.000301038	k__Bacteria	p__Actinobacteria	c__Acidimicrobiia	o__Acidimicrobiales	f_o__Acidimicrobiales	g_f_o__Acidimicrobiales	s_g_f_o__Acidimicrobiales	1
1053	1	0	OTU15552	n	0.00120482	-2.91908	0	-1	0.0833333	0	Inf	0.000336084	0.000385831	0.000360958	0.381754	0.310363	0.381754	0.608	1.00005	4.97e-05	7.17e-05	k__Bacteria	p__Acidobacteria	c__[Chloracidobacteria]	o__RB41	f__Ellin6075	g_f__Ellin6075	s_g_f__Ellin6075	1
1054	1	0	OTU15554	n	0.00120482	-2.91908	0	-1	0.0833333	0	Inf	0.000372501	0.000315406	0.000343954	0.441222	0.441222	0.29475	0.298	0.999943	-5.71e-05	-8.23e-05	k__Bacteria	p__Actinobacteria	c__Acidimicrobiia	o__Acidimicrobiales	f_o__Acidimicrobiales	g_f_o__Acidimicrobiales	s_g_f_o__Acidimicrobiales	1
1055	1	0	OTU15557	n	0.00361446	-2.44196	465.5	2.66801	0.0833333	0	Inf	0.000154575	0.00012282	0.000138697	0.227022	0.227022	0.173943	0.71	0.999968	-3.18e-05	-4.58e-05	k__Bacteria	p__Chloroflexi	c__Anaerolineae	o__SBR1031	f__oc28	g_f__oc28	s_g_f__oc28	1
1056	1	0	OTU15561	n	0.00120482	-2.91908	0	-1	0.0833333	0	Inf	9.98e-05	0.000218836	0.000159341	0.31882	0.0928325	0.31882	0.11	1.00012	0.00011899	0.000171639	k__Bacteria	p__Chloroflexi	c__Anaerolineae	o__SBR1031	f__oc28	g_f__oc28	s_g_f__oc28	1
1057	1	0	OTU15566	n	0.00240964	-2.61805	101	2.00475	0.0833333	0	Inf	0.000181949	0.000236608	0.000209278	0.262459	0.161002	0.262459	0.474	1.00005	5.47e-05	7.88e-05	k__Bacteria	p__Actinobacteria	c__Acidimicrobiia	o__Acidimicrobiales	f_o__Acidimicrobiales	g_f_o__Acidimicrobiales	s_g_f_o__Acidimicrobiales	1
1058	1	0	OTU15568	n	0.00361446	-2.44196	671	2.82679	0.0833333	0	Inf	0.000136265	9.65e-05	0.000116373	0.238524	0.238524	0.148047	0.537	0.99996	-3.98e-05	-5.74e-05	k__Bacteria	p__Chloroflexi	c__Anaerolineae	o__SBR1031	f__oc28	g_f__oc28	s_g_f__oc28	1
1059	1	0	OTU15570	n	0.00120482	-2.91908	0	-1	0.0833333	0	Inf	4.55e-05	0.000131284	8.84e-05	0.212148	0.028609	0.212148	0.132	1.00009	8.58e-05	0.000123713	k__Bacteria	p__Chloroflexi	c__Anaerolineae	o__SBR1031	f__oc28	g_f__oc28	s_g_f__oc28	1
1060	1	0	OTU15571	n	0.00120482	-2.91908	0	-1	0.0833333	0	Inf	0.00018154	0.000263155	0.000222347	0.380421	0.181438	0.380421	0.151	1.00008	8.16e-05	0.00011772	k__Bacteria	p__Chloroflexi	c__C0119	o_c__C0119	f_o_c__C0119	g_f_o_c__C0119	s_g_f_o_c__C0119	1
1061	1	0	OTU15572	n	0.00120482	-2.91908	0	-1	0.0833333	0	Inf	0.000163356	0.000175508	0.000169432	0.249962	0.249962	0.22197	0.854	1.00001	1.22e-05	1.75e-05	k__Bacteria	p__Chloroflexi	c__TK10	o__AKYG885	f__5B-12	g_f__5B-12	s_g_f__5B-12	1
1062	1	0	OTU15576	n	0.00240964	-2.61805	1	0.0413927	0.0833333	0	Inf	5.45e-05	8.77e-05	7.11e-05	0.176135	0.0852284	0.176135	0.528	1.00003	3.31e-05	4.78e-05	k__Bacteria	p__Chloroflexi	c__Anaerolineae	o__envOPS12	f_o__envOPS12	g_f_o__envOPS12	s_g_f_o__envOPS12	1
1063	1	0	OTU15581	n	0.00120482	-2.91908	0	-1	0.0833333	0	Inf	0.000236479	0.000341934	0.000289207	0.358918	0.227134	0.358918	0.41	1.00011	0.000105455	0.000152095	k__Bacteria	p__Actinobacteria	c__Acidimicrobiia	o__Acidimicrobiales	f__C111	g_f__C111	s_g_f__C111	1
1064	1	0	OTU15584	n	0.00120482	-2.91908	0	-1	0.0833333	0	Inf	5.45e-05	0.000105326	7.99e-05	0.235323	0.063166	0.235323	0.162	1.00005	5.08e-05	7.33e-05	k__Bacteria	p__Chloroflexi	c__Anaerolineae	o__A31	f__S47	g_f__S47	s_g_f__S47	1
1065	1	0	OTU15586	n	0.00361446	-2.44196	19	1.28103	0.0833333	0	Inf	9.1e-05	0.000201912	0.000146441	0.270835	0.09203	0.270835	0.206	1.00011	0.000110943	0.000160033	k__Bacteria	p__Actinobacteria	c__Acidimicrobiia	o__Acidimicrobiales	f_o__Acidimicrobiales	g_f_o__Acidimicrobiales	s_g_f_o__Acidimicrobiales	1
1066	1	0	OTU15587	n	0.00120482	-2.91908	0	-1	0.0833333	0	Inf	0.000118178	0.000113954	0.000116066	0.150844	0.150844	0.140257	0.946	0.999996	-4.22e-06	-6.09e-06	k__Bacteria	p__Chloroflexi	c__Anaerolineae	o__SBR1031	f__oc28	g_f__oc28	s_g_f__oc28	1
1067	1	0	OTU15590	n	0.00240964	-2.61805	2	0.322219	0.0833333	0	Inf	0.00138177	0.00148195	0.00143186	0.499009	0.464638	0.499009	0.668	1.0001	0.000100178	0.00014432	k__Bacteria	p__Chloroflexi	c__Anaerolineae	o__H39	f_o__H39	g_f_o__H39	s_g_f_o__H39	1
1068	1	0	OTU15594	n	0.00120482	-2.91908	0	-1	0.0833333	0	Inf	0.000172853	0.00011382	0.000143336	0.200988	0.200988	0.141799	0.655	0.999941	-5.9e-05	-8.52e-05	k__Bacteria	p__Acidobacteria	c__[Chloracidobacteria]	o__RB41	f__Ellin6075	g_f__Ellin6075	s_g_f__Ellin6075	1
1069	1	0	OTU15597	n	0.00240964	-2.61805	85	1.92993	0.0833333	0	Inf	0.000118147	0.000148857	0.000133502	0.238932	0.163886	0.238932	0.639	1.00003	3.07e-05	4.43e-05	k__Bacteria	p__Chloroflexi	c__Anaerolineae	o__SBR1031	f__oc28	g_f__oc28	s_g_f__oc28	1
1070	1	0	OTU15606	n	0.00120482	-2.91908	0	-1	0.0833333	0	Inf	0.000217954	0.000227763	0.000222858	0.292002	0.253554	0.292002	0.797	1.00001	9.81e-06	1.41e-05	k__Bacteria	p__Chloroflexi	c__Anaerolineae	o__SBR1031	f__oc28	g_f__oc28	s_g_f__oc28	1
1071	1	0	OTU15613	n	0.00120482	-2.91908	0	-1	0.0833333	0	Inf	9.1e-05	0.000131555	0.000111287	0.211094	0.121167	0.211094	0.487	1.00004	4.05e-05	5.85e-05	k__Bacteria	p__Chloroflexi	c__Anaerolineae	o__SBR1031	f__oc28	g_f__oc28	s_g_f__oc28	1
1072	1	0	OTU15624	n	0.00361446	-2.44196	17	1.233	0.0833333	0	Inf	6.37e-05	8.77e-05	7.57e-05	0.165532	0.0778961	0.165532	0.532	1.00002	2.4e-05	3.47e-05	k__Bacteria	p__Actinobacteria	c__Acidimicrobiia	o__Acidimicrobiales	f_o__Acidimicrobiales	g_f_o__Acidimicrobiales	s_g_f_o__Acidimicrobiales	1
1073	1	0	OTU15645	n	0.00240964	-2.61805	71	1.85187	0.0833333	0	Inf	8.18e-05	8.77e-05	8.47e-05	0.147848	0.107229	0.147848	0.739	1.00001	5.92e-06	8.54e-06	k__Bacteria	p__TM7	c__SC3	o_c__SC3	f_o_c__SC3	g_f_o_c__SC3	s_g_f_o_c__SC3	1
1074	1	0	OTU15647	n	0.00120482	-2.91908	0	-1	0.0833333	0	Inf	9.09e-05	8.76e-05	8.93e-05	0.157765	0.132008	0.157765	0.815	0.999997	-3.28e-06	-4.73e-06	k__Bacteria	p__TM7	c__TM7-1	o_c__TM7-1	f_o_c__TM7-1	g_f_o_c__TM7-1	s_g_f_o_c__TM7-1	1
1075	1	0	OTU15654	n	0.00361446	-2.44196	2	0.322219	0.0833333	0	Inf	0.000653918	0.000543656	0.000598787	0.465141	0.465141	0.356686	0.445	0.99989	-0.000110262	-0.000158979	k__Bacteria	p__Actinobacteria	c__Acidimicrobiia	o__Acidimicrobiales	f__C111	g_f__C111	s_g_f__C111	1
1076	1	0	OTU15655	n	0.00120482	-2.91908	0	-1	0.0833333	0	Inf	0.000172972	0.000175618	0.000174295	0.233905	0.183779	0.233905	0.736	1	2.65e-06	3.82e-06	k__Bacteria	p__Actinobacteria	c__Acidimicrobiia	o__Acidimicrobiales	f__C111	g_f__C111	s_g_f__C111	1
1077	1	0	OTU15682	n	0.00120482	-2.91908	0	-1	0.0833333	0	Inf	0.000527147	0.000614032	0.000570589	0.499634	0.376389	0.499634	0.32	1.00009	8.69e-05	0.000125276	k__Bacteria	p__Actinobacteria	c__Acidimicrobiia	o__Acidimicrobiales	f__EB1017	g_f__EB1017	s_g_f__EB1017	1
1078	1	0	OTU1572	n	0.00120482	-2.91908	0	-1	0.0833333	0	Inf	0.000409006	0.000385709	0.000397357	0.381341	0.362166	0.381341	0.88	0.999977	-2.33e-05	-3.36e-05	k__Bacteria	p__Acidobacteria	c__iii1-8	o__32-20	f_o__32-20	g_f_o__32-20	s_g_f_o__32-20	1
1079	1	0	OTU15745	n	0.00361446	-2.44196	129	2.11093	0.0833333	0	Inf	0.000181768	0.000122757	0.000152263	0.265284	0.265284	0.143968	0.396	0.999941	-5.9e-05	-8.51e-05	k__Bacteria	p__Actinobacteria	c__Acidimicrobiia	o__Acidimicrobiales	f_o__Acidimicrobiales	g_f_o__Acidimicrobiales	s_g_f_o__Acidimicrobiales	1
1080	1	0	OTU15757	n	0.00120482	-2.91908	0	-1	0.0833333	0	Inf	0.000263618	0.000377217	0.000320417	0.39943	0.243773	0.39943	0.25	1.00011	0.000113599	0.000163836	k__Bacteria	p__Actinobacteria	c__Acidimicrobiia	o__Acidimicrobiales	f__EB1017	g_f__EB1017	s_g_f__EB1017	1
1081	1	0	OTU15782	n	0.00120482	-2.91908	0	-1	0.0833333	0	Inf	0.000663339	0.00062224	0.000642789	0.477764	0.477764	0.449443	0.783	0.999959	-4.11e-05	-5.93e-05	k__Bacteria	p__Acidobacteria	c__[Chloracidobacteria]	o__RB41	f__Ellin6075	g_f__Ellin6075	s_g_f__Ellin6075	1
1082	1	0	OTU158	n	0.00240964	-2.61805	16	1.20683	0.0833333	0	Inf	0.000863141	0.000823657	0.000843399	0.435979	0.435896	0.435979	0.992	0.999961	-3.95e-05	-5.69e-05	k__Bacteria	p__Acidobacteria	c__Acidobacteria-6	o__iii1-15	f__RB40	g_f__RB40	s_g_f__RB40	1
1083	1	0	OTU15806	n	0.00120482	-2.91908	0	-1	0.0833333	0	Inf	7.28e-05	7.89e-05	7.59e-05	0.148616	0.106632	0.148616	0.744	1.00001	6.12e-06	8.82e-06	k__Bacteria	p__Actinobacteria	c__Acidimicrobiia	o__Acidimicrobiales	f_o__Acidimicrobiales	g_f_o__Acidimicrobiales	s_g_f_o__Acidimicrobiales	1
1084	1	0	OTU1611	n	0.00120482	-2.91908	0	-1	0.0833333	0	Inf	0.000481319	0.000517167	0.000499243	0.406962	0.39278	0.406962	0.916	1.00004	3.58e-05	5.17e-05	k__Bacteria	p__Actinobacteria	c__Thermoleophilia	o__Solirubrobacterales	f__Conexibacteraceae	g_f__Conexibacteraceae	s_g_f__Conexibacteraceae	1
1085	1	0	OTU1612	n	0.00240964	-2.61805	2	0.322219	0.0833333	0	Inf	0.00573286	0.00543669	0.00558477	0.513258	0.513258	0.486742	0.508	0.999706	-0.00029617	-0.00042491	k__Bacteria	p__Actinobacteria	c__Thermoleophilia	o__Solirubrobacterales	f_o__Solirubrobacterales	g_f_o__Solirubrobacterales	s_g_f_o__Solirubrobacterales	1
1086	1	0	OTU16131	n	0.00120482	-2.91908	0	-1	0.0833333	0	Inf	5.45e-05	9.63e-05	7.54e-05	0.182484	0.0802898	0.182484	0.443	1.00004	4.18e-05	6.04e-05	k__Bacteria	p__TM7	c__TM7-1	o_c__TM7-1	f_o_c__TM7-1	g_f_o_c__TM7-1	s_g_f_o_c__TM7-1	1
1087	1	0	OTU16189	n	0.00361446	-2.44196	192	2.28353	0.0833333	0	Inf	0.000554308	0.000359637	0.000456973	0.561574	0.561574	0.267018	0.035	0.999805	-0.000194671	-0.000280722	k__Bacteria	p__Chloroflexi	c__Anaerolineae	o__SBR1031	f__oc28	g_f__oc28	s_g_f__oc28	2
1088	1	0	OTU162	n	0.00240964	-2.61805	10	1.00432	0.0833333	0	Inf	0.0017812	0.00136671	0.00157396	0.565836	0.565836	0.434164	0.044	0.999586	-0.000414492	-0.000597046	k__Bacteria	p__Actinobacteria	c__Thermoleophilia	o__Solirubrobacterales	f_o__Solirubrobacterales	g_f_o__Solirubrobacterales	s_g_f_o__Solirubrobacterales	2
1089	1	0	OTU1628	n	0.00361446	-2.44196	201	2.30341	0.0833333	0	Inf	0.000418274	0.000350301	0.000384287	0.443439	0.443439	0.309279	0.34	0.999932	-6.8e-05	-9.8e-05	k__Bacteria	p__Acidobacteria	c__Acidobacteria-6	o__iii1-15	f__RB40	g_f__RB40	s_g_f__RB40	1
1090	1	0	OTU16300	n	0.00240964	-2.61805	2	0.322219	0.0833333	0	Inf	0.000418146	0.000587239	0.000502693	0.458931	0.369695	0.458931	0.541	1.00017	0.000169093	0.000243827	k__Bacteria	p__Proteobacteria Alpha	c__Alphaproteobacteria	o__Rhodospirillales	f__Rhodospirillaceae	g_f__Rhodospirillaceae	s_g_f__Rhodospirillaceae	1
1091	1	0	OTU16358	n	0.00240964	-2.61805	40	1.60314	0.0833333	0	Inf	0.000218074	0.000254214	0.000236144	0.346025	0.23942	0.346025	0.501	1.00004	3.61e-05	5.21e-05	k__Bacteria	p__Actinobacteria	c__Acidimicrobiia	o__Acidimicrobiales	f_o__Acidimicrobiales	g_f_o__Acidimicrobiales	s_g_f_o__Acidimicrobiales	1
1092	1	0	OTU16400	n	0.00120482	-2.91908	0	-1	0.0833333	0	Inf	0.000463373	0.000542998	0.000503185	0.40467	0.35812	0.40467	0.747	1.00008	7.96e-05	0.000114817	k__Bacteria	p__Proteobacteria Alpha	c__Alphaproteobacteria	o__Rhizobiales	f__Hyphomicrobiaceae	g__Rhodoplanes	s_g__Rhodoplanes	1
1093	1	0	OTU16504	n	0.00120482	-2.91908	0	-1	0.0833333	0	Inf	0.00729767	0.00783084	0.00756426	0.517621	0.482379	0.517621	0.393	1.00053	0.000533174	0.000763432	k__Bacteria	p__Proteobacteria Alpha	c__Alphaproteobacteria	o__Rhizobiales	f__Hyphomicrobiaceae	g_f__Hyphomicrobiaceae	s_g_f__Hyphomicrobiaceae	1
1094	1	0	OTU16531	n	0.00361446	-2.44196	392	2.5934	0.0833333	0	Inf	0.000390817	0.000368456	0.000379637	0.400342	0.400342	0.363956	0.763	0.999978	-2.24e-05	-3.22e-05	k__Bacteria	p__Acidobacteria	c__Solibacteres	o__Solibacterales	f__Solibacteraceae	g__Candidatus Solibacter	s_g__Candidatus Solibacter	1
1095	1	0	OTU16710	n	0.00120482	-2.91908	0	-1	0.0833333	0	Inf	0.000199883	0.000202403	0.000201143	0.233597	0.202428	0.233597	0.819	1	2.52e-06	3.63e-06	k__Bacteria	p__Actinobacteria	c__Acidimicrobiia	o__Acidimicrobiales	f__C111	g_f__C111	s_g_f__C111	1
1096	1	0	OTU16777	n	0.00120482	-2.91908	0	-1	0.0833333	0	Inf	0.000109214	0.000131394	0.000120304	0.195032	0.151303	0.195032	0.813	1.00002	2.22e-05	3.2e-05	k__Bacteria	p__TM7	c__TM7-1	o_c__TM7-1	f_o_c__TM7-1	g_f_o_c__TM7-1	s_g_f_o_c__TM7-1	1
1097	1	0	OTU16778	n	0.00120482	-2.91908	0	-1	0.0833333	0	Inf	0.000745495	0.000754239	0.000749867	0.441853	0.441853	0.43107	0.943	1.00001	8.74e-06	1.26e-05	k__Bacteria	p__Acidobacteria	c__[Chloracidobacteria]	o__RB41	f__Ellin6075	g_f__Ellin6075	s_g_f__Ellin6075	1
1098	1	0	OTU16792	n	0.00240964	-2.61805	665	2.82289	0.0833333	0	Inf	0.000245463	0.000219845	0.000232654	0.312609	0.312609	0.236236	0.633	0.999974	-2.56e-05	-3.7e-05	k__Bacteria	p__Chloroflexi	c__Anaerolineae	o__H39	f_o__H39	g_f_o__H39	s_g_f_o__H39	1
1099	1	0	OTU16912	n	0.00361446	-2.44196	16	1.20683	0.0833333	0	Inf	0.000172526	9.63e-05	0.000134405	0.213938	0.213938	0.102338	0.374	0.999924	-7.62e-05	-0.00010998	k__Bacteria	p__Chloroflexi	c__Anaerolineae	o__SBR1031	f__A4b	g_f__A4b	s_g_f__A4b	1
1100	1	0	OTU16991	n	0.00120482	-2.91908	0	-1	0.0833333	0	Inf	0.000154516	0.000183816	0.000169166	0.232843	0.219893	0.232843	0.926	1.00003	2.93e-05	4.23e-05	k__Bacteria	p__Actinobacteria	c__Acidimicrobiia	o__Acidimicrobiales	f_o__Acidimicrobiales	g_f_o__Acidimicrobiales	s_g_f_o__Acidimicrobiales	1
1101	1	0	OTU17032	n	0.00120482	-2.91908	0	-1	0.0833333	0	Inf	0.000272751	0.000254319	0.000263535	0.34499	0.34499	0.310188	0.809	0.999982	-1.84e-05	-2.66e-05	k__Bacteria	p__Actinobacteria	c__Acidimicrobiia	o__Acidimicrobiales	f__EB1017	g_f__EB1017	s_g_f__EB1017	1
1102	1	0	OTU17055	n	0.00120482	-2.91908	0	-1	0.0833333	0	Inf	0.000390656	0.000342542	0.000366599	0.374941	0.374941	0.300336	0.63	0.999952	-4.81e-05	-6.94e-05	k__Bacteria	p__Proteobacteria Alpha	c__Alphaproteobacteria	o__Rhizobiales	f__Phyllobacteriaceae	g__Aminobacter	s_g__Aminobacter	1
1103	1	0	OTU17061	n	0.00361446	-2.44196	96	1.98272	0.0833333	0	Inf	2.72e-05	8.78e-05	5.75e-05	0.272572	0.0263111	0.272572	0.042	1.00006	6.05e-05	8.73e-05	k__Bacteria	p__Acidobacteria	c__Solibacteres	o__Solibacterales	f__Solibacteraceae	g__Candidatus Solibacter	s_g__Candidatus Solibacter	3
1104	1	0	OTU17072	n	0.0060241	-2.22011	90	1.95472	0.0833333	0	Inf	0.000363923	0.000271731	0.000317827	0.33927	0.33927	0.290077	0.794	0.999908	-9.22e-05	-0.000132963	k__Bacteria	p__Acidobacteria	c__[Chloracidobacteria]	o__RB41	f__Ellin6075	g_f__Ellin6075	s_g_f__Ellin6075	1
1105	1	0	OTU17127	n	0.00240964	-2.61805	1	0.0413927	0.0833333	0	Inf	0.000145275	0.000148811	0.000147043	0.201255	0.201255	0.180718	0.874	1	3.54e-06	5.1e-06	k__Bacteria	p__Chloroflexi	c__Anaerolineae	o__Caldilineales	f__Caldilineaceae	g__Caldilinea	s_g__Caldilinea	1
1106	1	0	OTU17213	n	0.00120482	-2.91908	0	-1	0.0833333	0	Inf	0.000263458	0.0002456	0.000254529	0.310153	0.287523	0.310153	0.891	0.999982	-1.79e-05	-2.58e-05	k__Bacteria	p__Chloroflexi	c__Anaerolineae	o__H39	f_o__H39	g_f_o__H39	s_g_f_o__H39	1
1107	1	0	OTU17237	n	0.00240964	-2.61805	2	0.322219	0.0833333	0	Inf	0.000336482	0.000534809	0.000435646	0.482281	0.271762	0.482281	0.16	1.0002	0.000198327	0.000286001	k__Bacteria	p__Actinobacteria	c__Acidimicrobiia	o__Acidimicrobiales	f__C111	g_f__C111	s_g_f__C111	1
1108	1	0	OTU17277	n	0.00240964	-2.61805	297	2.4729	0.0833333	0	Inf	7.27e-05	7.02e-05	7.14e-05	0.140433	0.0753309	0.140433	0.602	0.999998	-2.42e-06	-3.5e-06	k__Bacteria	p__Actinobacteria	c__Acidimicrobiia	o__Acidimicrobiales	f_o__Acidimicrobiales	g_f_o__Acidimicrobiales	s_g_f_o__Acidimicrobiales	1
1109	1	0	OTU17372	n	0.00240964	-2.61805	0	-1	0.0833333	0	Inf	0.0015083	0.00139494	0.00145162	0.463317	0.461798	0.463317	0.993	0.999887	-0.000113361	-0.000163309	k__Bacteria	p__Proteobacteria Alpha	c__Alphaproteobacteria	o__Sphingomonadales	f__Sphingomonadaceae	g__Kaistobacter	s_g__Kaistobacter	1
1110	1	0	OTU17395	n	0.00120482	-2.91908	0	-1	0.0833333	0	Inf	0.000608795	0.000578209	0.000593502	0.452322	0.436901	0.452322	0.907	0.999969	-3.06e-05	-4.41e-05	k__Bacteria	p__Actinobacteria	c__Acidimicrobiia	o__Acidimicrobiales	f__EB1017	g_f__EB1017	s_g_f__EB1017	1
1111	1	0	OTU17448	n	0.00481928	-2.31702	2343	3.36979	0.0833333	0	Inf	0.000954448	0.000798358	0.000876403	0.524358	0.524358	0.422941	0.33	0.999844	-0.000156089	-0.000224992	k__Bacteria	p__Acidobacteria	c__Acidobacteriia	o__Acidobacteriales	f__Koribacteraceae	g_f__Koribacteraceae	s_g_f__Koribacteraceae	1
1112	1	0	OTU17453	n	0.00120482	-2.91908	0	-1	0.0833333	0	Inf	0.000281847	0.00038544	0.000333643	0.350699	0.265941	0.350699	0.602	1.0001	0.000103593	0.000149403	k__Bacteria	p__Actinobacteria	c__Actinobacteria	o__Actinomycetales	f__Sporichthyaceae	g_f__Sporichthyaceae	s_g_f__Sporichthyaceae	1
1113	1	0	OTU1756	n	0.00240964	-2.61805	40	1.60314	0.0833333	0	Inf	0.00155326	0.00121849	0.00138588	0.560389	0.560389	0.42391	0.107	0.999666	-0.000334768	-0.000482299	k__Bacteria	p__Acidobacteria	c__Acidobacteria-6	o__iii1-15	f_o__iii1-15	g_f_o__iii1-15	s_g_f_o__iii1-15	1
1114	1	0	OTU17560	n	0.00240964	-2.61805	1	0.0413927	0.0833333	0	Inf	0.000254818	0.000271889	0.000263353	0.31341	0.286693	0.31341	0.871	1.00002	1.71e-05	2.46e-05	k__Bacteria	p__Proteobacteria Alpha	c__Alphaproteobacteria	o__Rhizobiales	f_o__Rhizobiales	g_f_o__Rhizobiales	s_g_f_o__Rhizobiales	1
1115	1	0	OTU17704	n	0.00120482	-2.91908	0	-1	0.0833333	0	Inf	0.000436304	0.000394192	0.000415248	0.369693	0.369693	0.339033	0.83	0.999958	-4.21e-05	-6.07e-05	k__Bacteria	p__Proteobacteria Alpha	c__Alphaproteobacteria	o__Rhodospirillales	f__Rhodospirillaceae	g_f__Rhodospirillaceae	s_g_f__Rhodospirillaceae	1
1116	1	0	OTU17705	n	0.00120482	-2.91908	0	-1	0.0833333	0	Inf	0.00141742	0.00142013	0.00141877	0.500477	0.499523	0.500477	0.98	1	2.71e-06	3.9e-06	k__Bacteria	p__Chloroflexi	c__Ellin6529	o_c__Ellin6529	f_o_c__Ellin6529	g_f_o_c__Ellin6529	s_g_f_o_c__Ellin6529	1
1117	1	0	OTU1772	n	0.00240964	-2.61805	2	0.322219	0.0833333	0	Inf	9.08e-05	0.000139948	0.000115382	0.216591	0.10203	0.216591	0.407	1.00005	4.91e-05	7.09e-05	k__Bacteria	p__Acidobacteria	c__iii1-8	o__32-20	f_o__32-20	g_f_o__32-20	s_g_f_o__32-20	1
1118	1	0	OTU17738	n	0.00120482	-2.91908	0	-1	0.0833333	0	Inf	0.000717614	0.000816164	0.000766889	0.475113	0.433216	0.475113	0.718	1.0001	9.85e-05	0.000142068	k__Bacteria	p__Chloroflexi	c__Ellin6529	o_c__Ellin6529	f_o_c__Ellin6529	g_f_o_c__Ellin6529	s_g_f_o_c__Ellin6529	1
1119	1	0	OTU1775	n	0.00240964	-2.61805	2	0.322219	0.0833333	0	Inf	0.000608628	0.000648916	0.000628772	0.412281	0.412281	0.405443	0.947	1.00004	4.03e-05	5.81e-05	k__Bacteria	p__Actinobacteria	c__Thermoleophilia	o__Solirubrobacterales	f_o__Solirubrobacterales	g_f_o__Solirubrobacterales	s_g_f_o__Solirubrobacterales	1
1120	1	0	OTU17792	n	0.00120482	-2.91908	0	-1	0.0833333	0	Inf	0.00457929	0.00489022	0.00473475	0.516418	0.483582	0.516418	0.392	1.00031	0.000310934	0.000446469	k__Bacteria	p__Chloroflexi	c__Ellin6529	o_c__Ellin6529	f_o_c__Ellin6529	g_f_o_c__Ellin6529	s_g_f_o_c__Ellin6529	1
1121	1	0	OTU17794	n	0.00120482	-2.91908	0	-1	0.0833333	0	Inf	0.000863118	0.00103481	0.000948964	0.525759	0.437925	0.525759	0.318	1.00017	0.000171692	0.000247464	k__Bacteria	p__Proteobacteria Alpha	c__Alphaproteobacteria	o__Rhodospirillales	f__Rhodospirillaceae	g_f__Rhodospirillaceae	s_g_f__Rhodospirillaceae	1
1122	1	0	OTU17795	n	0.00120482	-2.91908	0	-1	0.0833333	0	Inf	0.00268064	0.00229643	0.00248853	0.538598	0.538598	0.461402	0.143	0.999617	-0.000384211	-0.000552923	k__Bacteria	p__Chloroflexi	c__Ellin6529	o_c__Ellin6529	f_o_c__Ellin6529	g_f_o_c__Ellin6529	s_g_f_o_c__Ellin6529	1
1123	1	0	OTU17797	n	0.00240964	-2.61805	4	0.612784	0.0833333	0	Inf	0.00103678	0.00105125	0.00104401	0.485485	0.478144	0.485485	0.948	1.00001	1.45e-05	2.09e-05	k__Bacteria	p__Proteobacteria Alpha	c__Alphaproteobacteria	o__Rhodospirillales	f__Rhodospirillaceae	g_f__Rhodospirillaceae	s_g_f__Rhodospirillaceae	1
1124	1	0	OTU17798	n	0.00361446	-2.44196	7	0.851258	0.0833333	0	Inf	0.00297011	0.00309442	0.00303227	0.510249	0.489751	0.510249	0.717	1.00012	0.00012431	0.0001788	k__Bacteria	p__Acidobacteria	c__Acidobacteriia	o__Acidobacteriales	f__Koribacteraceae	g__Candidatus Koribacter	s_g__Candidatus Koribacter	1
1125	1	0	OTU17799	n	0.00120482	-2.91908	0	-1	0.0833333	0	Inf	0.000454211	0.000552173	0.000503192	0.431098	0.351034	0.431098	0.565	1.0001	9.8e-05	0.000141258	k__Bacteria	p__Acidobacteria	c__Acidobacteriia	o__Acidobacteriales	f__Koribacteraceae	g_f__Koribacteraceae	s_g_f__Koribacteraceae	1
1126	1	0	OTU17803	n	0.00120482	-2.91908	0	-1	0.0833333	0	Inf	0.00184527	0.0020516	0.00194843	0.50767	0.473527	0.50767	0.659	1.00021	0.000206324	0.000297083	k__Bacteria	p__Acidobacteria	c__Solibacteres	o__Solibacterales	f__Solibacteraceae	g__Candidatus Solibacter	s_g__Candidatus Solibacter	1
1127	1	0	OTU17808	n	0.00120482	-2.91908	0	-1	0.0833333	0	Inf	0.00279207	0.00217471	0.00248339	0.562149	0.562149	0.437851	0.202	0.999384	-0.000617357	-0.000888451	k__Bacteria	p__Proteobacteria Alpha	c__Alphaproteobacteria	o__Sphingomonadales	f__Sphingomonadaceae	g__Sphingomonas	s__asaccharolytica	1
1128	1	0	OTU17812	n	0.00120482	-2.91908	0	-1	0.0833333	0	Inf	0.00192556	0.00247224	0.0021989	0.562153	0.437847	0.562153	0.03	1.00055	0.000546675	0.000786954	k__Bacteria	p__Chloroflexi	c__Ellin6529	o_c__Ellin6529	f_o_c__Ellin6529	g_f_o_c__Ellin6529	s_g_f_o_c__Ellin6529	3
1129	1	0	OTU17814	n	0.00120482	-2.91908	0	-1	0.0833333	0	Inf	0.0008002	0.000657127	0.000728663	0.508415	0.508415	0.418704	0.442	0.999857	-0.000143074	-0.000206261	k__Bacteria	p__Proteobacteria Alpha	c__Alphaproteobacteria	o__Sphingomonadales	f__Sphingomonadaceae	g__Kaistobacter	s_g__Kaistobacter	1
1130	1	0	OTU17815	n	0.00361446	-2.44196	491	2.69117	0.0833333	0	Inf	0.00044455	0.000508909	0.00047673	0.476563	0.34537	0.476563	0.346	1.00006	6.44e-05	9.28e-05	k__Bacteria	p__Firmicutes	c__Clostridia	o__Clostridiales	f__Clostridiaceae	g__Clostridium	s__bowmanii	1
1131	1	0	OTU17816	n	0.00240964	-2.61805	91	1.95952	0.0833333	0	Inf	0.000181583	0.000175052	0.000178317	0.245149	0.245149	0.157771	0.558	0.999993	-6.53e-06	-9.42e-06	k__Bacteria	p__Proteobacteria Alpha	c__Alphaproteobacteria	o__Rhizobiales	f__Hyphomicrobiaceae	g__Rhodoplanes	s_g__Rhodoplanes	1
1132	1	0	OTU17817	n	0.00120482	-2.91908	0	-1	0.0833333	0	Inf	0.000817883	0.000780085	0.000798984	0.473914	0.473914	0.383564	0.449	0.999962	-3.78e-05	-5.45e-05	k__Bacteria	p__Proteobacteria Alpha	c__Alphaproteobacteria	o__Rhodospirillales	f__Rhodospirillaceae	g_f__Rhodospirillaceae	s_g_f__Rhodospirillaceae	1
1133	1	0	OTU17819	n	0.00120482	-2.91908	0	-1	0.0833333	0	Inf	0.000799764	0.000605058	0.000702411	0.527129	0.527129	0.399937	0.316	0.999805	-0.000194706	-0.000280704	k__Bacteria	p__Proteobacteria Alpha	c__Alphaproteobacteria	o__Rhizobiales	f__Hyphomicrobiaceae	g__Rhodoplanes	s_g__Rhodoplanes	1
1134	1	0	OTU17820	n	0.00240964	-2.61805	2	0.322219	0.0833333	0	Inf	0.00025452	0.000210587	0.000232554	0.304016	0.304016	0.226385	0.609	0.999956	-4.39e-05	-6.34e-05	k__Bacteria	p__Acidobacteria	c__Solibacteres	o__Solibacterales	f_o__Solibacterales	g_f_o__Solibacterales	s_g_f_o__Solibacterales	1
1135	1	0	OTU17821	n	0.00120482	-2.91908	0	-1	0.0833333	0	Inf	0.000408442	0.000473092	0.000440767	0.460002	0.343208	0.460002	0.405	1.00006	6.47e-05	9.32e-05	k__Bacteria	p__Proteobacteria Alpha	c__Alphaproteobacteria	o__Rhizobiales	f__Bradyrhizobiaceae	g_f__Bradyrhizobiaceae	s_g_f__Bradyrhizobiaceae	1
1136	1	0	OTU17824	n	0.00240964	-2.61805	0	-1	0.0833333	0	Inf	0.000299975	0.000429275	0.000364625	0.441489	0.243762	0.441489	0.177	1.00013	0.0001293	0.000186472	k__Bacteria	p__Proteobacteria Alpha	c__Alphaproteobacteria	o__Rhodospirillales	f__Rhodospirillaceae	g_f__Rhodospirillaceae	s_g_f__Rhodospirillaceae	1
1137	1	0	OTU17825	n	0.00240964	-2.61805	26	1.41664	0.0833333	0	Inf	0.000218195	0.000236858	0.000227527	0.278842	0.248627	0.278842	0.83	1.00002	1.87e-05	2.69e-05	k__Bacteria	p__Acidobacteria	c__Solibacteres	o__Solibacterales	f__AKIW659	g_f__AKIW659	s_g_f__AKIW659	1
1138	1	0	OTU17826	n	0.00240964	-2.61805	4	0.612784	0.0833333	0	Inf	0.0013817	0.00127973	0.00133072	0.480701	0.480701	0.46367	0.857	0.999898	-0.000101972	-0.000146919	k__Bacteria	p__Chloroflexi	c__Chloroflexi	o__[Roseiflexales]	f__[Kouleothrixaceae]	g_f__[Kouleothrixaceae]	s_g_f__[Kouleothrixaceae]	1
1139	1	0	OTU17828	n	0.00240964	-2.61805	9	0.959041	0.0833333	0	Inf	0.00035413	0.000254246	0.000304188	0.344943	0.344943	0.253731	0.538	0.9999	-9.99e-05	-0.000144058	k__Bacteria	p__Acidobacteria	c__Acidobacteriia	o__Acidobacteriales	f__Acidobacteriaceae	g_f__Acidobacteriaceae	s_g_f__Acidobacteriaceae	1
1140	1	0	OTU17830	n	0.00120482	-2.91908	0	-1	0.0833333	0	Inf	0.00033638	0.000350764	0.000343572	0.328157	0.290094	0.328157	0.789	1.00001	1.44e-05	2.07e-05	k__Bacteria	p__Chloroflexi	c__S085	o_c__S085	f_o_c__S085	g_f_o_c__S085	s_g_f_o_c__S085	1
1141	1	0	OTU17831	n	0.00120482	-2.91908	0	-1	0.0833333	0	Inf	0.000345242	0.000219091	0.000282167	0.453163	0.453163	0.235711	0.145	0.999874	-0.000126151	-0.000181946	k__Bacteria	p__Proteobacteria Alpha	c__Alphaproteobacteria	o__Ellin329	f_o__Ellin329	g_f_o__Ellin329	s_g_f_o__Ellin329	1
1142	1	0	OTU17834	n	0.00120482	-2.91908	0	-1	0.0833333	0	Inf	0.000118326	0.000183871	0.000151098	0.260764	0.101513	0.260764	0.261	1.00007	6.55e-05	9.45e-05	k__Bacteria	p__Acidobacteria	c__Acidobacteriia	o__Acidobacteriales	f__Koribacteraceae	g_f__Koribacteraceae	s_g_f__Koribacteraceae	1
1143	1	0	OTU17835	n	0.00120482	-2.91908	0	-1	0.0833333	0	Inf	0.000263676	0.000350837	0.000307257	0.407799	0.238378	0.407799	0.248	1.00009	8.72e-05	0.000125709	k__Bacteria	p__Proteobacteria Alpha	c__Alphaproteobacteria	o__Rhodospirillales	f_o__Rhodospirillales	g_f_o__Rhodospirillales	s_g_f_o__Rhodospirillales	1
1144	1	0	OTU17836	n	0.00120482	-2.91908	0	-1	0.0833333	0	Inf	0.000399529	0.000420824	0.000410176	0.366414	0.288605	0.366414	0.608	1.00002	2.13e-05	3.07e-05	k__Bacteria	p__Proteobacteria Alpha	c__Alphaproteobacteria	o__Sphingomonadales	f__Erythrobacteraceae	g_f__Erythrobacteraceae	s_g_f__Erythrobacteraceae	1
1145	1	0	OTU17839	n	0.00240964	-2.61805	33	1.51983	0.0833333	0	Inf	0.00181722	0.00129662	0.00155692	0.583594	0.583594	0.416406	0.014	0.99948	-0.000520594	-0.000749891	k__Bacteria	p__Proteobacteria Alpha	c__Alphaproteobacteria	o__Rhizobiales	f__Hyphomicrobiaceae	g__Hyphomicrobium	s_g__Hyphomicrobium	2
1146	1	0	OTU17840	n	0.00481928	-2.31702	39	1.59218	0.0833333	0	Inf	0.000763086	0.000744702	0.000753894	0.468608	0.468608	0.458625	0.944	0.999982	-1.84e-05	-2.65e-05	k__Bacteria	p__Proteobacteria Alpha	c__Alphaproteobacteria	o__Rhodospirillales	f__Rhodospirillaceae	g_f__Rhodospirillaceae	s_g_f__Rhodospirillaceae	1
1147	1	0	OTU17841	n	0.00240964	-2.61805	0	-1	0.0833333	0	Inf	0.000381995	0.000201361	0.000291678	0.460802	0.460802	0.172588	0.047	0.999819	-0.000180634	-0.000260524	k__Bacteria	p__Chloroflexi	c__Ellin6529	o_c__Ellin6529	f_o_c__Ellin6529	g_f_o_c__Ellin6529	s_g_f_o_c__Ellin6529	2
1148	1	0	OTU17843	n	0.00240964	-2.61805	101	2.00475	0.0833333	0	Inf	0.000717802	0.000929615	0.000823709	0.544133	0.419576	0.544133	0.177	1.00021	0.000211813	0.000305331	k__Bacteria	p__Proteobacteria Alpha	c__Alphaproteobacteria	o__Rhodospirillales	f__Acetobacteraceae	g_f__Acetobacteraceae	s_g_f__Acetobacteraceae	1
1149	1	0	OTU17845	n	0.00120482	-2.91908	0	-1	0.0833333	0	Inf	0.000236165	0.000157708	0.000196936	0.333109	0.333109	0.171601	0.263	0.999922	-7.85e-05	-0.000113167	k__Bacteria	p__Acidobacteria	c__Acidobacteriia	o__Acidobacteriales	f__Acidobacteriaceae	g_f__Acidobacteriaceae	s_g_f__Acidobacteriaceae	1
1150	1	0	OTU17846	n	0.00120482	-2.91908	0	-1	0.0833333	0	Inf	0.000300067	0.000262959	0.000281513	0.296086	0.296086	0.266883	0.855	0.999963	-3.71e-05	-5.35e-05	k__Bacteria	p__Proteobacteria Alpha	c__Alphaproteobacteria	o__Rhizobiales	f__Methylobacteriaceae	g__Methylobacterium	s__mesophilicum	1
1151	1	0	OTU17848	n	0.00120482	-2.91908	0	-1	0.0833333	0	Inf	0.000209217	0.000359779	0.000284498	0.429064	0.177038	0.429064	0.086	1.00015	0.000150562	0.000217153	k__Bacteria	p__Proteobacteria Alpha	c__Alphaproteobacteria	o__Rhodospirillales	f_o__Rhodospirillales	g_f_o__Rhodospirillales	s_g_f_o__Rhodospirillales	1
1152	1	0	OTU17849	n	0.00240964	-2.61805	6	0.78533	0.0833333	0	Inf	0.000136247	0.000139935	0.000138091	0.182713	0.182713	0.144765	0.779	1	3.69e-06	5.32e-06	k__Bacteria	p__Proteobacteria Alpha	c__Alphaproteobacteria	o__Rickettsiales	f_o__Rickettsiales	g_f_o__Rickettsiales	s_g_f_o__Rickettsiales	1
1153	1	0	OTU17853	n	0.00120482	-2.91908	0	-1	0.0833333	0	Inf	9.08e-05	0.00014074	0.000115774	0.238788	0.1162	0.238788	0.39	1.00005	4.99e-05	7.2e-05	k__Bacteria	p__Proteobacteria Alpha	c__Alphaproteobacteria	o__Rhodospirillales	f__Rhodospirillaceae	g_f__Rhodospirillaceae	s_g_f__Rhodospirillaceae	1
1154	1	0	OTU17856	n	0.00120482	-2.91908	0	-1	0.0833333	0	Inf	0.000318075	0.000236852	0.000277464	0.382122	0.382122	0.259139	0.411	0.999919	-8.12e-05	-0.000117147	k__Bacteria	p__Firmicutes	c__Clostridia	o__Clostridiales	f__Clostridiaceae	g__Clostridium	g__Clostridium	1
1155	1	0	OTU17859	n	0.00120482	-2.91908	0	-1	0.0833333	0	Inf	0.000136203	0.000192721	0.000164462	0.272031	0.122693	0.272031	0.3	1.00006	5.65e-05	8.15e-05	k__Bacteria	p__Proteobacteria Alpha	c__Alphaproteobacteria	o__Rhodospirillales	f_o__Rhodospirillales	g_f_o__Rhodospirillales	s_g_f_o__Rhodospirillales	1
1156	1	0	OTU17860	n	0.00240964	-2.61805	6	0.78533	0.0833333	0	Inf	8.16e-05	0.000175151	0.000128364	0.219293	0.0706123	0.219293	0.244	1.00009	9.36e-05	0.000134982	k__Bacteria	p__Chloroflexi	c__TK10	o__AKYG885	f__Dolo_23	g_f__Dolo_23	s_g_f__Dolo_23	1
1157	1	0	OTU17864	n	0.00240964	-2.61805	297	2.4729	0.0833333	0	Inf	0.000791411	0.000675834	0.000733622	0.479454	0.479454	0.411263	0.554	0.999885	-0.000115576	-0.000166619	k__Bacteria	p__Chloroflexi	c__Chloroflexi	o__[Roseiflexales]	f__[Kouleothrixaceae]	g_f__[Kouleothrixaceae]	s_g_f__[Kouleothrixaceae]	1
1158	1	0	OTU17867	n	0.00240964	-2.61805	30	1.47857	0.0833333	0	Inf	0.000190983	0.000122759	0.000156871	0.270545	0.270545	0.111792	0.236	0.999932	-6.82e-05	-9.84e-05	k__Bacteria	p__Acidobacteria	c__Acidobacteriia	o__Acidobacteriales	f__Acidobacteriaceae	g__Edaphobacter	s__modestum	1
1159	1	0	OTU17868	n	0.0060241	-2.22011	1520	3.18187	0.0833333	0	Inf	0.000426693	0.000543801	0.000485247	0.400238	0.341963	0.400238	0.705	1.00012	0.000117107	0.000168868	k__Bacteria	p__Chloroflexi	c__TK10	o__B07_WMSP1	f__FFCH4570	g_f__FFCH4570	s_g_f__FFCH4570	1
1160	1	0	OTU17869	n	0.00120482	-2.91908	0	-1	0.0833333	0	Inf	0.000118243	0.000237212	0.000177727	0.405176	0.110884	0.405176	0.032	1.00012	0.000118969	0.000171606	k__Bacteria	p__Actinobacteria	c__Acidimicrobiia	o__Acidimicrobiales	f__C111	g_f__C111	s_g_f__C111	3
1161	1	0	OTU17870	n	0.00481928	-2.31702	135	2.13066	0.0833333	0	Inf	0.0003187	0.000271643	0.000295171	0.339909	0.339909	0.246506	0.543	0.999953	-4.71e-05	-6.79e-05	k__Bacteria	p__Proteobacteria Alpha	c__Alphaproteobacteria	o__Caulobacterales	f__Caulobacteraceae	g__Caulobacter	s__henricii	1
1162	1	0	OTU17872	n	0.00120482	-2.91908	0	-1	0.0833333	0	Inf	0.000318421	0.000394575	0.000356498	0.35576	0.314271	0.35576	0.8	1.00008	7.62e-05	0.000109828	k__Bacteria	p__Actinobacteria	c__OPB41	o_c__OPB41	f_o_c__OPB41	g_f_o_c__OPB41	s_g_f_o_c__OPB41	1
1163	1	0	OTU17875	n	0.00361446	-2.44196	936	2.97132	0.0833333	0	Inf	0.00585269	0.00528419	0.00556844	0.525523	0.525523	0.474477	0.243	0.999435	-0.000568504	-0.000815636	k__Bacteria	p__Chloroflexi	c__Ellin6529	o_c__Ellin6529	f_o_c__Ellin6529	g_f_o_c__Ellin6529	s_g_f_o_c__Ellin6529	1
1164	1	0	OTU17878	n	0.00120482	-2.91908	0	-1	0.0833333	0	Inf	9.09e-05	0.000271357	0.000181145	0.428002	0.0650731	0.428002	0.008	1.00018	0.000180423	0.000260248	k__Bacteria	p__Acidobacteria	c__Solibacteres	o__Solibacterales	f__PAUC26f	g_f__PAUC26f	s_g_f__PAUC26f	3
1165	1	0	OTU17880	n	0.00120482	-2.91908	0	-1	0.0833333	0	Inf	0.000163562	0.00012286	0.000143211	0.190351	0.190351	0.122556	0.612	0.999959	-4.07e-05	-5.87e-05	k__Bacteria	p__Firmicutes	c__Clostridia	o__Clostridiales	f__Clostridiaceae	g__Clostridium	s_g__Clostridium	1
1166	1	0	OTU17881	n	0.00240964	-2.61805	0	-1	0.0833333	0	Inf	0.000272635	0.000175531	0.000224083	0.428088	0.428088	0.153868	0.058	0.999903	-9.71e-05	-0.00014006	k__Bacteria	p__Proteobacteria Alpha	c__Alphaproteobacteria	o__Rhizobiales	f_o__Rhizobiales	g_f_o__Rhizobiales	s_g_f_o__Rhizobiales	1
1167	1	0	OTU17885	n	0.00120482	-2.91908	0	-1	0.0833333	0	Inf	0.000172551	0.000122909	0.00014773	0.237929	0.237929	0.163426	0.616	0.99995	-4.96e-05	-7.16e-05	k__Bacteria	p__Proteobacteria Alpha	c__Alphaproteobacteria	o__Rhizobiales	f_o__Rhizobiales	g_f_o__Rhizobiales	s_g_f_o__Rhizobiales	1
1168	1	0	OTU17887	n	0.00361446	-2.44196	101	2.00475	0.0833333	0	Inf	9.09e-05	9.63e-05	9.36e-05	0.146936	0.125929	0.146936	0.877	1.00001	5.34e-06	7.71e-06	k__Bacteria	p__Proteobacteria Alpha	c__Alphaproteobacteria	o__Rhizobiales	f_o__Rhizobiales	g_f_o__Rhizobiales	s_g_f_o__Rhizobiales	1
1169	1	0	OTU17888	n	0.00722892	-2.14093	1851	3.26743	0.0833333	0	Inf	5.46e-05	0.000122812	8.87e-05	0.296734	0.0341801	0.296734	0.043	1.00007	6.82e-05	9.85e-05	k__Bacteria	p__Chloroflexi	c__C0119	o_c__C0119	f_o_c__C0119	g_f_o_c__C0119	s_g_f_o_c__C0119	3
1170	1	0	OTU17889	n	0.00120482	-2.91908	0	-1	0.0833333	0	Inf	0.000136202	0.000105094	0.000120648	0.167248	0.167248	0.139995	0.829	0.999969	-3.11e-05	-4.49e-05	k__Bacteria	p__Proteobacteria Alpha	c__Alphaproteobacteria	o__Rhodospirillales	f__Rhodospirillaceae	g_f__Rhodospirillaceae	s_g_f__Rhodospirillaceae	1
1171	1	0	OTU17892	n	0.0060241	-2.22011	146	2.16465	0.0833333	0	Inf	0.000172466	0.000105049	0.000138757	0.276207	0.276207	0.108153	0.223	0.999933	-6.74e-05	-9.72e-05	k__Bacteria	p__Proteobacteria Alpha	c__Alphaproteobacteria	o__Sphingomonadales	f__Sphingomonadaceae	g_f__Sphingomonadaceae	s_g_f__Sphingomonadaceae	1
1172	1	0	OTU17894	n	0.00120482	-2.91908	0	-1	0.0833333	0	Inf	0.000563541	0.000631018	0.000597279	0.433914	0.384394	0.433914	0.668	1.00007	6.75e-05	9.73e-05	k__Bacteria	p__Chloroflexi	c__TK10	o__AKYG885	f__Dolo_23	g_f__Dolo_23	s_g_f__Dolo_23	1
1173	1	0	OTU17896	n	0.00240964	-2.61805	1	0.0413927	0.0833333	0	Inf	0.0001361	0.00017547	0.000155785	0.301703	0.129428	0.301703	0.222	1.00004	3.94e-05	5.68e-05	k__Bacteria	p__Proteobacteria Alpha	c__Alphaproteobacteria	o__Rhodospirillales	f__Acetobacteraceae	g_f__Acetobacteraceae	s_g_f__Acetobacteraceae	1
1174	1	0	OTU17900	n	0.00120482	-2.91908	0	-1	0.0833333	0	Inf	0.000318015	0.000131398	0.000224706	0.340708	0.340708	0.125304	0.166	0.999813	-0.000186618	-0.000269172	k__Bacteria	p__Firmicutes	c__Clostridia	o__Clostridiales	f__Clostridiaceae	g__Clostridium	s_g__Clostridium	1
1175	1	0	OTU17901	n	0.00240964	-2.61805	3	0.491362	0.0833333	0	Inf	0.000263716	0.000341969	0.000302843	0.403285	0.274142	0.403285	0.375	1.00008	7.83e-05	0.000112861	k__Bacteria	p__Acidobacteria	c__Solibacteres	o__Solibacterales	f__Solibacteraceae	g__Candidatus Solibacter	s_g__Candidatus Solibacter	1
1176	1	0	OTU17908	n	0.00120482	-2.91908	0	-1	0.0833333	0	Inf	7.28e-05	0.000201504	0.000137163	0.419737	0.0589911	0.419737	0.01	1.00013	0.000128681	0.000185622	k__Bacteria	p__Chloroflexi	c__TK10	o__B07_WMSP1	f__FFCH4570	g_f__FFCH4570	s_g_f__FFCH4570	3
1177	1	0	OTU17911	n	0.00120482	-2.91908	0	-1	0.0833333	0	Inf	0.000445375	0.000543154	0.000494264	0.451339	0.350423	0.451339	0.454	1.0001	9.78e-05	0.000140995	k__Bacteria	p__Proteobacteria Alpha	c__Alphaproteobacteria	o__Rhizobiales	f__Rhizobiaceae	g_f__Rhizobiaceae	s_g_f__Rhizobiaceae	1
1178	1	0	OTU17919	n	0.00120482	-2.91908	0	-1	0.0833333	0	Inf	6.36e-05	0.000122469	9.3e-05	0.211529	0.0886434	0.211529	0.363	1.00006	5.88e-05	8.49e-05	k__Bacteria	p__Acidobacteria	c__Solibacteres	o__Solibacterales	f_o__Solibacterales	g_f_o__Solibacterales	s_g_f_o__Solibacterales	1
1179	1	0	OTU17920	n	0.00240964	-2.61805	30	1.47857	0.0833333	0	Inf	0.00025445	0.000219163	0.000236806	0.298474	0.298474	0.214847	0.571	0.999965	-3.53e-05	-5.09e-05	k__Bacteria	p__Acidobacteria	c__Acidobacteriia	o__Acidobacteriales	f__Koribacteraceae	g_f__Koribacteraceae	s_g_f__Koribacteraceae	1
1180	1	0	OTU17931	n	0.00120482	-2.91908	0	-1	0.0833333	0	Inf	0.0001271	0.000122755	0.000124927	0.207246	0.207246	0.193013	0.931	0.999996	-4.35e-06	-6.27e-06	k__Bacteria	p__Acidobacteria	c__Solibacteres	o__Solibacterales	f__Solibacteraceae	g__Candidatus Solibacter	s_g__Candidatus Solibacter	1
1181	1	0	OTU17934	n	0.00240964	-2.61805	58	1.76418	0.0833333	0	Inf	5.44e-05	9.66e-05	7.55e-05	0.18275	0.0533887	0.18275	0.267	1.00004	4.22e-05	6.09e-05	k__Bacteria	p__Proteobacteria Alpha	c__Alphaproteobacteria	o__Rhizobiales	f__Beijerinckiaceae	g_f__Beijerinckiaceae	s_g_f__Beijerinckiaceae	1
1182	1	0	OTU17937	n	0.00240964	-2.61805	1	0.0413927	0.0833333	0	Inf	2.73e-05	0.000105121	6.62e-05	0.2268	0.0229112	0.2268	0.093	1.00008	7.78e-05	0.000112255	k__Bacteria	p__Chloroflexi	c__TK10	o__AKYG885	f__Dolo_23	g_f__Dolo_23	s_g_f__Dolo_23	1
1183	1	0	OTU17941	n	0.00240964	-2.61805	96	1.98272	0.0833333	0	Inf	0.000136113	0.000105267	0.00012069	0.140177	0.12531	0.140177	0.925	0.999969	-3.08e-05	-4.45e-05	k__Bacteria	p__Proteobacteria Alpha	c__Alphaproteobacteria	o__Rhodospirillales	f__Rhodospirillaceae	g_f__Rhodospirillaceae	s_g_f__Rhodospirillaceae	1
1184	1	0	OTU17945	n	0.00120482	-2.91908	0	-1	0.0833333	0	Inf	9.09e-05	0.000105237	9.81e-05	0.153271	0.12018	0.153271	0.83	1.00001	1.43e-05	2.06e-05	k__Bacteria	p__Proteobacteria Alpha	c__Alphaproteobacteria	o__Caulobacterales	f__Caulobacteraceae	g_f__Caulobacteraceae	s_g_f__Caulobacteraceae	1
1185	1	0	OTU17950	n	0.00120482	-2.91908	0	-1	0.0833333	0	Inf	0.000473055	0.000499678	0.000486366	0.403609	0.396257	0.403609	0.951	1.00003	2.66e-05	3.84e-05	k__Bacteria	p__Proteobacteria Alpha	c__Alphaproteobacteria	o__Rhizobiales	f__Bradyrhizobiaceae	g__Bosea	s__genosp.	1
1186	1	0	OTU17951	n	0.00120482	-2.91908	0	-1	0.0833333	0	Inf	9.09e-05	0.000166401	0.000128665	0.254038	0.0916115	0.254038	0.236	1.00008	7.55e-05	0.000108867	k__Bacteria	p__Firmicutes	c__Clostridia	o__Clostridiales	f__Clostridiaceae	g__Caloramator	s_g__Caloramator	1
1187	1	0	OTU17954	n	0.00240964	-2.61805	2	0.322219	0.0833333	0	Inf	0.000145675	0.000210908	0.000178292	0.337982	0.166438	0.337982	0.264	1.00007	6.52e-05	9.41e-05	k__Bacteria	p__Chloroflexi	c__TK10	o__B07_WMSP1	f_o__B07_WMSP1	g_f_o__B07_WMSP1	s_g_f_o__B07_WMSP1	1
1188	1	0	OTU17978	n	0.00240964	-2.61805	1	0.0413927	0.0833333	0	Inf	6.35e-05	9.67e-05	8.01e-05	0.172438	0.0734196	0.172438	0.387	1.00003	3.32e-05	4.79e-05	k__Bacteria	p__Proteobacteria Alpha	c__Alphaproteobacteria	o__Rhizobiales	f__Hyphomicrobiaceae	g__Devosia	s_g__Devosia	1
1189	1	0	OTU17982	n	0.00120482	-2.91908	0	-1	0.0833333	0	Inf	0.000391192	0.000192856	0.000292024	0.322494	0.322494	0.141517	0.259	0.999802	-0.000198336	-0.000286056	k__Bacteria	p__Proteobacteria Alpha	c__Alphaproteobacteria	o__Rhizobiales	f__Methylobacteriaceae	g__Methylobacterium	s__adhaesivum	1
1190	1	0	OTU17987	n	0.00120482	-2.91908	0	-1	0.0833333	0	Inf	0.00154449	0.00198006	0.00176227	0.561791	0.438209	0.561791	0.068	1.00043	0.000435573	0.000627293	k__Bacteria	p__Acidobacteria	c__Acidobacteriia	o__Acidobacteriales	f__Koribacteraceae	g__Candidatus Koribacter	s_g__Candidatus Koribacter	1
1191	1	0	OTU17988	n	0.00120482	-2.91908	0	-1	0.0833333	0	Inf	0.000617717	0.000455456	0.000536587	0.532962	0.532962	0.348615	0.155	0.999838	-0.000162261	-0.000233967	k__Bacteria	p__Actinobacteria	c__Actinobacteria	o__Actinomycetales	f__Nakamurellaceae	g_f__Nakamurellaceae	s_g_f__Nakamurellaceae	1
1192	1	0	OTU18004	n	0.00120482	-2.91908	0	-1	0.0833333	0	Inf	8.18e-05	8.77e-05	8.47e-05	0.166347	0.0893472	0.166347	0.541	1.00001	5.94e-06	8.57e-06	k__Bacteria	p__Acidobacteria	c__Solibacteres	o__Solibacterales	f_o__Solibacterales	g_f_o__Solibacterales	s_g_f_o__Solibacterales	1
1193	1	0	OTU18010	n	0.00481928	-2.31702	131	2.1176	0.0833333	0	Inf	0.000591728	0.000649599	0.000620664	0.282483	0.282483	0.261655	0.898	1.00006	5.79e-05	8.34e-05	k__Bacteria	p__Proteobacteria Alpha	c__Alphaproteobacteria	o__Sphingomonadales	f__Sphingomonadaceae	g__Sphingomonas	s_g__Sphingomonas	1
1194	1	0	OTU18031	n	0.00361446	-2.44196	101	2.00475	0.0833333	0	Inf	0.000227248	0.000114251	0.00017075	0.345044	0.345044	0.107536	0.086	0.999887	-0.000112997	-0.000162993	k__Bacteria	p__Chloroflexi	c__Chloroflexi	o__[Roseiflexales]	f__[Kouleothrixaceae]	g_f__[Kouleothrixaceae]	s_g_f__[Kouleothrixaceae]	1
1195	1	0	OTU18040	n	0.00120482	-2.91908	0	-1	0.0833333	0	Inf	6.34e-05	0.000105535	8.45e-05	0.178446	0.0695258	0.178446	0.348	1.00004	4.21e-05	6.07e-05	k__Bacteria	p__Proteobacteria Alpha	c__Alphaproteobacteria	o__Rhodobacterales	f__Rhodobacteraceae	g__Rhodobacter	s_g__Rhodobacter	1
1196	1	0	OTU18045	n	0.00361446	-2.44196	671	2.82679	0.0833333	0	Inf	0.000345361	0.000377387	0.000361374	0.428913	0.371657	0.428913	0.676	1.00003	3.2e-05	4.62e-05	k__Bacteria	p__Proteobacteria Alpha	c__Alphaproteobacteria	o__Rhizobiales	f__Phyllobacteriaceae	g__Mesorhizobium	s_g__Mesorhizobium	1
1197	1	0	OTU18069	n	0.00120482	-2.91908	0	-1	0.0833333	0	Inf	0.000100006	0.000105071	0.000102538	0.182982	0.16255	0.182982	0.884	1.00001	5.07e-06	7.31e-06	k__Bacteria	p__Proteobacteria Alpha	c__Alphaproteobacteria	o__Sphingomonadales	f__Sphingomonadaceae	g__Novosphingobium	s_g__Novosphingobium	1
1198	1	0	OTU18094	n	0.00240964	-2.61805	297	2.4729	0.0833333	0	Inf	0.000154599	0.00017524	0.00016492	0.208721	0.190956	0.208721	0.908	1.00002	2.06e-05	2.98e-05	k__Bacteria	p__Proteobacteria Alpha	c__Alphaproteobacteria	o__Rhodospirillales	f__Rhodospirillaceae	g_f__Rhodospirillaceae	s_g_f__Rhodospirillaceae	1
1199	1	0	OTU18102	n	0.00120482	-2.91908	0	-1	0.0833333	0	Inf	0.000236252	0.000210638	0.000223445	0.254539	0.254539	0.235671	0.9	0.999974	-2.56e-05	-3.69e-05	k__Bacteria	p__Chloroflexi	c__S085	o_c__S085	f_o_c__S085	g_f_o_c__S085	s_g_f_o_c__S085	1
1200	1	0	OTU18142	n	0.00120482	-2.91908	0	-1	0.0833333	0	Inf	0.000154893	0.000193092	0.000173992	0.217991	0.1154	0.217991	0.419	1.00004	3.82e-05	5.51e-05	k__Bacteria	p__Proteobacteria Alpha	c__Alphaproteobacteria	o__Rhizobiales	f__Methylobacteriaceae	g__Methylobacterium	g__Methylobacterium	1
1201	1	0	OTU18162	n	0.00120482	-2.91908	0	-1	0.0833333	0	Inf	0.00010913	0.000131297	0.000120213	0.195036	0.168111	0.195036	0.878	1.00002	2.22e-05	3.2e-05	k__Bacteria	p__Proteobacteria Alpha	c__Alphaproteobacteria	o__Rhizobiales	f__Xanthobacteraceae	g__Labrys	s_g__Labrys	1
1202	1	0	OTU18164	n	0.00240964	-2.61805	9	0.959041	0.0833333	0	Inf	0.000245499	0.00014906	0.000197279	0.368718	0.368718	0.16191	0.137	0.999904	-9.64e-05	-0.000139104	k__Bacteria	p__Proteobacteria Alpha	c__Alphaproteobacteria	o__Rhodospirillales	f__Rhodospirillaceae	g_f__Rhodospirillaceae	s_g_f__Rhodospirillaceae	1
1203	1	0	OTU18167	n	0.00120482	-2.91908	0	-1	0.0833333	0	Inf	5.45e-05	9.67e-05	7.56e-05	0.182653	0.0801584	0.182653	0.422	1.00004	4.21e-05	6.08e-05	k__Bacteria	p__Proteobacteria Alpha	c__Alphaproteobacteria	o__Caulobacterales	f__Caulobacteraceae	g__Phenylobacterium	s_g__Phenylobacterium	1
1204	1	0	OTU18186	n	0.00240964	-2.61805	3	0.491362	0.0833333	0	Inf	8.17e-05	0.00015744	0.000119579	0.235109	0.075932	0.235109	0.262	1.00008	7.57e-05	0.000109229	k__Bacteria	p__Proteobacteria Alpha	c__Alphaproteobacteria	o__Rhizobiales	f__Hyphomicrobiaceae	g__Rhodoplanes	s_g__Rhodoplanes	1
1205	1	0	OTU18201	n	0.00240964	-2.61805	3	0.491362	0.0833333	0	Inf	9.98e-05	0.000218939	0.00015939	0.367931	0.104398	0.367931	0.07	1.00012	0.000119099	0.000171796	k__Bacteria	p__Chloroflexi	c__TK10	o__B07_WMSP1	f_o__B07_WMSP1	g_f_o__B07_WMSP1	s_g_f_o__B07_WMSP1	1
1206	1	0	OTU18217	n	0.00120482	-2.91908	0	-1	0.0833333	0	Inf	0.000154459	0.000140379	0.000147419	0.221057	0.213432	0.221057	0.927	0.999986	-1.41e-05	-2.03e-05	k__Bacteria	p__Proteobacteria Alpha	c__Alphaproteobacteria	o__Rhizobiales	f__Hyphomicrobiaceae	g__Hyphomicrobium	s_g__Hyphomicrobium	1
1207	1	0	OTU18283	n	0.00120482	-2.91908	0	-1	0.0833333	0	Inf	0.00193619	0.00197268	0.00195443	0.504667	0.476987	0.504667	0.685	1.00004	3.65e-05	5.25e-05	k__Bacteria	p__Acidobacteria	c__Solibacteres	o__Solibacterales	f__Solibacteraceae	g__Candidatus Solibacter	s_g__Candidatus Solibacter	1
1208	1	0	OTU18289	n	0.00120482	-2.91908	0	-1	0.0833333	0	Inf	4.53e-05	9.65e-05	7.09e-05	0.194403	0.0236732	0.194403	0.143	1.00005	5.12e-05	7.38e-05	k__Bacteria	p__Proteobacteria Alpha	c__Alphaproteobacteria	o__Ellin329	f_o__Ellin329	g_f_o__Ellin329	s_g_f_o__Ellin329	1
1209	1	0	OTU18293	n	0.00120482	-2.91908	0	-1	0.0833333	0	Inf	0.000136557	0.000175412	0.000155985	0.220893	0.162121	0.220893	0.686	1.00004	3.89e-05	5.6e-05	k__Bacteria	p__Actinobacteria	c__Acidimicrobiia	o__Acidimicrobiales	f_o__Acidimicrobiales	g_f_o__Acidimicrobiales	s_g_f_o__Acidimicrobiales	1
1210	1	0	OTU183	n	0.00120482	-2.91908	0	-1	0.0833333	0	Inf	0.0004998	0.000534612	0.000517206	0.38762	0.340011	0.38762	0.745	1.00003	3.48e-05	5.02e-05	k__Bacteria	p__Acidobacteria	c__iii1-8	o__SJA-36	f_o__SJA-36	g_f_o__SJA-36	s_g_f_o__SJA-36	1
1211	1	0	OTU18310	n	0.00120482	-2.91908	0	-1	0.0833333	0	Inf	0.000236044	0.000201524	0.000218784	0.259733	0.259733	0.246725	0.945	0.999965	-3.45e-05	-4.98e-05	k__Bacteria	p__Proteobacteria Alpha	c__Alphaproteobacteria	o__Rhizobiales	f__Hyphomicrobiaceae	g__Rhodoplanes	s_g__Rhodoplanes	1
1212	1	0	OTU18337	n	0.00120482	-2.91908	0	-1	0.0833333	0	Inf	0.00539818	0.00482344	0.00511081	0.528114	0.528114	0.471886	0.189	0.999428	-0.000574741	-0.00082496	k__Bacteria	p__Proteobacteria Alpha	c__Alphaproteobacteria	o__Rhizobiales	f__Hyphomicrobiaceae	g__Rhodoplanes	s_g__Rhodoplanes	1
1213	1	0	OTU18404	n	0.00120482	-2.91908	0	-1	0.0833333	0	Inf	0.000145238	0.000157765	0.000151501	0.213035	0.213035	0.20455	0.942	1.00001	1.25e-05	1.81e-05	k__Bacteria	p__Actinobacteria	c__Actinobacteria	o__Actinomycetales	f_o__Actinomycetales	g_f_o__Actinomycetales	s_g_f_o__Actinomycetales	1
1214	1	0	OTU18462	n	0.00361446	-2.44196	5	0.70757	0.0833333	0	Inf	0.00057261	0.0005793	0.000575955	0.466982	0.423452	0.466982	0.715	1.00001	6.69e-06	9.65e-06	k__Bacteria	p__Chloroflexi	c__Ellin6529	o_c__Ellin6529	f_o_c__Ellin6529	g_f_o_c__Ellin6529	s_g_f_o_c__Ellin6529	1
1215	1	0	OTU18475	n	0.00120482	-2.91908	0	-1	0.0833333	0	Inf	8.17e-05	7.9e-05	8.04e-05	0.157925	0.113039	0.157925	0.698	0.999997	-2.79e-06	-4.02e-06	k__Bacteria	p__Proteobacteria Alpha	c__Alphaproteobacteria	o__Rhizobiales	f__Beijerinckiaceae	g_f__Beijerinckiaceae	s_g_f__Beijerinckiaceae	1
1216	1	0	OTU18698	n	0.00240964	-2.61805	0	-1	0.0833333	0	Inf	0.000145402	0.000166406	0.000155904	0.247781	0.17271	0.247781	0.611	1.00002	2.1e-05	3.03e-05	k__Bacteria	p__Acidobacteria	c__Solibacteres	o__Solibacterales	f_o__Solibacterales	g_f_o__Solibacterales	s_g_f_o__Solibacterales	1
1217	1	0	OTU187	n	0.00240964	-2.61805	5	0.70757	0.0833333	0	Inf	0.00103644	0.000833249	0.000934844	0.492745	0.492745	0.413829	0.504	0.999797	-0.00020319	-0.000292867	k__Bacteria	p__Acidobacteria	c__iii1-8	o__SJA-36	f_o__SJA-36	g_f_o__SJA-36	s_g_f_o__SJA-36	1
1218	1	0	OTU18770	n	0.00361446	-2.44196	59	1.77159	0.0833333	0	Inf	0.000954003	0.00102584	0.000989921	0.464012	0.464012	0.462627	0.992	1.00007	7.18e-05	0.000103534	k__Bacteria	p__Chloroflexi	c__S085	o_c__S085	f_o_c__S085	g_f_o_c__S085	s_g_f_o_c__S085	1
1219	1	0	OTU18802	n	0.00240964	-2.61805	2	0.322219	0.0833333	0	Inf	0.000290833	0.000297874	0.000294354	0.329346	0.329346	0.289132	0.779	1.00001	7.04e-06	1.02e-05	k__Bacteria	p__Chloroflexi	c__Ellin6529	o_c__Ellin6529	f_o_c__Ellin6529	g_f_o_c__Ellin6529	s_g_f_o_c__Ellin6529	1
1220	1	0	OTU18835	n	0.00240964	-2.61805	101	2.00475	0.0833333	0	Inf	9.08e-05	0.000236583	0.000163706	0.335487	0.0924712	0.335487	0.109	1.00015	0.000145755	0.000210245	k__Bacteria	p__Proteobacteria Alpha	c__Alphaproteobacteria	o__Caulobacterales	f__Caulobacteraceae	g__Phenylobacterium	s_g__Phenylobacterium	1
1221	1	0	OTU18903	n	0.00120482	-2.91908	0	-1	0.0833333	0	Inf	7.26e-05	8.77e-05	8.02e-05	0.156328	0.0838616	0.156328	0.531	1.00002	1.51e-05	2.18e-05	k__Bacteria	p__Chloroflexi	c__Ellin6529	o_c__Ellin6529	f_o_c__Ellin6529	g_f_o_c__Ellin6529	s_g_f_o_c__Ellin6529	1
1222	1	0	OTU18920	n	0.00240964	-2.61805	0	-1	0.0833333	0	Inf	0.000854196	0.000779483	0.000816839	0.503501	0.503501	0.426012	0.443	0.999925	-7.47e-05	-0.000107701	k__Bacteria	p__Proteobacteria Alpha	c__Alphaproteobacteria	o__Rhizobiales	f__Hyphomicrobiaceae	g__Rhodoplanes	s_g__Rhodoplanes	1
1223	1	0	OTU18974	n	0.00120482	-2.91908	0	-1	0.0833333	0	Inf	0.000181792	0.000184328	0.00018306	0.239074	0.239074	0.233751	0.989	1	2.54e-06	3.66e-06	k__Bacteria	p__Proteobacteria Alpha	c__Alphaproteobacteria	o__Sphingomonadales	f__Sphingomonadaceae	g__Novosphingobium	g__Novosphingobium	1
1224	1	0	OTU18985	n	0.00120482	-2.91908	0	-1	0.0833333	0	Inf	0.000199904	0.000254865	0.000227384	0.320244	0.244207	0.320244	0.584	1.00005	5.5e-05	7.93e-05	k__Bacteria	p__Acidobacteria	c__[Chloracidobacteria]	o__RB41	f__Ellin6075	g_f__Ellin6075	s_g_f__Ellin6075	1
1225	1	0	OTU190	n	0.00240964	-2.61805	48	1.68215	0.0833333	0	Inf	0.000136399	0.000210692	0.000173546	0.390228	0.130993	0.390228	0.076	1.00007	7.43e-05	0.000107163	k__Bacteria	p__Acidobacteria	c__iii1-8	o__32-20	f_o__32-20	g_f_o__32-20	s_g_f_o__32-20	1
1226	1	0	OTU19095	n	0.00240964	-2.61805	3	0.491362	0.0833333	0	Inf	0.00040919	0.000429531	0.000419361	0.402385	0.379457	0.402385	0.867	1.00002	2.03e-05	2.93e-05	k__Bacteria	p__Proteobacteria Alpha	c__Alphaproteobacteria	o__Rhodospirillales	f__Rhodospirillaceae	g_f__Rhodospirillaceae	s_g_f__Rhodospirillaceae	1
1227	1	0	OTU19116	n	0.00120482	-2.91908	0	-1	0.0833333	0	Inf	0.000372696	0.000402688	0.000387692	0.427253	0.427253	0.370957	0.701	1.00003	3e-05	4.33e-05	k__Bacteria	p__Chloroflexi	c__Ellin6529	o_c__Ellin6529	f_o_c__Ellin6529	g_f_o_c__Ellin6529	s_g_f_o_c__Ellin6529	1
1228	1	0	OTU19133	n	0.00240964	-2.61805	0	-1	0.0833333	0	Inf	0.000200113	0.000218807	0.00020946	0.27981	0.265382	0.27981	0.935	1.00002	1.87e-05	2.7e-05	k__Bacteria	p__Proteobacteria Alpha	c__Alphaproteobacteria	o__Rhodospirillales	f__Rhodospirillaceae	g_f__Rhodospirillaceae	s_g_f__Rhodospirillaceae	1
1229	1	0	OTU19139	n	0.00120482	-2.91908	0	-1	0.0833333	0	Inf	0.000226873	0.000245273	0.000236073	0.296849	0.195765	0.296849	0.55	1.00002	1.84e-05	2.65e-05	k__Bacteria	p__Chloroflexi	c__Ellin6529	o_c__Ellin6529	f_o_c__Ellin6529	g_f_o_c__Ellin6529	s_g_f_o_c__Ellin6529	1
1230	1	0	OTU19173	n	0.00240964	-2.61805	2072	3.31641	0.0833333	0	Inf	0.000118167	0.000140216	0.000129192	0.213191	0.118568	0.213191	0.51	1.00002	2.2e-05	3.18e-05	k__Bacteria	p__Proteobacteria Alpha	c__Alphaproteobacteria	o__Rhodospirillales	f__Acetobacteraceae	g_f__Acetobacteraceae	s_g_f__Acetobacteraceae	1
1231	1	0	OTU19175	n	0.00120482	-2.91908	0	-1	0.0833333	0	Inf	0.000327109	0.000411751	0.00036943	0.417959	0.295147	0.417959	0.376	1.00008	8.46e-05	0.000122068	k__Bacteria	p__Acidobacteria	c__Acidobacteriia	o__Acidobacteriales	f__Koribacteraceae	g_f__Koribacteraceae	s_g_f__Koribacteraceae	1
1232	1	0	OTU19195	n	0.00240964	-2.61805	1	0.0413927	0.0833333	0	Inf	0.00110818	0.00121755	0.00116286	0.523513	0.476487	0.523513	0.561	1.00011	0.000109371	0.000157605	k__Bacteria	p__Chloroflexi	c__Ellin6529	o_c__Ellin6529	f_o_c__Ellin6529	g_f_o_c__Ellin6529	s_g_f_o_c__Ellin6529	1
1233	1	0	OTU19199	n	0.00120482	-2.91908	0	-1	0.0833333	0	Inf	7.28e-05	0.000184202	0.000128486	0.332809	0.0734172	0.332809	0.076	1.00011	0.000111433	0.000160743	k__Bacteria	p__Proteobacteria Alpha	c__Alphaproteobacteria	o__Rhizobiales	f__Bradyrhizobiaceae	g_f__Bradyrhizobiaceae	s_g_f__Bradyrhizobiaceae	1
1234	1	0	OTU19276	n	0.00240964	-2.61805	101	2.00475	0.0833333	0	Inf	0.000935873	0.0010603	0.000998086	0.531166	0.434105	0.531166	0.231	1.00012	0.000124427	0.000179331	k__Bacteria	p__Acidobacteria	c__Solibacteres	o__Solibacterales	f_o__Solibacterales	g_f_o__Solibacterales	s_g_f_o__Solibacterales	1
1235	1	0	OTU19292	n	0.00240964	-2.61805	1232	3.09065	0.0833333	0	Inf	0.000208931	0.000412449	0.00031069	0.450411	0.186798	0.450411	0.084	1.0002	0.000203518	0.000293523	k__Bacteria	p__Acidobacteria	c__Acidobacteriia	o__Acidobacteriales	f__Koribacteraceae	g_f__Koribacteraceae	s_g_f__Koribacteraceae	1
1236	1	0	OTU19314	n	0.00120482	-2.91908	0	-1	0.0833333	0	Inf	0.00702546	0.00655863	0.00679204	0.517183	0.517183	0.482817	0.395	0.999536	-0.000466832	-0.000668953	k__Bacteria	p__Chloroflexi	c__Ellin6529	o_c__Ellin6529	f_o_c__Ellin6529	g_f_o_c__Ellin6529	s_g_f_o_c__Ellin6529	1
1237	1	0	OTU19382	n	0.00120482	-2.91908	0	-1	0.0833333	0	Inf	0.000108998	7.9e-05	9.4e-05	0.171832	0.171832	0.120019	0.71	0.99997	-3e-05	-4.33e-05	k__Bacteria	p__Actinobacteria	c__Actinobacteria	o__Actinomycetales	f_o__Actinomycetales	g_f_o__Actinomycetales	s_g_f_o__Actinomycetales	1
1238	1	0	OTU19400	n	0.00120482	-2.91908	0	-1	0.0833333	0	Inf	0.00125384	0.00086765	0.00106075	0.591019	0.591019	0.408981	0.013	0.999614	-0.000386194	-0.000556569	k__Bacteria	p__Proteobacteria Alpha	c__Alphaproteobacteria	o__Rhizobiales	f__Hyphomicrobiaceae	g__Rhodoplanes	s_g__Rhodoplanes	2
1239	1	0	OTU19424	n	0.00120482	-2.91908	0	-1	0.0833333	0	Inf	0.00016368	0.000114146	0.000138913	0.218202	0.218202	0.117387	0.481	0.99995	-4.95e-05	-7.15e-05	k__Bacteria	p__Proteobacteria Alpha	c__Alphaproteobacteria	o__Caulobacterales	f__Caulobacteraceae	g__Phenylobacterium	s_g__Phenylobacterium	1
1240	1	0	OTU19427	n	0.00240964	-2.61805	1	0.0413927	0.0833333	0	Inf	6.37e-05	0.000140654	0.000102162	0.295024	0.0692467	0.295024	0.074	1.00008	7.7e-05	0.000111054	k__Bacteria	p__Chloroflexi	c__Chloroflexi	o__[Roseiflexales]	f__[Kouleothrixaceae]	g_f__[Kouleothrixaceae]	s_g_f__[Kouleothrixaceae]	1
1241	1	0	OTU19451	n	0.00240964	-2.61805	12	1.08279	0.0833333	0	Inf	2.72e-05	7.89e-05	5.3e-05	0.212489	0.0189844	0.212489	0.085	1.00005	5.17e-05	7.46e-05	k__Bacteria	p__Proteobacteria Alpha	c__Alphaproteobacteria	o__Rhizobiales	f__Hyphomicrobiaceae	g__Rhodoplanes	s_g__Rhodoplanes	1
1242	1	0	OTU19623	n	0.00120482	-2.91908	0	-1	0.0833333	0	Inf	0.000953568	0.000692672	0.00082312	0.536333	0.536333	0.405733	0.203	0.999739	-0.000260896	-0.000376084	k__Bacteria	p__Chloroflexi	c__Ellin6529	o_c__Ellin6529	f_o_c__Ellin6529	g_f_o_c__Ellin6529	s_g_f_o_c__Ellin6529	1
1243	1	0	OTU19631	n	0.00120482	-2.91908	0	-1	0.0833333	0	Inf	0.000454298	0.000307424	0.000380861	0.463874	0.463874	0.230624	0.118	0.999853	-0.000146874	-0.000211813	k__Bacteria	p__Acidobacteria	c__Solibacteres	o__Solibacterales	f__Solibacteraceae	g__Candidatus Solibacter	s_g__Candidatus Solibacter	1
1244	1	0	OTU19649	n	0.00120482	-2.91908	0	-1	0.0833333	0	Inf	0.000762759	0.000700891	0.000731825	0.521135	0.521135	0.461763	0.567	0.999938	-6.19e-05	-8.92e-05	k__Bacteria	p__Proteobacteria Alpha	c__Alphaproteobacteria	o__Rhizobiales	f__Hyphomicrobiaceae	g__Rhodoplanes	s_g__Rhodoplanes	1
1245	1	0	OTU19658	n	0.00120482	-2.91908	0	-1	0.0833333	0	Inf	0.000272785	0.000420864	0.000346824	0.390047	0.247609	0.390047	0.367	1.00015	0.000148079	0.000213559	k__Bacteria	p__Acidobacteria	c__Solibacteres	o__Solibacterales	f__Solibacteraceae	g__Candidatus Solibacter	s_g__Candidatus Solibacter	1
1246	1	0	OTU19659	n	0.00361446	-2.44196	218	2.33866	0.0833333	0	Inf	0.000590953	0.0004476	0.000519276	0.505792	0.505792	0.33863	0.196	0.999857	-0.000143353	-0.000206708	k__Bacteria	p__Chloroflexi	c__Ellin6529	o_c__Ellin6529	f_o_c__Ellin6529	g_f_o_c__Ellin6529	s_g_f_o_c__Ellin6529	1
1247	1	0	OTU19709	n	0.00120482	-2.91908	0	-1	0.0833333	0	Inf	0.000445309	0.000306624	0.000375966	0.460615	0.460615	0.233018	0.088	0.999861	-0.000138685	-0.000200005	k__Bacteria	p__Acidobacteria	c__Solibacteres	o__Solibacterales	f__Solibacteraceae	g__Candidatus Solibacter	s_g__Candidatus Solibacter	1
1248	1	0	OTU19711	n	0.00120482	-2.91908	0	-1	0.0833333	0	Inf	0.000163479	0.000262421	0.00021295	0.242062	0.15638	0.242062	0.606	1.0001	9.89e-05	0.000142714	k__Bacteria	p__Chloroflexi	c__Ellin6529	o_c__Ellin6529	f_o_c__Ellin6529	g_f_o_c__Ellin6529	s_g_f_o_c__Ellin6529	1
1249	1	0	OTU19738	n	0.00120482	-2.91908	0	-1	0.0833333	0	Inf	7.27e-05	0.000105332	8.9e-05	0.190225	0.0907088	0.190225	0.419	1.00003	3.27e-05	4.71e-05	k__Bacteria	p__Proteobacteria Alpha	c__Alphaproteobacteria	o__Rhizobiales	f__Hyphomicrobiaceae	g__Pedomicrobium	s_g__Pedomicrobium	1
1250	1	0	OTU19747	n	0.00240964	-2.61805	1305	3.11564	0.0833333	0	Inf	0.000545179	0.000403408	0.000474293	0.44701	0.44701	0.334143	0.412	0.999858	-0.000141771	-0.000204435	k__Bacteria	p__Acidobacteria	c__Solibacteres	o__Solibacterales	f__Solibacteraceae	g__Candidatus Solibacter	s_g__Candidatus Solibacter	1
1251	1	0	OTU1975	n	0.00120482	-2.91908	0	-1	0.0833333	0	Inf	0.000290854	0.000395641	0.000343247	0.411657	0.282453	0.411657	0.379	1.0001	0.000104787	0.000151123	k__Bacteria	p__Acidobacteria	c__Acidobacteria-6	o__iii1-15	f__RB40	g_f__RB40	s_g_f__RB40	1
1252	1	0	OTU19756	n	0.00240964	-2.61805	280	2.44731	0.0833333	0	Inf	0.000145383	0.000113811	0.000129597	0.228516	0.228516	0.156821	0.6	0.999968	-3.16e-05	-4.55e-05	k__Bacteria	p__Acidobacteria	c__Solibacteres	o__Solibacterales	f__Solibacteraceae	g__Candidatus Solibacter	s_g__Candidatus Solibacter	1
1253	1	0	OTU19761	n	0.00240964	-2.61805	28	1.44871	0.0833333	0	Inf	0.0020266	0.00208692	0.00205676	0.507333	0.492667	0.507333	0.816	1.00006	6.03e-05	8.69e-05	k__Bacteria	p__Acidobacteria	c__Solibacteres	o__Solibacterales	f__Solibacteraceae	g__Candidatus Solibacter	s_g__Candidatus Solibacter	1
1254	1	0	OTU19888	n	0.00361446	-2.44196	101	2.00475	0.0833333	0	Inf	0.000717944	0.000491121	0.000604532	0.50583	0.50583	0.348171	0.259	0.999773	-0.000226823	-0.000327038	k__Bacteria	p__Chloroflexi	c__Ellin6529	o_c__Ellin6529	f_o_c__Ellin6529	g_f_o_c__Ellin6529	s_g_f_o_c__Ellin6529	1
1255	1	0	OTU19984	n	0.00120482	-2.91908	0	-1	0.0833333	0	Inf	0.000927312	0.000842368	0.00088484	0.485185	0.485185	0.459	0.802	0.999915	-8.49e-05	-0.00012244	k__Bacteria	p__Chloroflexi	c__Ellin6529	o_c__Ellin6529	f_o_c__Ellin6529	g_f_o_c__Ellin6529	s_g_f_o_c__Ellin6529	1
1256	1	0	OTU20001	n	0.00120482	-2.91908	0	-1	0.0833333	0	Inf	0.00033617	0.0001927	0.000264435	0.470843	0.470843	0.195194	0.066	0.999857	-0.00014347	-0.000206929	k__Bacteria	p__Chloroflexi	c__TK10	o__B07_WMSP1	f_o__B07_WMSP1	g_f_o__B07_WMSP1	s_g_f_o__B07_WMSP1	1
1257	1	0	OTU20009	n	0.00120482	-2.91908	0	-1	0.0833333	0	Inf	0.000172883	0.000175435	0.000174159	0.26982	0.183828	0.26982	0.576	1	2.55e-06	3.68e-06	k__Bacteria	p__Proteobacteria Alpha	c__Alphaproteobacteria	o__Rhodospirillales	f__Acetobacteraceae	g_f__Acetobacteraceae	s_g_f__Acetobacteraceae	1
1258	1	0	OTU20036	n	0.00120482	-2.91908	0	-1	0.0833333	0	Inf	0.000281788	0.000333164	0.000307476	0.309584	0.305485	0.309584	0.993	1.00005	5.14e-05	7.41e-05	k__Bacteria	p__Chloroflexi	c__Ellin6529	o_c__Ellin6529	f_o_c__Ellin6529	g_f_o_c__Ellin6529	s_g_f_o_c__Ellin6529	1
1259	1	0	OTU20138	n	0.00240964	-2.61805	3	0.491362	0.0833333	0	Inf	0.000327276	0.000227858	0.000277567	0.34936	0.34936	0.234546	0.455	0.999901	-9.94e-05	-0.00014339	k__Bacteria	p__Proteobacteria Alpha	c__Alphaproteobacteria	o__Rhodospirillales	f__Acetobacteraceae	g_f__Acetobacteraceae	s_g_f__Acetobacteraceae	1
1260	1	0	OTU20142	n	0.00120482	-2.91908	0	-1	0.0833333	0	Inf	0.000472459	0.000464663	0.000468561	0.392124	0.392124	0.389589	0.981	0.999992	-7.8e-06	-1.12e-05	k__Bacteria	p__Proteobacteria Alpha	c__Alphaproteobacteria	o__Rhizobiales	f__Hyphomicrobiaceae	g__Rhodoplanes	s_g__Rhodoplanes	1
1261	1	0	OTU20187	n	0.00120482	-2.91908	0	-1	0.0833333	0	Inf	0.000690814	0.000551143	0.000620979	0.473826	0.473826	0.364525	0.386	0.99986	-0.000139671	-0.000201378	k__Bacteria	p__Firmicutes	c__Clostridia	o__Clostridiales	f__Peptostreptococcaceae	g_f__Peptostreptococcaceae	s_g_f__Peptostreptococcaceae	1
1262	1	0	OTU2020	n	0.00120482	-2.91908	0	-1	0.0833333	0	Inf	0.000409266	0.000595552	0.000502409	0.550361	0.286621	0.550361	0.033	1.00019	0.000186285	0.000268618	k__Bacteria	p__Proteobacteria Gamma	c__Gammaproteobacteria	o__Xanthomonadales	f__Xanthomonadaceae	g_f__Xanthomonadaceae	s_g_f__Xanthomonadaceae	3
1263	1	0	OTU2022	n	0.00240964	-2.61805	0	-1	0.0833333	0	Inf	7.28e-05	0.00011395	9.34e-05	0.217976	0.101025	0.217976	0.381	1.00004	4.12e-05	5.94e-05	k__Bacteria	p__Acidobacteria	c__Acidobacteria-6	o__iii1-15	f_o__iii1-15	g_f_o__iii1-15	s_g_f_o__iii1-15	1
1264	1	0	OTU20228	n	0.00481928	-2.31702	3443	3.53695	0.0833333	0	Inf	0.000127107	0.000113837	0.000120472	0.214923	0.214923	0.151863	0.619	0.999987	-1.33e-05	-1.91e-05	k__Bacteria	p__Chloroflexi	c__S085	o_c__S085	f_o_c__S085	g_f_o_c__S085	s_g_f_o_c__S085	1
1265	1	0	OTU20248	n	0.00120482	-2.91908	0	-1	0.0833333	0	Inf	0.000172723	0.000113839	0.000143281	0.267885	0.267885	0.12769	0.326	0.999941	-5.89e-05	-8.49e-05	k__Bacteria	p__Firmicutes	c__Clostridia	o__Clostridiales	f__Peptostreptococcaceae	g_f__Peptostreptococcaceae	s_g_f__Peptostreptococcaceae	1
1266	1	0	OTU20268	n	0.00361446	-2.44196	201	2.30341	0.0833333	0	Inf	7.27e-05	0.000122797	9.77e-05	0.201898	0.0964117	0.201898	0.409	1.00005	5.01e-05	7.23e-05	k__Bacteria	p__Chloroflexi	c__Chloroflexi	o__[Roseiflexales]	f__[Kouleothrixaceae]	g_f__[Kouleothrixaceae]	s_g_f__[Kouleothrixaceae]	1
1267	1	0	OTU20269	n	0.00120482	-2.91908	0	-1	0.0833333	0	Inf	0.000172624	0.000289592	0.000231108	0.380393	0.165987	0.380393	0.155	1.00012	0.000116968	0.00016871	k__Bacteria	p__Chloroflexi	c__Ellin6529	o_c__Ellin6529	f_o_c__Ellin6529	g_f_o_c__Ellin6529	s_g_f_o_c__Ellin6529	1
1268	1	0	OTU2057	n	0.00120482	-2.91908	0	-1	0.0833333	0	Inf	6.36e-05	9.65e-05	8e-05	0.193685	0.0883165	0.193685	0.383	1.00003	3.28e-05	4.74e-05	k__Bacteria	p__Nitrospirae	c__Nitrospira	o__Nitrospirales	f__0319-6A21	g_f__0319-6A21	s_g_f__0319-6A21	1
1269	1	0	OTU2096	n	0.00361446	-2.44196	118	2.07225	0.0833333	0	Inf	5.45e-05	0.000114058	8.43e-05	0.217443	0.0599093	0.217443	0.206	1.00006	5.95e-05	8.59e-05	k__Bacteria	p__Acidobacteria	c__Acidobacteria-6	o__iii1-15	f_o__iii1-15	g_f_o__iii1-15	s_g_f_o__iii1-15	1
1270	1	0	OTU211	n	0.00120482	-2.91908	0	-1	0.0833333	0	Inf	0.000881411	0.000692736	0.000787073	0.456239	0.456239	0.408637	0.744	0.999811	-0.000188675	-0.000271986	k__Bacteria	p__Acidobacteria	c__Acidobacteria-6	o__iii1-15	f_o__iii1-15	g_f_o__iii1-15	s_g_f_o__iii1-15	1
1271	1	0	OTU2125	n	0.00120482	-2.91908	0	-1	0.0833333	0	Inf	0.000263716	0.000324097	0.000293906	0.374137	0.249244	0.374137	0.383	1.00006	6.04e-05	8.71e-05	k__Bacteria	p__WS3	c__PRR-12	o__LD1-PA13	f_o__LD1-PA13	g_f_o__LD1-PA13	s_g_f_o__LD1-PA13	1
1272	1	0	OTU2157	n	0.00120482	-2.91908	0	-1	0.0833333	0	Inf	6.35e-05	0.000113627	8.86e-05	0.206164	0.0664073	0.206164	0.27	1.00005	5.01e-05	7.23e-05	k__Bacteria	p__Acidobacteria	c__iii1-8	o__32-20	f_o__32-20	g_f_o__32-20	s_g_f_o__32-20	1
1273	1	0	OTU2168	n	0.00120482	-2.91908	0	-1	0.0833333	0	Inf	0.000282034	0.000412048	0.000347041	0.40284	0.285944	0.40284	0.493	1.00013	0.000130014	0.000187506	k__Bacteria	p__Acidobacteria	c__Acidobacteria-6	o__iii1-15	f_o__iii1-15	g_f_o__iii1-15	s_g_f_o__iii1-15	1
1274	1	0	OTU2170	n	0.00120482	-2.91908	0	-1	0.0833333	0	Inf	0.000263447	0.000219369	0.000241408	0.259631	0.24251	0.259631	0.945	0.999956	-4.41e-05	-6.36e-05	k__Bacteria	p__Acidobacteria	c__Acidobacteria-6	o__iii1-15	f_o__iii1-15	g_f_o__iii1-15	s_g_f_o__iii1-15	1
1275	1	0	OTU2177	n	0.00240964	-2.61805	6	0.78533	0.0833333	0	Inf	0.000326958	0.000341986	0.000334472	0.401683	0.343947	0.401683	0.665	1.00002	1.5e-05	2.17e-05	k__Bacteria	p__Acidobacteria	c__Acidobacteria-6	o__iii1-15	f__RB40	g_f__RB40	s_g_f__RB40	1
1276	1	0	OTU2211	n	0.00481928	-2.31702	12	1.08279	0.0833333	0	Inf	0.000127189	0.000105186	0.000116188	0.222992	0.222992	0.145496	0.611	0.999978	-2.2e-05	-3.17e-05	k__Bacteria	p__Acidobacteria	c__Acidobacteria-6	o__iii1-15	f_o__iii1-15	g_f_o__iii1-15	s_g_f_o__iii1-15	1
1277	1	0	OTU227	n	0.00120482	-2.91908	0	-1	0.0833333	0	Inf	6.36e-05	0.000114117	8.89e-05	0.22932	0.0795345	0.22932	0.251	1.00005	5.05e-05	7.29e-05	k__Bacteria	p__Proteobacteria Delta	c__Deltaproteobacteria	o__Syntrophobacterales	f__Syntrophobacteraceae	g_f__Syntrophobacteraceae	s_g_f__Syntrophobacteraceae	1
1278	1	0	OTU228	n	0.00120482	-2.91908	0	-1	0.0833333	0	Inf	0.000145225	0.000105084	0.000125154	0.214883	0.214883	0.149935	0.645	0.99996	-4.01e-05	-5.79e-05	k__Bacteria	p__Acidobacteria	c__Acidobacteria-6	o__iii1-15	f__RB40	g_f__RB40	s_g_f__RB40	1
1279	1	0	OTU230	n	0.00240964	-2.61805	297	2.4729	0.0833333	0	Inf	0.000345361	0.000404132	0.000374746	0.385148	0.341328	0.385148	0.769	1.00006	5.88e-05	8.48e-05	k__Bacteria	p__Acidobacteria	c__Acidobacteria-6	o__iii1-15	f_o__iii1-15	g_f_o__iii1-15	s_g_f_o__iii1-15	1
1280	1	0	OTU234	n	0.00361446	-2.44196	230	2.36192	0.0833333	0	Inf	0.000499922	0.000544238	0.00052208	0.465376	0.390116	0.465376	0.568	1.00004	4.43e-05	6.39e-05	k__Bacteria	p__Acidobacteria	c__Acidobacteria-6	o__iii1-15	f_o__iii1-15	g_f_o__iii1-15	s_g_f_o__iii1-15	1
1281	1	0	OTU2355	n	0.00120482	-2.91908	0	-1	0.0833333	0	Inf	0.00583537	0.00495461	0.00539499	0.540814	0.540814	0.459186	0.23	0.999124	-0.000880763	-0.00126385	k__Bacteria	p__Proteobacteria Betap	c__Betaproteobacteria	o__Burkholderiales	f__Oxalobacteraceae	g__Janthinobacterium	s_g__Janthinobacterium	1
1282	1	0	OTU2372	n	0.00120482	-2.91908	0	-1	0.0833333	0	Inf	7.28e-05	0.000140412	0.000106593	0.235227	0.0758586	0.235227	0.198	1.00007	6.76e-05	9.76e-05	k__Bacteria	p__Acidobacteria	c__Acidobacteria-6	o__iii1-15	f_o__iii1-15	g_f_o__iii1-15	s_g_f_o__iii1-15	1
1283	1	0	OTU2390	n	0.00120482	-2.91908	0	-1	0.0833333	0	Inf	0.00131724	0.00139337	0.00135531	0.514042	0.467959	0.514042	0.551	1.00008	7.61e-05	0.000109677	k__Bacteria	p__Proteobacteria Betap	c__Betaproteobacteria	o__Burkholderiales	f__Comamonadaceae	g__Variovorax	s__paradoxus	1
1284	1	0	OTU251	n	0.00120482	-2.91908	0	-1	0.0833333	0	Inf	0.000172605	0.000105146	0.000138875	0.276195	0.276195	0.10816	0.241	0.999933	-6.75e-05	-9.73e-05	k__Bacteria	p__Acidobacteria	c__iii1-8	o__32-20	f_o__32-20	g_f_o__32-20	s_g_f_o__32-20	1
1285	1	0	OTU2535	n	0.00120482	-2.91908	0	-1	0.0833333	0	Inf	0.00156302	0.00112242	0.00134272	0.582034	0.582034	0.358256	0.019	0.99956	-0.000440596	-0.000634793	k__Bacteria	p__Acidobacteria	c__Acidobacteria-6	o__iii1-15	f_o__iii1-15	g_f_o__iii1-15	s_g_f_o__iii1-15	2
1286	1	0	OTU2563	n	0.00120482	-2.91908	0	-1	0.0833333	0	Inf	0.000281792	0.000236654	0.000259223	0.293444	0.281832	0.293444	0.943	0.999955	-4.51e-05	-6.51e-05	k__Bacteria	p__Acidobacteria	c__Acidobacteria-6	o__iii1-15	f_o__iii1-15	g_f_o__iii1-15	s_g_f_o__iii1-15	1
1287	1	0	OTU2600	n	0.00240964	-2.61805	1	0.0413927	0.0833333	0	Inf	8.19e-05	0.000114244	9.81e-05	0.228852	0.108232	0.228852	0.343	1.00003	3.24e-05	4.67e-05	k__Bacteria	p__Acidobacteria	c__Acidobacteria-6	o__iii1-15	f_o__iii1-15	g_f_o__iii1-15	s_g_f_o__iii1-15	1
1288	1	0	OTU2602	n	0.00481928	-2.31702	1305.5	3.11581	0.0833333	0	Inf	9.08e-05	0.000166582	0.000128705	0.254236	0.10455	0.254236	0.3	1.00008	7.58e-05	0.000109275	k__Bacteria	p__Acidobacteria	c__iii1-8	o__32-20	f_o__32-20	g_f_o__32-20	s_g_f_o__32-20	1
1289	1	0	OTU2606	n	0.00120482	-2.91908	0	-1	0.0833333	0	Inf	0.000617869	0.000500343	0.000559106	0.470691	0.470691	0.383528	0.54	0.999883	-0.000117526	-0.000169459	k__Bacteria	p__Actinobacteria	c__Thermoleophilia	o__Solirubrobacterales	f_o__Solirubrobacterales	g_f_o__Solirubrobacterales	s_g_f_o__Solirubrobacterales	1
1290	1	0	OTU2611	n	0.00120482	-2.91908	0	-1	0.0833333	0	Inf	0.000536382	0.000621813	0.000579097	0.517707	0.411661	0.517707	0.363	1.00009	8.54e-05	0.00012318	k__Bacteria	p__Acidobacteria	c__Acidobacteria-6	o__iii1-15	f_o__iii1-15	g_f_o__iii1-15	s_g_f_o__iii1-15	1
1291	1	0	OTU273	n	0.00361446	-2.44196	18	1.25768	0.0833333	0	Inf	0.00113644	0.00137634	0.00125639	0.528174	0.452264	0.528174	0.42	1.00024	0.000239902	0.000345671	k__Bacteria	p__Acidobacteria	c__Acidobacteria-6	o__iii1-15	f__RB40	g_f__RB40	s_g_f__RB40	1
1292	1	0	OTU2739	n	0.00361446	-2.44196	11	1.04532	0.0833333	0	Inf	0.000136489	0.000140057	0.000138273	0.21705	0.201076	0.21705	0.941	1	3.57e-06	5.15e-06	k__Bacteria	p__Acidobacteria	c__Acidobacteria-6	o__iii1-15	f_o__iii1-15	g_f_o__iii1-15	s_g_f_o__iii1-15	1
1293	1	0	OTU2764	n	0.00120482	-2.91908	0	-1	0.0833333	0	Inf	0.0001	0.000140363	0.000120158	0.208599	0.123236	0.208599	0.562	1.00004	4.04e-05	5.83e-05	k__Bacteria	p__Acidobacteria	c__Acidobacteria-6	o__iii1-15	f_o__iii1-15	g_f_o__iii1-15	s_g_f_o__iii1-15	1
1294	1	0	OTU2841	n	0.00120482	-2.91908	0	-1	0.0833333	0	Inf	0.000154664	0.000140279	0.000147472	0.213638	0.213638	0.186849	0.859	0.999986	-1.44e-05	-2.07e-05	k__Bacteria	p__Proteobacteria Delta	c__Deltaproteobacteria	o__Syntrophobacterales	f__Syntrophobacteraceae	g_f__Syntrophobacteraceae	s_g_f__Syntrophobacteraceae	1
1295	1	0	OTU289	n	0.00240964	-2.61805	0	-1	0.0833333	0	Inf	0.000136208	9.64e-05	0.000116327	0.238519	0.238519	0.148052	0.531	0.99996	-3.98e-05	-5.74e-05	k__Bacteria	p__Acidobacteria	c__RB25	o_c__RB25	f_o_c__RB25	g_f_o_c__RB25	s_g_f_o_c__RB25	1
1296	1	0	OTU290	n	0.00120482	-2.91908	0	-1	0.0833333	0	Inf	0.000527035	0.000674744	0.00060089	0.481247	0.373576	0.481247	0.373	1.00015	0.000147709	0.000212971	k__Bacteria	p__Acidobacteria	c__Acidobacteria-6	o__CCU21	f_o__CCU21	g_f_o__CCU21	s_g_f_o__CCU21	1
1297	1	0	OTU3026	n	0.00120482	-2.91908	0	-1	0.0833333	0	Inf	0.000927657	0.000947384	0.000937521	0.487216	0.439768	0.487216	0.663	1.00002	1.97e-05	2.84e-05	k__Bacteria	p__Verrucomicrobia	c__Verrucomicrobiae	o__Verrucomicrobiales	f__Verrucomicrobiaceae	g__Luteolibacter	s_g__Luteolibacter	1
1298	1	0	OTU307	n	0.00240964	-2.61805	273	2.43632	0.0833333	0	Inf	0.000190935	0.000105116	0.000148026	0.310526	0.310526	0.114127	0.16	0.999914	-8.58e-05	-0.000123791	k__Bacteria	p__Acidobacteria	c__iii1-8	o__32-20	f_o__32-20	g_f_o__32-20	s_g_f_o__32-20	1
1299	1	0	OTU3070	n	0.00120482	-2.91908	0	-1	0.0833333	0	Inf	0.00048167	0.000438451	0.000460061	0.46532	0.46532	0.374404	0.463	0.999957	-4.32e-05	-6.23e-05	k__Bacteria	p__Proteobacteria Gamma	c__Gammaproteobacteria	o__Xanthomonadales	f__Xanthomonadaceae	g_f__Xanthomonadaceae	s_g_f__Xanthomonadaceae	1
1300	1	0	OTU308	n	0.00120482	-2.91908	0	-1	0.0833333	0	Inf	0.000181722	0.000254124	0.000217923	0.312353	0.231634	0.312353	0.615	1.00007	7.24e-05	0.000104431	k__Bacteria	p__Acidobacteria	c__iii1-8	o__32-20	f_o__32-20	g_f_o__32-20	s_g_f_o__32-20	1
1301	1	0	OTU3103	n	0.00240964	-2.61805	288	2.45954	0.0833333	0	Inf	0.000200034	0.000157572	0.000178803	0.290044	0.290044	0.173105	0.375	0.999958	-4.25e-05	-6.12e-05	k__Bacteria	p__Firmicutes	c__Bacilli	o__Bacillales	f__Bacillaceae	g__Bacillus	s__fumarioli	1
1302	1	0	OTU3106	n	0.00120482	-2.91908	0	-1	0.0833333	0	Inf	0.0011725	0.00118407	0.00117829	0.484511	0.479116	0.484511	0.943	1.00001	1.16e-05	1.67e-05	k__Bacteria	p__Actinobacteria	c__Thermoleophilia	o__Solirubrobacterales	f__Patulibacteraceae	g_f__Patulibacteraceae	s_g_f__Patulibacteraceae	1
1303	1	0	OTU3107	n	0.00120482	-2.91908	0	-1	0.0833333	0	Inf	0.000209215	0.000192716	0.000200965	0.327738	0.327738	0.256862	0.602	0.999984	-1.65e-05	-2.38e-05	k__Bacteria	p__Proteobacteria Betap	c__Betaproteobacteria	o__Burkholderiales	f__Alcaligenaceae	g_f__Alcaligenaceae	s_g_f__Alcaligenaceae	1
1304	1	0	OTU3111	n	0.00361446	-2.44196	14	1.14922	0.0833333	0	Inf	0.00341663	0.00385002	0.00363333	0.52982	0.47018	0.52982	0.206	1.00043	0.00043339	0.000622986	k__Bacteria	p__Firmicutes	c__Bacilli	o__Bacillales	f__Planococcaceae	g__Sporosarcina	s_g__Sporosarcina	1
1305	1	0	OTU3112	n	0.00240964	-2.61805	18	1.25768	0.0833333	0	Inf	0.00155445	0.00150917	0.00153181	0.507391	0.507391	0.492609	0.812	0.999955	-4.53e-05	-6.52e-05	k__Bacteria	p__Actinobacteria	c__Thermoleophilia	o__Gaiellales	f_o__Gaiellales	g_f_o__Gaiellales	s_g_f_o__Gaiellales	1
1306	1	0	OTU3115	n	0.00240964	-2.61805	1	0.0413927	0.0833333	0	Inf	0.0027076	0.002926	0.0028168	0.519383	0.480617	0.519383	0.459	1.00022	0.000218397	0.000314196	k__Bacteria	p__Actinobacteria	c__Thermoleophilia	o__Gaiellales	f__Gaiellaceae	g_f__Gaiellaceae	s_g_f__Gaiellaceae	1
1307	1	0	OTU3116	n	0.00240964	-2.61805	101	2.00475	0.0833333	0	Inf	0.000790724	0.000823107	0.000806916	0.437171	0.399233	0.437171	0.748	1.00003	3.24e-05	4.67e-05	k__Bacteria	p__Proteobacteria Betap	c__Betaproteobacteria	o__A21b	f__EB1003	g_f__EB1003	s_g_f__EB1003	1
1308	1	0	OTU3117	n	0.00120482	-2.91908	0	-1	0.0833333	0	Inf	0.000835822	0.000701872	0.000768847	0.483161	0.483161	0.40754	0.547	0.999866	-0.000133951	-0.000193101	k__Bacteria	p__Actinobacteria	c__Thermoleophilia	o__Solirubrobacterales	f__Solirubrobacteraceae	g_f__Solirubrobacteraceae	s_g_f__Solirubrobacteraceae	1
1309	1	0	OTU3118	n	0.00120482	-2.91908	0	-1	0.0833333	0	Inf	0.00258226	0.00280376	0.00269301	0.520563	0.479437	0.520563	0.426	1.00022	0.000221503	0.000318702	k__Bacteria	p__Proteobacteria Betap	c__Betaproteobacteria	o__Ellin6067	f_o__Ellin6067	g_f_o__Ellin6067	s_g_f_o__Ellin6067	1
1310	1	0	OTU3119	n	0.00120482	-2.91908	0	-1	0.0833333	0	Inf	0.0011722	0.00088556	0.00102888	0.548549	0.548549	0.430353	0.179	0.999714	-0.000286635	-0.000413102	k__Bacteria	p__Actinobacteria	c__Thermoleophilia	o__Solirubrobacterales	f_o__Solirubrobacterales	g_f_o__Solirubrobacterales	s_g_f_o__Solirubrobacterales	1
1311	1	0	OTU3122	n	0.00240964	-2.61805	19	1.28103	0.0833333	0	Inf	0.000645662	0.000596154	0.000620908	0.445776	0.442907	0.445776	0.998	0.999951	-4.95e-05	-7.14e-05	k__Bacteria	p__Proteobacteria Gamma	c__Gammaproteobacteria	o__Xanthomonadales	f__Xanthomonadaceae	g_f__Xanthomonadaceae	s_g_f__Xanthomonadaceae	1
1312	1	0	OTU3124	n	0.00120482	-2.91908	0	-1	0.0833333	0	Inf	0.000599855	0.000526011	0.000562933	0.493328	0.493328	0.400462	0.409	0.999926	-7.38e-05	-0.000106475	k__Bacteria	p__Proteobacteria Gamma	c__Gammaproteobacteria	o__Xanthomonadales	f__Xanthomonadaceae	g_f__Xanthomonadaceae	s_g_f__Xanthomonadaceae	1
1313	1	0	OTU3133	n	0.00481928	-2.31702	680	2.83257	0.0833333	0	Inf	0.00102677	0.00101618	0.00102147	0.502592	0.502592	0.497408	0.933	0.999989	-1.06e-05	-1.53e-05	k__Bacteria	p__Proteobacteria Betap	c__Betaproteobacteria	o__SC-I-84	f_o__SC-I-84	g_f_o__SC-I-84	s_g_f_o__SC-I-84	1
1314	1	0	OTU3135	n	0.00120482	-2.91908	0	-1	0.0833333	0	Inf	0.000654412	0.000682809	0.000668611	0.437673	0.435006	0.437673	0.985	1.00003	2.84e-05	4.09e-05	k__Bacteria	p__Proteobacteria Betap	c__Betaproteobacteria	o__A21b	f__EB1003	g_f__EB1003	s_g_f__EB1003	1
1315	1	0	OTU3137	n	0.00120482	-2.91908	0	-1	0.0833333	0	Inf	0.000245821	0.000359066	0.000302444	0.360405	0.210722	0.360405	0.352	1.00011	0.000113245	0.000163328	k__Bacteria	p__Actinobacteria	c__Thermoleophilia	o__Solirubrobacterales	f__Patulibacteraceae	g_f__Patulibacteraceae	s_g_f__Patulibacteraceae	1
1316	1	0	OTU3139	n	0.00120482	-2.91908	0	-1	0.0833333	0	Inf	0.000317745	0.000412396	0.000365071	0.423613	0.30624	0.423613	0.42	1.00009	9.47e-05	0.000136503	k__Bacteria	p__Proteobacteria Betap	c__Betaproteobacteria	o__SC-I-84	f_o__SC-I-84	g_f_o__SC-I-84	s_g_f_o__SC-I-84	1
1317	1	0	OTU3144	n	0.00240964	-2.61805	45	1.65418	0.0833333	0	Inf	0.000317971	0.000157932	0.000237951	0.470174	0.470174	0.154077	0.03	0.99984	-0.000160039	-0.000230833	k__Bacteria	p__Firmicutes	c__Bacilli	o__Turicibacterales	f__Turicibacteraceae	g__Turicibacter	s_g__Turicibacter	2
1318	1	0	OTU3145	n	0.00361446	-2.44196	15	1.17898	0.0833333	0	Inf	0.000282049	0.000183934	0.000232991	0.313847	0.313847	0.140972	0.245	0.999902	-9.81e-05	-0.000141516	k__Bacteria	p__Proteobacteria Betap	c__Betaproteobacteria	o__Burkholderiales	f__Oxalobacteraceae	g_f__Oxalobacteraceae	s_g_f__Oxalobacteraceae	1
1319	1	0	OTU3147	n	0.00240964	-2.61805	1	0.0413927	0.0833333	0	Inf	0.000672552	0.000631237	0.000651894	0.477633	0.477633	0.432282	0.69	0.999959	-4.13e-05	-5.96e-05	k__Bacteria	p__Proteobacteria Betap	c__Betaproteobacteria	o__Ellin6067	f_o__Ellin6067	g_f_o__Ellin6067	s_g_f_o__Ellin6067	1
1320	1	0	OTU3148	n	0.00120482	-2.91908	0	-1	0.0833333	0	Inf	0.000454457	0.000323972	0.000389214	0.4757	0.4757	0.282412	0.132	0.99987	-0.000130486	-0.000188178	k__Bacteria	p__Proteobacteria Betap	c__Betaproteobacteria	o__A21b	f__EB1003	g_f__EB1003	s_g_f__EB1003	1
1321	1	0	OTU3149	n	0.00240964	-2.61805	3	0.491362	0.0833333	0	Inf	0.00029061	0.000342436	0.000316523	0.367062	0.272039	0.367062	0.53	1.00005	5.18e-05	7.47e-05	k__Bacteria	p__Proteobacteria Gamma	c__Gammaproteobacteria	o__Xanthomonadales	f__Sinobacteraceae	g__Steroidobacter	s_g__Steroidobacter	1
1322	1	0	OTU315	n	0.00120482	-2.91908	0	-1	0.0833333	0	Inf	0.00168999	0.00136703	0.00152851	0.552822	0.552822	0.431207	0.087	0.999678	-0.000322957	-0.000465217	k__Bacteria	p__Proteobacteria Delta	c__Deltaproteobacteria	o__Syntrophobacterales	f__Syntrophobacteraceae	g_f__Syntrophobacteraceae	s_g_f__Syntrophobacteraceae	1
1323	1	0	OTU3153	n	0.00240964	-2.61805	2	0.322219	0.0833333	0	Inf	0.000545689	0.000491336	0.000518512	0.42876	0.42876	0.355346	0.588	0.999946	-5.44e-05	-7.84e-05	k__Bacteria	p__Verrucomicrobia	c__Verrucomicrobiae	o__Verrucomicrobiales	f__Verrucomicrobiaceae	g__Luteolibacter	s_g__Luteolibacter	1
1324	1	0	OTU3154	n	0.00120482	-2.91908	0	-1	0.0833333	0	Inf	0.000445277	0.00040347	0.000424373	0.388614	0.388614	0.373506	0.915	0.999958	-4.18e-05	-6.03e-05	k__Bacteria	p__Actinobacteria	c__Thermoleophilia	o__Solirubrobacterales	f_o__Solirubrobacterales	g_f_o__Solirubrobacterales	s_g_f_o__Solirubrobacterales	1
1325	1	0	OTU3155	n	0.00240964	-2.61805	45	1.65418	0.0833333	0	Inf	0.000372664	0.000245883	0.000309274	0.446284	0.446284	0.227153	0.13	0.999873	-0.000126781	-0.00018285	k__Bacteria	p__Proteobacteria Gamma	c__Gammaproteobacteria	o__Xanthomonadales	f__Sinobacteraceae	g_f__Sinobacteraceae	s_g_f__Sinobacteraceae	1
1326	1	0	OTU3157	n	0.00120482	-2.91908	0	-1	0.0833333	0	Inf	0.000199969	0.000201396	0.000200682	0.250888	0.239885	0.250888	0.93	1	1.43e-06	2.06e-06	k__Bacteria	p__Proteobacteria Gamma	c__Gammaproteobacteria	o__Xanthomonadales	f__Sinobacteraceae	g_f__Sinobacteraceae	s_g_f__Sinobacteraceae	1
1327	1	0	OTU3159	n	0.00240964	-2.61805	3	0.491362	0.0833333	0	Inf	0.000454303	0.000412288	0.000433295	0.465993	0.465993	0.339827	0.311	0.999958	-4.2e-05	-6.06e-05	k__Bacteria	p__Proteobacteria Betap	c__Betaproteobacteria	o__Burkholderiales	f__Comamonadaceae	g__Ramlibacter	s_g__Ramlibacter	1
1328	1	0	OTU316	n	0.00120482	-2.91908	0	-1	0.0833333	0	Inf	0.000136501	0.000254437	0.000195469	0.418396	0.129319	0.418396	0.053	1.00012	0.000117937	0.000170114	k__Bacteria	p__Acidobacteria	c__Acidobacteria-6	o__iii1-15	f__RB40	g_f__RB40	s_g_f__RB40	1
1329	1	0	OTU3160	n	0.00120482	-2.91908	0	-1	0.0833333	0	Inf	0.000272379	0.000289265	0.000280822	0.367881	0.233503	0.367881	0.383	1.00002	1.69e-05	2.44e-05	k__Bacteria	p__Actinobacteria	c__Thermoleophilia	o__Solirubrobacterales	f__Patulibacteraceae	g_f__Patulibacteraceae	s_g_f__Patulibacteraceae	1
1330	1	0	OTU3164	n	0.00120482	-2.91908	0	-1	0.0833333	0	Inf	0.000199768	0.000227832	0.0002138	0.259547	0.259547	0.190291	0.667	1.00003	2.81e-05	4.05e-05	k__Bacteria	p__Proteobacteria Betap	c__Betaproteobacteria	o_c__Betaproteobacteria	f_o_c__Betaproteobacteria	g_f_o_c__Betaproteobacteria	s_g_f_o_c__Betaproteobacteria	1
1331	1	0	OTU3165	n	0.00120482	-2.91908	0	-1	0.0833333	0	Inf	0.0002904	0.000289674	0.000290037	0.338861	0.296667	0.338861	0.766	0.999999	-7.26e-07	-1.05e-06	k__Bacteria	p__Proteobacteria Betap	c__Betaproteobacteria	o__SC-I-84	f_o__SC-I-84	g_f_o__SC-I-84	s_g_f_o__SC-I-84	1
1332	1	0	OTU3170	n	0.00120482	-2.91908	0	-1	0.0833333	0	Inf	0.000754282	0.00066676	0.000710521	0.511136	0.511136	0.418933	0.44	0.999913	-8.75e-05	-0.000126179	k__Bacteria	p__Proteobacteria Betap	c__Betaproteobacteria	o__Burkholderiales	f__Comamonadaceae	g__Ramlibacter	s_g__Ramlibacter	1
1333	1	0	OTU3172	n	0.00240964	-2.61805	0	-1	0.0833333	0	Inf	9.11e-05	0.000175482	0.000133267	0.329192	0.10122	0.329192	0.115	1.00008	8.44e-05	0.000121789	k__Bacteria	p__Acidobacteria	c__Acidobacteria-6	o__CCU21	f_o__CCU21	g_f_o__CCU21	s_g_f_o__CCU21	1
1334	1	0	OTU3173	n	0.00120482	-2.91908	0	-1	0.0833333	0	Inf	0.000354444	0.000289662	0.000322053	0.366859	0.366859	0.305161	0.683	0.999935	-6.48e-05	-9.34e-05	k__Bacteria	p__Proteobacteria Betap	c__Betaproteobacteria	o__SC-I-84	f_o__SC-I-84	g_f_o__SC-I-84	s_g_f_o__SC-I-84	1
1335	1	0	OTU3174	n	0.00120482	-2.91908	0	-1	0.0833333	0	Inf	0.00019976	0.000219082	0.000209421	0.242852	0.211971	0.242852	0.808	1.00002	1.93e-05	2.79e-05	k__Bacteria	p__Proteobacteria Gamma	c__Gammaproteobacteria	o__Xanthomonadales	f__Sinobacteraceae	g_f__Sinobacteraceae	s_g_f__Sinobacteraceae	1
1336	1	0	OTU3175	n	0.00120482	-2.91908	0	-1	0.0833333	0	Inf	0.000217943	0.000306627	0.000262285	0.354894	0.200041	0.354894	0.306	1.00009	8.87e-05	0.000127912	k__Bacteria	p__Proteobacteria Betap	c__Betaproteobacteria	o__A21b	f__EB1003	g_f__EB1003	s_g_f__EB1003	1
1337	1	0	OTU3176	n	0.00120482	-2.91908	0	-1	0.0833333	0	Inf	0.000172723	0.000192925	0.000182824	0.244969	0.209945	0.244969	0.821	1.00002	2.02e-05	2.91e-05	k__Bacteria	p__Proteobacteria Betap	c__Betaproteobacteria	o__A21b	f__UD5	g_f__UD5	s_g_f__UD5	1
1338	1	0	OTU3177	n	0.00120482	-2.91908	0	-1	0.0833333	0	Inf	0.000327128	0.000429543	0.000378335	0.446031	0.320241	0.446031	0.375	1.0001	0.000102416	0.000147699	k__Bacteria	p__Actinobacteria	c__Thermoleophilia	o__Solirubrobacterales	f__Solirubrobacteraceae	g_f__Solirubrobacteraceae	s_g_f__Solirubrobacteraceae	1
1339	1	0	OTU3179	n	0.00120482	-2.91908	0	-1	0.0833333	0	Inf	0.00101861	0.000762991	0.000890802	0.571739	0.571739	0.428261	0.075	0.999745	-0.000255622	-0.000368456	k__Bacteria	p__Proteobacteria Betap	c__Betaproteobacteria	o__Nitrosomonadales	f__Nitrosomonadaceae	g__Nitrosovibrio	s__tenuis	1
1340	1	0	OTU3183	n	0.00361446	-2.44196	19	1.28103	0.0833333	0	Inf	0.000309076	0.000280726	0.000294901	0.356975	0.329947	0.356975	0.877	0.999972	-2.84e-05	-4.09e-05	k__Bacteria	p__Proteobacteria Betap	c__Betaproteobacteria	o__SC-I-84	f_o__SC-I-84	g_f_o__SC-I-84	s_g_f_o__SC-I-84	1
1341	1	0	OTU3184	n	0.00120482	-2.91908	0	-1	0.0833333	0	Inf	0.000281801	0.000166789	0.000224295	0.442062	0.442062	0.159346	0.047	0.999885	-0.000115012	-0.00016589	k__Bacteria	p__Proteobacteria Gamma	c__Gammaproteobacteria	o__Xanthomonadales	f__Sinobacteraceae	g_f__Sinobacteraceae	s_g_f__Sinobacteraceae	2
1342	1	0	OTU3185	n	0.00120482	-2.91908	0	-1	0.0833333	0	Inf	0.00013637	0.000272279	0.000204324	0.380738	0.0988767	0.380738	0.056	1.00014	0.000135909	0.000196036	k__Bacteria	p__Verrucomicrobia	c__[Pedosphaerae]	o__[Pedosphaerales]	o__[Pedosphaerales]	o__[Pedosphaerales]	o__[Pedosphaerales]	1
1343	1	0	OTU3191	n	0.00361446	-2.44196	485	2.68583	0.0833333	0	Inf	0.000236319	0.000324778	0.000280549	0.392775	0.265183	0.392775	0.396	1.00009	8.85e-05	0.000127584	k__Bacteria	p__Verrucomicrobia	c__[Spartobacteria]	o__[Chthoniobacterales]	f__[Chthoniobacteraceae]	g_f__[Chthoniobacteraceae]	s_g_f__[Chthoniobacteraceae]	1
1344	1	0	OTU3194	n	0.00361446	-2.44196	763	2.88258	0.0833333	0	Inf	0.00032742	0.000500132	0.000413776	0.410096	0.278419	0.410096	0.424	1.00017	0.000172713	0.000249069	k__Bacteria	p__Verrucomicrobia	c__[Spartobacteria]	o__[Chthoniobacterales]	f__[Chthoniobacteraceae]	g__Ellin506	s_g__Ellin506	1
1345	1	0	OTU3196	n	0.00361446	-2.44196	80.5	1.90634	0.0833333	0	Inf	0.00028148	0.000122552	0.000202016	0.412846	0.412846	0.108329	0.04	0.999841	-0.000158928	-0.000229238	k__Bacteria	p__Proteobacteria Betap	c__Betaproteobacteria	o__SC-I-84	f_o__SC-I-84	g_f_o__SC-I-84	s_g_f_o__SC-I-84	2
1346	1	0	OTU3197	n	0.00361446	-2.44196	67	1.82672	0.0833333	0	Inf	0.000154675	0.000236569	0.000195622	0.323925	0.175707	0.323925	0.329	1.00008	8.19e-05	0.000118126	k__Bacteria	p__Proteobacteria Gamma	c__Gammaproteobacteria	o__Xanthomonadales	f__Xanthomonadaceae	g_f__Xanthomonadaceae	s_g_f__Xanthomonadaceae	1
1347	1	0	OTU3199	n	0.00120482	-2.91908	0	-1	0.0833333	0	Inf	0.000309229	0.000368128	0.000338678	0.388198	0.253624	0.388198	0.345	1.00006	5.89e-05	8.49e-05	k__Bacteria	p__Proteobacteria Gamma	c__Gammaproteobacteria	o__Xanthomonadales	f__Sinobacteraceae	g_f__Sinobacteraceae	s_g_f__Sinobacteraceae	1
1348	1	0	OTU3201	n	0.00120482	-2.91908	0	-1	0.0833333	0	Inf	0.000218132	0.000210375	0.000214253	0.30166	0.30166	0.263008	0.798	0.999992	-7.76e-06	-1.12e-05	k__Bacteria	p__Proteobacteria Gamma	c__Gammaproteobacteria	o__Xanthomonadales	f__Xanthomonadaceae	g__Dokdonella	s_g__Dokdonella	1
1349	1	0	OTU3202	n	0.00240964	-2.61805	285	2.455	0.0833333	0	Inf	3.64e-05	8.75e-05	6.2e-05	0.201743	0.0326554	0.201743	0.152	1.00005	5.11e-05	7.37e-05	k__Bacteria	p__Proteobacteria Betap	c__Betaproteobacteria	o__A21b	f__UD5	g_f__UD5	s_g_f__UD5	1
1350	1	0	OTU3203	n	0.00240964	-2.61805	4	0.612784	0.0833333	0	Inf	0.000372773	0.000237069	0.000304921	0.452786	0.452786	0.208253	0.078	0.999864	-0.000135704	-0.00019572	k__Bacteria	p__Actinobacteria	c__Thermoleophilia	o__Solirubrobacterales	f_o__Solirubrobacterales	g_f_o__Solirubrobacterales	s_g_f_o__Solirubrobacterales	1
1351	1	0	OTU3204	n	0.00120482	-2.91908	0	-1	0.0833333	0	Inf	0.000199509	9.66e-05	0.00014803	0.299502	0.299502	0.0931774	0.138	0.999897	-0.000102957	-0.000148514	k__Bacteria	p__Proteobacteria Betap	c__Betaproteobacteria	o__SC-I-84	f_o__SC-I-84	g_f_o__SC-I-84	s_g_f_o__SC-I-84	1
1352	1	0	OTU3209	n	0.00120482	-2.91908	0	-1	0.0833333	0	Inf	0.00022712	0.000236559	0.000231839	0.327971	0.253982	0.327971	0.591	1.00001	9.44e-06	1.36e-05	k__Bacteria	p__Verrucomicrobia	c__[Spartobacteria]	o__[Chthoniobacterales]	f__[Chthoniobacteraceae]	g_f__[Chthoniobacteraceae]	s_g_f__[Chthoniobacteraceae]	1
1353	1	0	OTU3211	n	0.00120482	-2.91908	0	-1	0.0833333	0	Inf	0.00013615	0.00014014	0.000138145	0.219012	0.219012	0.181151	0.761	1	3.99e-06	5.76e-06	k__Bacteria	p__Actinobacteria	c__Thermoleophilia	o__Solirubrobacterales	f_o__Solirubrobacterales	g_f_o__Solirubrobacterales	s_g_f_o__Solirubrobacterales	1
1354	1	0	OTU3213	n	0.00120482	-2.91908	0	-1	0.0833333	0	Inf	7.27e-05	0.000113791	9.33e-05	0.174288	0.0866649	0.174288	0.486	1.00004	4.1e-05	5.92e-05	k__Bacteria	p__Proteobacteria Gamma	c__Gammaproteobacteria	o__Thiotrichales	f__Piscirickettsiaceae	g_f__Piscirickettsiaceae	s_g_f__Piscirickettsiaceae	1
1355	1	0	OTU3215	n	0.00240964	-2.61805	2	0.322219	0.0833333	0	Inf	0.000217934	0.00011423	0.000166082	0.340202	0.340202	0.12282	0.137	0.999896	-0.000103704	-0.000149588	k__Bacteria	p__Actinobacteria	c__Thermoleophilia	o__Solirubrobacterales	f__Conexibacteraceae	g_f__Conexibacteraceae	s_g_f__Conexibacteraceae	1
1356	1	0	OTU3218	n	0.00120482	-2.91908	0	-1	0.0833333	0	Inf	0.000163508	0.000149075	0.000156291	0.27123	0.27123	0.187359	0.544	0.999986	-1.44e-05	-2.08e-05	k__Bacteria	p__Actinobacteria	c__Thermoleophilia	o__Solirubrobacterales	f__Conexibacteraceae	f__Conexibacteraceae	f__Conexibacteraceae	1
1357	1	0	OTU3220	n	0.00361446	-2.44196	17	1.233	0.0833333	0	Inf	2.73e-05	7.89e-05	5.31e-05	0.212221	0.0285808	0.212221	0.134	1.00005	5.16e-05	7.44e-05	k__Bacteria	p__Proteobacteria Betap	c__Betaproteobacteria	o__SC-I-84	f_o__SC-I-84	g_f_o__SC-I-84	s_g_f_o__SC-I-84	1
1358	1	0	OTU3227	n	0.00240964	-2.61805	60	1.77887	0.0833333	0	Inf	0.00014594	9.65e-05	0.000121234	0.20063	0.20063	0.127964	0.611	0.999951	-4.94e-05	-7.13e-05	k__Bacteria	p__Proteobacteria Gamma	c__Gammaproteobacteria	o__Xanthomonadales	f__Xanthomonadaceae	g_f__Xanthomonadaceae	s_g_f__Xanthomonadaceae	1
1359	1	0	OTU323	n	0.00120482	-2.91908	0	-1	0.0833333	0	Inf	0.000409274	0.000446915	0.000428094	0.336383	0.336383	0.33556	0.985	1.00004	3.76e-05	5.43e-05	k__Bacteria	p__WS3	c__PRR-12	o__Sediment-1	f__PRR-10	g_f__PRR-10	s_g_f__PRR-10	1
1360	1	0	OTU3238	n	0.00120482	-2.91908	0	-1	0.0833333	0	Inf	0.000272425	0.000245019	0.000258722	0.370487	0.370487	0.270582	0.468	0.999973	-2.74e-05	-3.95e-05	k__Bacteria	p__Firmicutes	c__Bacilli	o__Bacillales	f__Planococcaceae	g__Solibacillus	s_g__Solibacillus	1
1361	1	0	OTU3240	n	0.00240964	-2.61805	1	0.0413927	0.0833333	0	Inf	0.000172446	0.000122767	0.000147607	0.237984	0.237984	0.148521	0.535	0.99995	-4.97e-05	-7.17e-05	k__Bacteria	p__Firmicutes	c__Bacilli	o__Bacillales	f__Bacillaceae	g__Bacillus	s__badius	1
1362	1	0	OTU3251	n	0.00240964	-2.61805	21	1.32428	0.0833333	0	Inf	0.000835845	0.000770341	0.000803093	0.481844	0.481844	0.445351	0.756	0.999935	-6.55e-05	-9.44e-05	k__Bacteria	p__Proteobacteria Betap	c__Betaproteobacteria	o__A21b	f__EB1003	g_f__EB1003	s_g_f__EB1003	1
1363	1	0	OTU3255	n	0.00120482	-2.91908	0	-1	0.0833333	0	Inf	0.000163587	0.000131378	0.000147483	0.164325	0.164325	0.127258	0.786	0.999968	-3.22e-05	-4.65e-05	k__Bacteria	p__Proteobacteria Betap	c__Betaproteobacteria	c__Betaproteobacteria	c__Betaproteobacteria	c__Betaproteobacteria	c__Betaproteobacteria	1
1364	1	0	OTU3258	n	0.00120482	-2.91908	0	-1	0.0833333	0	Inf	0.000181921	0.000183922	0.000182921	0.215458	0.20259	0.215458	0.926	1	2e-06	2.89e-06	k__Bacteria	p__Proteobacteria Betap	c__Betaproteobacteria	o__Burkholderiales	f__Comamonadaceae	f__Comamonadaceae	f__Comamonadaceae	1
1365	1	0	OTU3263	n	0.00361446	-2.44196	34	1.53275	0.0833333	0	Inf	0.000172574	9.64e-05	0.000134474	0.308949	0.308949	0.127978	0.236	0.999924	-7.62e-05	-0.000109918	k__Bacteria	p__Proteobacteria Gamma	c__Gammaproteobacteria	o__Xanthomonadales	f__Sinobacteraceae	g_f__Sinobacteraceae	s_g_f__Sinobacteraceae	1
1366	1	0	OTU3264	n	0.00120482	-2.91908	0	-1	0.0833333	0	Inf	8.18e-05	0.000122639	0.000102232	0.214216	0.07411	0.214216	0.286	1.00004	4.08e-05	5.89e-05	k__Bacteria	p__Proteobacteria Betap	c__Betaproteobacteria	o__Burkholderiales	f__Comamonadaceae	g__Methylibium	s_g__Methylibium	1
1367	1	0	OTU3267	n	0.00120482	-2.91908	0	-1	0.0833333	0	Inf	0.000117826	0.000140338	0.000129082	0.232971	0.13523	0.232971	0.471	1.00002	2.25e-05	3.25e-05	k__Bacteria	p__Acidobacteria	c__Holophagae	o__Holophagales	f__Holophagaceae	g__Geothrix	s_g__Geothrix	1
1368	1	0	OTU3270	n	0.00240964	-2.61805	1	0.0413927	0.0833333	0	Inf	0.000181633	0.000253955	0.000217794	0.270686	0.169882	0.270686	0.483	1.00007	7.23e-05	0.000104315	k__Bacteria	p__Actinobacteria	c__Thermoleophilia	o__Solirubrobacterales	f__Solirubrobacteraceae	g__Solirubrobacter	s_g__Solirubrobacter	1
1369	1	0	OTU3282	n	0.00120482	-2.91908	0	-1	0.0833333	0	Inf	0.000199937	0.000193018	0.000196477	0.301513	0.301513	0.263141	0.798	0.999993	-6.92e-06	-9.98e-06	k__Bacteria	p__Actinobacteria	c__Thermoleophilia	o__Solirubrobacterales	f_o__Solirubrobacterales	g_f_o__Solirubrobacterales	s_g_f_o__Solirubrobacterales	1
1370	1	0	OTU3298	n	0.00120482	-2.91908	0	-1	0.0833333	0	Inf	5.45e-05	0.000140454	9.75e-05	0.308766	0.0621211	0.308766	0.077	1.00009	8.6e-05	0.000123996	k__Bacteria	p__Proteobacteria Delta	c__Deltaproteobacteria	o__Myxococcales	f__Myxococcaceae	g_f__Myxococcaceae	s_g_f__Myxococcaceae	1
1371	1	0	OTU3303	n	0.00120482	-2.91908	0	-1	0.0833333	0	Inf	0.000281939	0.000131473	0.000206706	0.328361	0.328361	0.10222	0.207	0.99985	-0.000150466	-0.000217032	k__Bacteria	p__Acidobacteria	c__iii1-8	o__DS-18	f_o__DS-18	g_f_o__DS-18	s_g_f_o__DS-18	1
1372	1	0	OTU3312	n	0.00120482	-2.91908	0	-1	0.0833333	0	Inf	0.000127095	0.000148992	0.000138043	0.212008	0.153448	0.212008	0.683	1.00002	2.19e-05	3.16e-05	k__Bacteria	p__Proteobacteria Betap	c__Betaproteobacteria	o__SC-I-84	f_o__SC-I-84	g_f_o__SC-I-84	s_g_f_o__SC-I-84	1
1373	1	0	OTU3318	n	0.00120482	-2.91908	0	-1	0.0833333	0	Inf	3.64e-05	0.000105106	7.08e-05	0.265206	0.0381369	0.265206	0.064	1.00007	6.87e-05	9.91e-05	k__Bacteria	p__Proteobacteria Betap	c__Betaproteobacteria	o__SC-I-84	f_o__SC-I-84	g_f_o__SC-I-84	s_g_f_o__SC-I-84	1
1374	1	0	OTU3340	n	0.00240964	-2.61805	1	0.0413927	0.0833333	0	Inf	6.38e-05	9.64e-05	8.01e-05	0.171943	0.0884891	0.171943	0.529	1.00003	3.26e-05	4.71e-05	k__Bacteria	p__Proteobacteria Betap	c__Betaproteobacteria	o__MND1	f_o__MND1	g_f_o__MND1	s_g_f_o__MND1	1
1375	1	0	OTU336	n	0.00120482	-2.91908	0	-1	0.0833333	0	Inf	0.000735489	0.000893627	0.000814558	0.509354	0.418023	0.509354	0.394	1.00016	0.000158138	0.000227959	k__Bacteria	p__WS3	c__PRR-12	o__Sediment-1	f_o__Sediment-1	g_f_o__Sediment-1	s_g_f_o__Sediment-1	1
1376	1	0	OTU338	n	0.00120482	-2.91908	0	-1	0.0833333	0	Inf	0.000454176	0.00037714	0.000415658	0.424926	0.424926	0.356452	0.652	0.999923	-7.7e-05	-0.000111092	k__Bacteria	p__Proteobacteria Delta	c__Deltaproteobacteria	o__Myxococcales	f__Myxococcaceae	g__Anaeromyxobacter	s_g__Anaeromyxobacter	1
1377	1	0	OTU3394	n	0.00120482	-2.91908	0	-1	0.0833333	0	Inf	6.38e-05	9.63e-05	8e-05	0.193386	0.0737694	0.193386	0.335	1.00003	3.25e-05	4.69e-05	k__Bacteria	p__Proteobacteria Betap	c__Betaproteobacteria	o__Methylophilales	f__Methylophilaceae	g_f__Methylophilaceae	s_g_f__Methylophilaceae	1
1378	1	0	OTU340	n	0.00240964	-2.61805	12	1.08279	0.0833333	0	Inf	0.000199845	0.000332729	0.000266287	0.423942	0.194571	0.423942	0.123	1.00013	0.000132884	0.000191661	k__Bacteria	p__WS3	c__PRR-12	o__Sediment-1	f_o__Sediment-1	g_f_o__Sediment-1	s_g_f_o__Sediment-1	1
1379	1	0	OTU3400	n	0.00120482	-2.91908	0	-1	0.0833333	0	Inf	0.000236266	0.000210874	0.00022357	0.293552	0.293552	0.21896	0.612	0.999975	-2.54e-05	-3.66e-05	k__Bacteria	p__Proteobacteria Betap	c__Betaproteobacteria	o__SC-I-84	f_o__SC-I-84	g_f_o__SC-I-84	s_g_f_o__SC-I-84	1
1380	1	0	OTU3410	n	0.00120482	-2.91908	0	-1	0.0833333	0	Inf	0.000281838	0.000236654	0.000259246	0.362382	0.362382	0.244515	0.401	0.999955	-4.52e-05	-6.52e-05	k__Bacteria	p__Proteobacteria Betap	c__Betaproteobacteria	o__Burkholderiales	f__Oxalobacteraceae	g_f__Oxalobacteraceae	s_g_f__Oxalobacteraceae	1
1381	1	0	OTU343	n	0.00120482	-2.91908	0	-1	0.0833333	0	Inf	0.00229122	0.00245545	0.00237334	0.498824	0.482701	0.498824	0.81	1.00016	0.000164226	0.000236366	k__Bacteria	p__Nitrospirae	c__Nitrospira	o__Nitrospirales	f__0319-6A21	g_f__0319-6A21	s_g_f__0319-6A21	1
1382	1	0	OTU3439	n	0.00120482	-2.91908	0	-1	0.0833333	0	Inf	0.000127232	7.91e-05	0.000103148	0.228423	0.228423	0.109503	0.381	0.999952	-4.82e-05	-6.95e-05	k__Bacteria	p__Proteobacteria Betap	c__Betaproteobacteria	o__Burkholderiales	f__Comamonadaceae	g__Rhodoferax	s_g__Rhodoferax	1
1383	1	0	OTU3440	n	0.00240964	-2.61805	200	2.30125	0.0833333	0	Inf	0.000163661	0.000131417	0.000147539	0.205421	0.205421	0.159059	0.713	0.999968	-3.22e-05	-4.65e-05	k__Bacteria	p__Actinobacteria	c__Thermoleophilia	o__Solirubrobacterales	f_o__Solirubrobacterales	g_f_o__Solirubrobacterales	s_g_f_o__Solirubrobacterales	1
1384	1	0	OTU3446	n	0.00240964	-2.61805	34	1.53275	0.0833333	0	Inf	0.000100108	0.000114314	0.000107211	0.152322	0.138333	0.152322	0.898	1.00001	1.42e-05	2.05e-05	k__Bacteria	p__Verrucomicrobia	c__Verrucomicrobiae	o__Verrucomicrobiales	f__Verrucomicrobiaceae	g_f__Verrucomicrobiaceae	s_g_f__Verrucomicrobiaceae	1
1385	1	0	OTU345	n	0.00361446	-2.44196	11	1.04532	0.0833333	0	Inf	0.000154582	0.000193061	0.000173822	0.277671	0.197625	0.277671	0.565	1.00004	3.85e-05	5.55e-05	k__Bacteria	p__Firmicutes	c__Bacilli	o__Bacillales	f__Bacillaceae	g_f__Bacillaceae	s_g_f__Bacillaceae	1
1386	1	0	OTU347	n	0.00361446	-2.44196	70	1.84572	0.0833333	0	Inf	0.000218207	0.00026324	0.000240724	0.351494	0.218223	0.351494	0.369	1.00005	4.5e-05	6.5e-05	k__Bacteria	p__WS3	c__PRR-12	o__Sediment-1	f__PRR-10	g_f__PRR-10	s_g_f__PRR-10	1
1387	1	0	OTU349	n	0.00120482	-2.91908	0	-1	0.0833333	0	Inf	0.000735722	0.0007544	0.000745061	0.470105	0.420587	0.470105	0.61	1.00002	1.87e-05	2.69e-05	k__Bacteria	p__Proteobacteria Delta	c__Deltaproteobacteria	o__Syntrophobacterales	f__Syntrophobacteraceae	g_f__Syntrophobacteraceae	s_g_f__Syntrophobacteraceae	1
1388	1	0	OTU351	n	0.00240964	-2.61805	238	2.37676	0.0833333	0	Inf	0.000227141	0.000175417	0.000201279	0.376163	0.376163	0.186753	0.182	0.999948	-5.17e-05	-7.46e-05	k__Bacteria	p__Acidobacteria	c__Acidobacteria-6	o__iii1-15	f__RB40	g_f__RB40	s_g_f__RB40	1
1389	1	0	OTU355	n	0.00361446	-2.44196	920	2.96384	0.0833333	0	Inf	5.47e-05	8.77e-05	7.12e-05	0.175997	0.071113	0.175997	0.396	1.00003	3.3e-05	4.77e-05	k__Bacteria	p__Acidobacteria	c__Acidobacteria-6	o__iii1-15	f__RB40	g_f__RB40	s_g_f__RB40	1
1390	1	0	OTU357	n	0.00240964	-2.61805	6	0.78533	0.0833333	0	Inf	0.000544932	0.000666069	0.000605501	0.510729	0.38332	0.510729	0.249	1.00012	0.000121138	0.000174659	k__Bacteria	p__Nitrospirae	c__Nitrospira	o__Nitrospirales	f__0319-6A21	g_f__0319-6A21	s_g_f__0319-6A21	1
1391	1	0	OTU359	n	0.00120482	-2.91908	0	-1	0.0833333	0	Inf	0.000181786	0.000157715	0.00016975	0.25781	0.25781	0.199093	0.694	0.999976	-2.41e-05	-3.47e-05	k__Bacteria	p__Proteobacteria Delta	c__Deltaproteobacteria	o__Syntrophobacterales	f__Syntrophobacteraceae	g_f__Syntrophobacteraceae	s_g_f__Syntrophobacteraceae	1
1392	1	0	OTU360	n	0.00240964	-2.61805	42	1.62428	0.0833333	0	Inf	6.36e-05	0.000113889	8.87e-05	0.206258	0.0928946	0.206258	0.388	1.00005	5.03e-05	7.26e-05	k__Bacteria	p__WS3	c__PRR-12	o__Sediment-1	f__PRR-10	g_f__PRR-10	s_g_f__PRR-10	1
1393	1	0	OTU3600	n	0.00120482	-2.91908	0	-1	0.0833333	0	Inf	0.000790688	0.000683191	0.00073694	0.496729	0.496729	0.413868	0.47	0.999893	-0.000107498	-0.000154972	k__Bacteria	p__Proteobacteria Betap	c__Betaproteobacteria	o__SC-I-84	f_o__SC-I-84	g_f_o__SC-I-84	s_g_f_o__SC-I-84	1
1394	1	0	OTU361	n	0.00120482	-2.91908	0	-1	0.0833333	0	Inf	0.00064492	0.000841345	0.000743133	0.485212	0.337493	0.485212	0.238	1.0002	0.000196426	0.000283172	k__Bacteria	p__Acidobacteria	c__Acidobacteria-6	o__iii1-15	f__RB40	g_f__RB40	s_g_f__RB40	1
1395	1	0	OTU3611	n	0.00120482	-2.91908	0	-1	0.0833333	0	Inf	0.000281737	0.000192684	0.00023721	0.329919	0.329919	0.159557	0.214	0.999911	-8.91e-05	-0.000128446	k__Bacteria	p__Proteobacteria Betap	c__Betaproteobacteria	o__Burkholderiales	f__Oxalobacteraceae	g__Janthinobacterium	s__lividum	1
1396	1	0	OTU362	n	0.00120482	-2.91908	0	-1	0.0833333	0	Inf	0.000118096	0.000175104	0.0001466	0.234621	0.134261	0.234621	0.485	1.00006	5.7e-05	8.22e-05	k__Bacteria	p__Acidobacteria	c__Acidobacteria-6	o__CCU21	f_o__CCU21	g_f_o__CCU21	s_g_f_o__CCU21	1
1397	1	0	OTU363	n	0.00240964	-2.61805	168	2.22557	0.0833333	0	Inf	0.000227149	0.00017528	0.000201214	0.250865	0.250865	0.233333	0.941	0.999948	-5.19e-05	-7.48e-05	k__Bacteria	p__Acidobacteria	c__Acidobacteria-6	o__iii1-15	f_o__iii1-15	g_f_o__iii1-15	s_g_f_o__iii1-15	1
1398	1	0	OTU365	n	0.00120482	-2.91908	0	-1	0.0833333	0	Inf	8.18e-05	0.000131331	0.00010656	0.198074	0.0994956	0.198074	0.423	1.00005	4.95e-05	7.15e-05	k__Bacteria	p__Proteobacteria Delta	c__Deltaproteobacteria	o_c__Deltaproteobacteria	f_o_c__Deltaproteobacteria	g_f_o_c__Deltaproteobacteria	s_g_f_o_c__Deltaproteobacteria	1
1399	1	0	OTU3655	n	0.00120482	-2.91908	0	-1	0.0833333	0	Inf	0.00069964	0.000745181	0.000722411	0.49734	0.466305	0.49734	0.741	1.00005	4.55e-05	6.57e-05	k__Bacteria	p__Proteobacteria Betap	c__Betaproteobacteria	o__Burkholderiales	f__Alcaligenaceae	g_f__Alcaligenaceae	s_g_f__Alcaligenaceae	1
1400	1	0	OTU3656	n	0.00361446	-2.44196	2001	3.30127	0.0833333	0	Inf	0.000100133	9.65e-05	9.83e-05	0.140247	0.131998	0.140247	0.919	0.999996	-3.59e-06	-5.18e-06	k__Bacteria	p__Proteobacteria Gamma	c__Gammaproteobacteria	o__Xanthomonadales	f__Sinobacteraceae	g_f__Sinobacteraceae	s_g_f__Sinobacteraceae	1
1401	1	0	OTU366	n	0.00361446	-2.44196	8	0.908485	0.0833333	0	Inf	3.64e-05	8.76e-05	6.2e-05	0.201883	0.0434683	0.201883	0.196	1.00005	5.12e-05	7.39e-05	k__Bacteria	p__Acidobacteria	c__iii1-8	o__32-20	f_o__32-20	g_f_o__32-20	s_g_f_o__32-20	1
1402	1	0	OTU37	n	0.00240964	-2.61805	101	2.00475	0.0833333	0	Inf	0.000354651	0.000368395	0.000361523	0.363331	0.363331	0.345735	0.89	1.00001	1.37e-05	1.98e-05	k__Bacteria	p__Gemmatimonadetes	c__Gemmatimonadetes	o_c__Gemmatimonadetes	f_o_c__Gemmatimonadetes	g_f_o_c__Gemmatimonadetes	s_g_f_o_c__Gemmatimonadetes	1
1403	1	0	OTU370	n	0.00120482	-2.91908	0	-1	0.0833333	0	Inf	0.000218025	0.000227543	0.000222784	0.289967	0.289967	0.273579	0.928	1.00001	9.52e-06	1.37e-05	k__Bacteria	p__Acidobacteria	c__Acidobacteria-6	o__iii1-15	f_o__iii1-15	g_f_o__iii1-15	s_g_f_o__iii1-15	1
1404	1	0	OTU371	n	0.00481928	-2.31702	280	2.44731	0.0833333	0	Inf	0.000136591	0.00018401	0.000160301	0.266478	0.126236	0.266478	0.31	1.00005	4.74e-05	6.84e-05	k__Bacteria	p__WS3	c__PRR-12	o__Sediment-1	f_o__Sediment-1	g_f_o__Sediment-1	s_g_f_o__Sediment-1	1
1405	1	0	OTU372	n	0.00120482	-2.91908	0	-1	0.0833333	0	Inf	0.00292591	0.0030237	0.0029748	0.508219	0.491781	0.508219	0.786	1.0001	9.78e-05	0.000140672	k__Bacteria	p__Acidobacteria	c__Acidobacteria-6	o__iii1-15	f_o__iii1-15	g_f_o__iii1-15	s_g_f_o__iii1-15	1
1406	1	0	OTU373	n	0.00240964	-2.61805	108	2.03383	0.0833333	0	Inf	0.000208752	0.000289347	0.000249049	0.456424	0.170743	0.456424	0.073	1.00008	8.06e-05	0.000116246	k__Bacteria	p__WS3	c__PRR-12	o__Sediment-1	f__PRR-10	g_f__PRR-10	s_g_f__PRR-10	1
1407	1	0	OTU375	n	0.00361446	-2.44196	158	2.19893	0.0833333	0	Inf	0.00033664	0.000262635	0.000299637	0.374497	0.374497	0.281735	0.523	0.999926	-7.4e-05	-0.000106735	k__Bacteria	p__WS3	c__PRR-12	o__Sediment-1	f__PRR-10	g_f__PRR-10	s_g_f__PRR-10	1
1408	1	0	OTU377	n	0.00120482	-2.91908	0	-1	0.0833333	0	Inf	0.000227235	0.000253815	0.000240525	0.263814	0.244934	0.263814	0.894	1.00003	2.66e-05	3.83e-05	k__Bacteria	p__Verrucomicrobia	c__[Spartobacteria]	o__[Chthoniobacterales]	f__[Chthoniobacteraceae]	g__OR-59	s_g__OR-59	1
1409	1	0	OTU3786	n	0.00120482	-2.91908	0	-1	0.0833333	0	Inf	0.000127163	0.000201486	0.000164325	0.306537	0.157637	0.306537	0.321	1.00007	7.43e-05	0.000107208	k__Bacteria	p__Proteobacteria Betap	c__Betaproteobacteria	o__Burkholderiales	f__Comamonadaceae	g__Azohydromonas	s_g__Azohydromonas	1
1410	1	0	OTU3792	n	0.00240964	-2.61805	3	0.491362	0.0833333	0	Inf	0.000971838	0.000965017	0.000968427	0.483177	0.483177	0.480445	0.994	0.999993	-6.82e-06	-9.83e-06	k__Bacteria	p__Proteobacteria Betap	c__Betaproteobacteria	o__Burkholderiales	f__Oxalobacteraceae	g__Janthinobacterium	s_g__Janthinobacterium	1
1411	1	0	OTU381	n	0.00240964	-2.61805	93	1.96895	0.0833333	0	Inf	0.00024532	0.000262921	0.00025412	0.33256	0.303912	0.33256	0.85	1.00002	1.76e-05	2.54e-05	k__Bacteria	p__Acidobacteria	c__iii1-8	o__32-20	f_o__32-20	g_f_o__32-20	s_g_f_o__32-20	1
1412	1	0	OTU391	n	0.00120482	-2.91908	0	-1	0.0833333	0	Inf	0.000127019	0.000131315	0.000129167	0.182105	0.182105	0.181541	0.994	1	4.3e-06	6.2e-06	k__Bacteria	p__Acidobacteria	c_p__Acidobacteria	o_c_p__Acidobacteria	f_o_c_p__Acidobacteria	g_f_o_c_p__Acidobacteria	s_g_f_o_c_p__Acidobacteria	1
1413	1	0	OTU3928	n	0.00240964	-2.61805	85	1.92993	0.0833333	0	Inf	0.000145183	0.000166602	0.000155893	0.209923	0.206955	0.209923	0.988	1.00002	2.14e-05	3.09e-05	k__Bacteria	p__Proteobacteria Betap	c__Betaproteobacteria	o__Burkholderiales	f__Comamonadaceae	g__Rubrivivax	s__gelatinosus	1
1414	1	0	OTU393	n	0.00120482	-2.91908	0	-1	0.0833333	0	Inf	8.17e-05	0.000113881	9.78e-05	0.228718	0.0928467	0.228718	0.299	1.00003	3.22e-05	4.64e-05	k__Bacteria	p__Acidobacteria	c_p__Acidobacteria	o_c_p__Acidobacteria	f_o_c_p__Acidobacteria	g_f_o_c_p__Acidobacteria	s_g_f_o_c_p__Acidobacteria	1
1415	1	0	OTU396	n	0.00120482	-2.91908	0	-1	0.0833333	0	Inf	0.000190633	0.00013137	0.000161001	0.306974	0.306974	0.131136	0.226	0.999941	-5.93e-05	-8.55e-05	k__Bacteria	p__Firmicutes	c__Bacilli	o__Bacillales	o__Bacillales	o__Bacillales	o__Bacillales	1
1416	1	0	OTU397	n	0.00120482	-2.91908	0	-1	0.0833333	0	Inf	0.000218194	0.000201742	0.000209968	0.257363	0.250172	0.257363	0.994	0.999984	-1.65e-05	-2.37e-05	k__Bacteria	p__Proteobacteria Delta	c__Deltaproteobacteria	o__Myxococcales	f_o__Myxococcales	g_f_o__Myxococcales	s_g_f_o__Myxococcales	1
[truncated: 4,577 more rows]
