# Supplementary material for: Soil bacterial networks are less stable under drought than fungal networks
Source: Nat Commun. 2018 Aug 2;9:3033. doi: 10.1038/s41467-018-05516-7 (PMC6072794; doi:10.1038/s41467-018-05516-7)
Supplement: Supplementary file 5 — Supplementary Data 2 [file 41467_2018_5516_MOESM5_ESM.xlsx]

## Sheet: Stats_all_indies_ITS_with_log2
	sampling	drought	OTU	ind	norm_degree	log10norm	betweenness	log10betw	clustering_coeff	clustering_coeff_rand	cluster_ratio	mean_drought	mean_cont	mean_tot	indval	indval_drought	indval_cont	p	fold.change	mean.diff	fold.change.log	Kingdom	Phylum	Class	Order	Family	Genus	Species	updown_cdsig
1	1	1	OTU1188	n	0.0114943	-1.93952	0	-1	0.668317	0.0371517	17.9889	0.00226185	0.000546001	0.00140393	0.184125	0.184125	0.00589257	0.053	0.998288	-0.00171585	-0.00247198	k__Fungi	k__Fungi	k__Fungi	k__Fungi	k__Fungi	k__Fungi	k__Fungi	1
2	1	1	OTU1454	n	0.0804598	-1.09442	0.111111	-0.675489	0.668317	0.0371517	17.9889	0.00411795	0.00429692	0.00420744	0.448739	0.433438	0.448739	0.935	1.00018	0.000178975	0.000257124	k__Fungi	p__Chytridiomycota	c__Chytridiomycetes	o__Rhizophydiales	f__Incertae_sedis	g__Operculomyces	s__Operculomyces_laminatus_SH210135.07FU	1
3	1	1	OTU1468	n	0.045977	-1.33746	0.125	-0.647817	0.668317	0.0371517	17.9889	0.00174604	0.00181194	0.00177899	0.370371	0.294444	0.370371	0.665	1.00007	6.59e-05	9.49e-05	k__Fungi	p__Chytridiomycota	c__Chytridiomycetes	o__Rhizophydiales	f__Incertae_sedis	g__Operculomyces	s__Operculomyces_laminatus_SH210135.07FU	1
4	1	1	OTU1482	n	0.114943	-0.939519	2.3869	0.395659	0.668317	0.0371517	17.9889	0.0709437	0.0743908	0.0726672	0.511859	0.488141	0.511859	0.72	1.00322	0.00344707	0.00463618	k__Fungi	p__Zygomycota	c__Incertae_sedis	o__Mortierellales	f__Mortierellaceae	g__Mortierella	s__Mortierella_exigua_SH214063.07FU	1
5	1	1	OTU1654	n	0.0114943	-1.93952	0	-1	0.668317	0.0371517	17.9889	0.00330242	0.00448607	0.00389424	0.523625	0.375554	0.523625	0.277	1.00118	0.00118365	0.00170103	k__Fungi	p__Zygomycota	c__Incertae_sedis	o__Mortierellales	f__Mortierellaceae	g__Mortierella	g__Mortierella	1
6	1	1	OTU1706	n	0.0114943	-1.93952	0	-1	0.668317	0.0371517	17.9889	0.00062381	0.000927073	0.000775441	0.561542	0.344768	0.561542	0.033	1.0003	0.000303263	0.000437177	k__Fungi	p__Zygomycota	c__Incertae_sedis	o__Mortierellales	f__Mortierellaceae	g__Mortierella	s__Mortierella_sp_SH180117.07FU	3
7	1	1	OTU1712	n	0.045977	-1.33746	0	-1	0.668317	0.0371517	17.9889	0.00222948	0.00274493	0.0024872	0.535089	0.409773	0.535089	0.219	1.00051	0.000515452	0.000741795	k__Fungi	k__Fungi	k__Fungi	k__Fungi	k__Fungi	k__Fungi	k__Fungi	1
8	1	1	OTU1722	n	0.0114943	-1.93952	0	-1	0.668317	0.0371517	17.9889	0.000753437	0.000431307	0.000592372	0.381569	0.381569	0.209605	0.317	0.999678	-0.00032213	-0.00046446	k__Fungi	k__Fungi	k__Fungi	k__Fungi	k__Fungi	k__Fungi	k__Fungi	1
9	1	1	OTU1725	n	0.0114943	-1.93952	0	-1	0.668317	0.0371517	17.9889	0.00128113	0.00153889	0.00141001	0.396874	0.363439	0.396874	0.853	1.00026	0.000257759	0.000371344	k__Fungi	k__Fungi	k__Fungi	k__Fungi	k__Fungi	k__Fungi	k__Fungi	1
10	1	1	OTU1727	n	0.0114943	-1.93952	0	-1	0.668317	0.0371517	17.9889	0.000500877	0.000121884	0.00031138	0.206816	0.206816	0.0296538	0.223	0.999621	-0.000378993	-0.000546602	k__Fungi	k__Fungi	k__Fungi	k__Fungi	k__Fungi	k__Fungi	k__Fungi	1
11	1	1	OTU1809	n	0.126437	-0.898127	3.24802	0.524788	0.668317	0.0371517	17.9889	0.00876725	0.00930856	0.0090379	0.514973	0.485027	0.514973	0.664	1.00054	0.000541308	0.000773948	k__Fungi	p__Zygomycota	c__Incertae_sedis	o__Mortierellales	f__Mortierellaceae	g__Mortierella	s__Mortierella_sp_SH180117.07FU	1
12	1	1	OTU1817	n	0.091954	-1.03643	1.36111	0.164683	0.668317	0.0371517	17.9889	0.00622806	0.00580594	0.006017	0.517539	0.517539	0.482461	0.684	0.99958	-0.000422122	-0.000605351	k__Fungi	p__Zygomycota	c__Incertae_sedis	o__Mortierellales	f__Mortierellaceae	g__Mortierella	g__Mortierella	1
13	1	1	OTU1819	n	0.0114943	-1.93952	0	-1	0.668317	0.0371517	17.9889	0.000128897	0.000186997	0.000157947	0.161444	0.0932661	0.161444	0.534	1.00006	5.81e-05	8.38e-05	k__Fungi	p__Zygomycota	c__Incertae_sedis	o__Mortierellales	f__Mortierellaceae	g__Mortierella	s__Mortierella_sp_SH180117.07FU	1
14	1	1	OTU1864	n	0.0229885	-1.63849	1	0.0413927	0.668317	0.0371517	17.9889	0.000101738	7.9e-05	9.04e-05	0.160855	0.160855	0.132427	0.821	0.999977	-2.28e-05	-3.28e-05	k__Fungi	p__Zygomycota	c__Incertae_sedis	o__Mortierellales	f__Mortierellaceae	g__Mortierella	g__Mortierella	1
15	1	1	OTU1870	n	0.0114943	-1.93952	0	-1	0.668317	0.0371517	17.9889	0.00149844	0.00233406	0.00191625	0.498287	0.279273	0.498287	0.178	1.00083	0.00083562	0.00120324	k__Fungi	p__Zygomycota	c__Incertae_sedis	o__Mortierellales	f__Mortierellaceae	g__Mortierella	g__Mortierella	1
16	1	1	OTU1886	n	0.091954	-1.03643	0.253968	-0.451036	0.668317	0.0371517	17.9889	0.00117183	0.00111321	0.00114252	0.439566	0.439566	0.413359	0.848	0.999941	-5.86e-05	-8.45e-05	k__Fungi	p__Zygomycota	c__Incertae_sedis	o__Mortierellales	f__Mortierellaceae	g__Mortierella	g__Mortierella	1
17	1	1	OTU1916	n	0.137931	-0.860338	7.83135	0.899347	0.668317	0.0371517	17.9889	0.0171948	0.0215174	0.0193561	0.55583	0.44417	0.55583	0.127	1.00425	0.00432257	0.00611775	k__Fungi	p__Zygomycota	c__Incertae_sedis	o__Mortierellales	f__Mortierellaceae	g__Mortierella	g__Mortierella	1
18	1	1	OTU2000	n	0.149425	-0.825576	12.0813	1.0857	0.668317	0.0371517	17.9889	0.0573407	0.0706023	0.0639715	0.551826	0.448174	0.551826	0.125	1.01254	0.0132616	0.0179824	k__Fungi	p__Zygomycota	c__Incertae_sedis	o__Mortierellales	f__Mortierellaceae	g__Mortierella	s__Mortierella_sp_SH180140.07FU	1
19	1	1	OTU2007	n	0.103448	-0.985277	0.521825	-0.206332	0.668317	0.0371517	17.9889	0.0108206	0.0124314	0.011626	0.534637	0.465363	0.534637	0.659	1.00159	0.00161075	0.00229711	k__Fungi	p__Zygomycota	c__Incertae_sedis	o__Mortierellales	f__Mortierellaceae	g__Mortierella	g__Mortierella	1
20	1	1	OTU2017	n	0.091954	-1.03643	1.36111	0.164683	0.668317	0.0371517	17.9889	0.00220859	0.00245724	0.00233292	0.526646	0.446305	0.526646	0.353	1.00025	0.000248649	0.00035789	k__Fungi	p__Zygomycota	c__Incertae_sedis	o__Mortierellales	f__Mortierellaceae	g__Mortierella	g__Mortierella	1
21	1	1	OTU2029	n	0.0114943	-1.93952	0	-1	0.668317	0.0371517	17.9889	0.000169801	0.000172968	0.000171385	0.168206	0.155691	0.168206	0.915	1	3.17e-06	4.57e-06	k__Fungi	p__Zygomycota	c__Incertae_sedis	o__Mortierellales	f__Mortierellaceae	g__Mortierella	s__Mortierella_sp_SH180140.07FU	1
22	1	1	OTU2080	n	0.0229885	-1.63849	0	-1	0.668317	0.0371517	17.9889	0.00199894	0.00200463	0.00200178	0.499289	0.499289	0.485538	0.852	1.00001	5.7e-06	8.2e-06	k__Fungi	p__Zygomycota	c__Incertae_sedis	o__Mortierellales	f__Mortierellaceae	g__Mortierella	g__Mortierella	1
23	1	1	OTU2136	n	0.103448	-0.985277	0.886905	-0.00572475	0.668317	0.0371517	17.9889	0.00744627	0.00843453	0.0079404	0.531115	0.468885	0.531115	0.334	1.00098	0.000988261	0.00141453	k__Fungi	p__Zygomycota	c__Incertae_sedis	o__Mortierellales	f__Mortierellaceae	g__Mortierella	s__Mortierella_minutissima_SH196780.07FU	1
24	1	1	OTU2331	n	0.126437	-0.898127	2.83135	0.467068	0.668317	0.0371517	17.9889	0.0766486	0.0803485	0.0784986	0.511783	0.488217	0.511783	0.668	1.00344	0.0036999	0.00494932	k__Fungi	p__Zygomycota	c__Incertae_sedis	o__Mortierellales	f__Mortierellaceae	f__Mortierellaceae	f__Mortierellaceae	1
25	1	1	OTU290	n	0.0114943	-1.93952	0	-1	0.668317	0.0371517	17.9889	0.000813917	0.000813506	0.000813712	0.257511	0.242918	0.257511	0.894	1	-4.11e-07	-5.92e-07	Unassignable	Unassignable	Unassignable	Unassignable	Unassignable	Unassignable	Unassignable	1
26	1	1	OTU3361	n	0.0344828	-1.4624	4	0.612784	0.668317	0.0371517	17.9889	0.0466222	0.0488166	0.0477194	0.511497	0.488503	0.511497	0.744	1.0021	0.00219445	0.00302172	k__Fungi	p__Ascomycota	p__Ascomycota	p__Ascomycota	p__Ascomycota	p__Ascomycota	p__Ascomycota	1
27	1	1	OTU3432	n	0.0114943	-1.93952	0	-1	0.668317	0.0371517	17.9889	0.000305797	0.000100767	0.000203282	0.2149	0.2149	0.0751062	0.46	0.999795	-0.00020503	-0.000295736	k__Fungi	p__Basidiomycota	c__Agaricomycetes	o__Agaricales	f__Psathyrellaceae	f__Psathyrellaceae	f__Psathyrellaceae	1
28	1	1	OTU3502	n	0.0114943	-1.93952	0	-1	0.668317	0.0371517	17.9889	0.00318896	0.000877729	0.00203335	0.246452	0.246452	0.078485	0.646	0.997696	-0.00231123	-0.00332764	k__Fungi	p__Basidiomycota	c__Agaricomycetes	o__Agaricales	f__Psathyrellaceae	f__Psathyrellaceae	f__Psathyrellaceae	1
29	1	1	OTU3685	n	0.0114943	-1.93952	0	-1	0.668317	0.0371517	17.9889	0.00245742	0.00134299	0.0019002	0.240173	0.240173	0.128502	0.612	0.998888	-0.00111444	-0.00160474	k__Fungi	p__Basidiomycota	c__Microbotryomycetes	o__Sporidiobolales	f__Incertae_sedis	g__Sporobolomyces	s__Sporobolomyces_syzygii_SH030954.07FU	1
30	1	1	OTU3691	n	0.0114943	-1.93952	0	-1	0.668317	0.0371517	17.9889	0.000203274	0.000216301	0.000209788	0.152264	0.152264	0.109354	0.75	1.00001	1.3e-05	1.88e-05	k__Fungi	p__Basidiomycota	c__Tremellomycetes	o_c__Tremellomycetes	f_o_c__Tremellomycetes	g_f_o_c__Tremellomycetes	s__Tremellomycetes_sp_SH190741.07FU	1
31	1	1	OTU3800	n	0.0114943	-1.93952	0	-1	0.668317	0.0371517	17.9889	0.00404147	0.00461399	0.00432773	0.516919	0.453587	0.516919	0.478	1.00057	0.000572517	0.000822408	k__Fungi	p__Basidiomycota	c__Microbotryomycetes	o__Leucosporidiales	f_o__Leucosporidiales	g_f_o__Leucosporidiales	s__Leucosporidiales_sp_SH012950.07FU	1
32	1	1	OTU4217	n	0.0229885	-1.63849	2	0.322219	0.668317	0.0371517	17.9889	0.0016609	0.00234108	0.00200099	0.407713	0.26087	0.407713	0.309	1.00068	0.000680179	0.000979332	k__Fungi	p__Basidiomycota	c__Pucciniomycetes	o__Pucciniales	f__Pucciniaceae	g__Puccinia	s__Puccinia_brachypodii_SH196159.07FU	1
33	1	1	OTU4402	n	0.0114943	-1.93952	0	-1	0.668317	0.0371517	17.9889	0.000868976	0.000603809	0.000736393	0.286582	0.286582	0.136659	0.312	0.999735	-0.000265168	-0.000382275	k__Fungi	p__Basidiomycota	c__Microbotryomycetes	c__Microbotryomycetes	c__Microbotryomycetes	c__Microbotryomycetes	c__Microbotryomycetes	1
34	1	1	OTU4459	n	0.0114943	-1.93952	0	-1	0.668317	0.0371517	17.9889	0.000183068	7.2e-05	0.000127514	0.287134	0.287134	0.0513027	0.044	0.999889	-0.000111108	-0.000160274	k__Fungi	p__Basidiomycota	c__Agaricomycetes	o__Agaricales	f__Entolomataceae	g__Entoloma	g__Entoloma	2
35	1	1	OTU4659	n	0.0114943	-1.93952	0	-1	0.668317	0.0371517	17.9889	0.000278422	0.000863311	0.000570867	0.435354	0.104511	0.435354	0.121	1.00058	0.000584888	0.000843334	k__Fungi	p__Basidiomycota	c__Agaricomycetes	o_c__Agaricomycetes	f_o_c__Agaricomycetes	g_f_o_c__Agaricomycetes	s__Agaricomycetes_sp_SH220644.07FU	1
36	1	1	OTU4854	n	0.0114943	-1.93952	0	-1	0.668317	0.0371517	17.9889	8.83e-05	0.000208422	0.000148382	0.148976	0.0680426	0.148976	0.625	1.00012	0.000120079	0.000173211	k__Fungi	k__Fungi	k__Fungi	k__Fungi	k__Fungi	k__Fungi	k__Fungi	1
37	1	1	OTU4919	n	0.0114943	-1.93952	0	-1	0.668317	0.0371517	17.9889	0.000305532	0.00012922	0.000217376	0.200792	0.200792	0.0720552	0.353	0.999824	-0.000176312	-0.000254308	k__Fungi	k__Fungi	k__Fungi	k__Fungi	k__Fungi	k__Fungi	k__Fungi	1
38	1	1	OTU5148	n	0.0114943	-1.93952	0	-1	0.668317	0.0371517	17.9889	0.000393442	0.000194247	0.000293844	0.248662	0.248662	0.0600957	0.142	0.999801	-0.000199195	-0.000287294	k__Fungi	p__Ascomycota	c__Sordariomycetes	o_c__Sordariomycetes	f_o_c__Sordariomycetes	g_f_o_c__Sordariomycetes	s__Sordariomycetes_sp_SH217636.07FU	1
39	1	1	OTU5279	n	0.0114943	-1.93952	0	-1	0.668317	0.0371517	17.9889	0.00134992	0.00131604	0.00133298	0.376149	0.376149	0.373974	0.984	0.999966	-3.39e-05	-4.88e-05	k__Fungi	p__Ascomycota	c__Sordariomycetes	o__Microascales	f__Microascaceae	f__Microascaceae	f__Microascaceae	1
40	1	1	OTU5312	n	0.0114943	-1.93952	0	-1	0.668317	0.0371517	17.9889	8.81e-05	5.04e-05	6.92e-05	0.163618	0.163618	0.07715	0.453	0.999962	-3.77e-05	-5.44e-05	k__Fungi	p__Basidiomycota	p__Basidiomycota	p__Basidiomycota	p__Basidiomycota	p__Basidiomycota	p__Basidiomycota	1
41	1	1	OTU5322	n	0.0229885	-1.63849	4	0.612784	0.668317	0.0371517	17.9889	0.00302718	0.00215012	0.00258865	0.551291	0.551291	0.339789	0.087	0.999126	-0.000877064	-0.00126207	k__Fungi	p__Ascomycota	c__Sordariomycetes	o__Hypocreales	f_o__Hypocreales	g_f_o__Hypocreales	s__Hypocreales_sp_SH021231.07FU	1
42	1	1	OTU5453	n	0.0114943	-1.93952	0	-1	0.668317	0.0371517	17.9889	0.000936185	0.000762169	0.000849177	0.393736	0.393736	0.271981	0.376	0.999826	-0.000174015	-0.000250838	k__Fungi	p__Ascomycota	c__Sordariomycetes	o__Hypocreales	f__Incertae_sedis	g__Acremonium	s__Acremonium_persicinum_SH207979.07FU	1
43	1	1	OTU5829	n	0.0114943	-1.93952	0	-1	0.668317	0.0371517	17.9889	0.000359695	0.000382052	0.000370873	0.140474	0.138551	0.140474	0.984	1.00002	2.24e-05	3.22e-05	k__Fungi	p__Ascomycota	c_p__Ascomycota	o_c_p__Ascomycota	f_o_c_p__Ascomycota	g_f_o_c_p__Ascomycota	s__Ascomycota_sp_SH193518.07FU	1
44	1	1	OTU5865	n	0.0114943	-1.93952	0	-1	0.668317	0.0371517	17.9889	0.011839	0.0137778	0.0128084	0.537843	0.462157	0.537843	0.371	1.00192	0.00193882	0.00276175	k__Fungi	p__Basidiomycota	c__Tremellomycetes	o__Trichosporonales	f__Trichosporonaceae	g__Trichosporon	g__Trichosporon	1
45	1	1	OTU5986	n	0.0229885	-1.63849	0	-1	0.668317	0.0371517	17.9889	0.00101099	0.000546468	0.000778727	0.408023	0.408023	0.21265	0.259	0.999536	-0.000464518	-0.000669636	k__Fungi	p__Ascomycota	c__Sordariomycetes	o__Xylariales	o__Xylariales	o__Xylariales	o__Xylariales	1
46	1	1	OTU6046	n	0.0114943	-1.93952	0	-1	0.668317	0.0371517	17.9889	0.00587064	0.00925136	0.007561	0.611781	0.332759	0.611781	0.024	1.00336	0.00338072	0.00484075	k__Fungi	p__Ascomycota	c__Pezizomycetes	o__Pezizales	f__Pyronemataceae	g__Scutellinia	s__Scutellinia_scutellata_SH215678.07FU	3
47	1	1	OTU6047	n	0.0229885	-1.63849	15	1.17898	0.668317	0.0371517	17.9889	0.000643867	0.00246043	0.00155215	0.312232	0.0770385	0.312232	0.309	1.00182	0.00181657	0.00261669	k__Fungi	p_k__Fungi	c_p_k__Fungi	o_c_p_k__Fungi	f_o_c_p_k__Fungi	g_f_o_c_p_k__Fungi	s__Fungi_sp_SH459870.07FU	1
48	1	1	OTU611	n	0.0114943	-1.93952	0	-1	0.668317	0.0371517	17.9889	0.010055	0.0111437	0.0105993	0.52568	0.47432	0.52568	0.494	1.00108	0.00108875	0.00155426	k__Fungi	p__Zygomycota	c__Incertae_sedis	o__Mortierellales	f_o__Mortierellales	g_f_o__Mortierellales	s__Mortierellales_sp_SH217612.07FU	1
49	1	1	OTU6124	n	0.0114943	-1.93952	0	-1	0.668317	0.0371517	17.9889	0.00611632	0.00436318	0.00523975	0.583646	0.583646	0.403737	0.034	0.998258	-0.00175315	-0.00251607	k__Fungi	p__Ascomycota	c__Sordariomycetes	o_c__Sordariomycetes	f_o_c__Sordariomycetes	g_f_o_c__Sordariomycetes	s__Sordariomycetes_sp_SH217806.07FU	2
50	1	1	OTU6345	n	0.0344828	-1.4624	3	0.491362	0.668317	0.0371517	17.9889	0.00598474	0.00540068	0.00569271	0.52565	0.52565	0.445602	0.483	0.999419	-0.000584066	-0.000837859	k__Fungi	p__Ascomycota	c__Sordariomycetes	o__Hypocreales	f__Incertae_sedis	g__Ilyonectria	g__Ilyonectria	1
51	1	1	OTU6409	n	0.0114943	-1.93952	0	-1	0.668317	0.0371517	17.9889	0.00118816	0.00112393	0.00115604	0.191498	0.146826	0.191498	0.815	0.999936	-6.42e-05	-9.26e-05	k__Fungi	p__Ascomycota	c_p__Ascomycota	o_c_p__Ascomycota	f_o_c_p__Ascomycota	g_f_o_c_p__Ascomycota	s__Ascomycota_sp_SH204215.07FU	1
52	1	1	OTU6544	n	0.0344828	-1.4624	3	0.491362	0.668317	0.0371517	17.9889	0.000936525	0.00102181	0.000979168	0.505964	0.423571	0.505964	0.435	1.00009	8.53e-05	0.000122922	k__Fungi	p__Ascomycota	c__Sordariomycetes	o__Sordariales	f__Chaetomiaceae	f__Chaetomiaceae	f__Chaetomiaceae	1
53	1	1	OTU6554	n	0.0114943	-1.93952	0	-1	0.668317	0.0371517	17.9889	0.00141242	0.00161856	0.00151549	0.48546	0.332853	0.48546	0.278	1.00021	0.00020614	0.000296947	k__Fungi	p__Ascomycota	c__Pezizomycetes	o__Pezizales	f__Ascobolaceae	g__Ascobolus	g__Ascobolus	1
54	1	1	OTU6563	n	0.0114943	-1.93952	0	-1	0.668317	0.0371517	17.9889	0.00127491	0.000769337	0.00102213	0.498926	0.498926	0.285108	0.119	0.999495	-0.000505576	-0.000728647	k__Fungi	p__Ascomycota	c__Sordariomycetes	o__Coniochaetales	f__Coniochaetaceae	f__Coniochaetaceae	f__Coniochaetaceae	1
55	1	1	OTU6619	n	0.0114943	-1.93952	0	-1	0.668317	0.0371517	17.9889	0.00311964	0.00269585	0.00290775	0.383169	0.383169	0.323089	0.822	0.999578	-0.000423798	-0.000609639	k__Fungi	k__Fungi	k__Fungi	k__Fungi	k__Fungi	k__Fungi	k__Fungi	1
56	1	1	OTU6654	n	0.0344828	-1.4624	6	0.78533	0.668317	0.0371517	17.9889	0.000794688	0.000683023	0.000738855	0.460957	0.460957	0.378177	0.51	0.999888	-0.000111666	-0.000160981	k__Fungi	p__Ascomycota	c__Dothideomycetes	o__Pleosporales	o__Pleosporales	o__Pleosporales	o__Pleosporales	1
57	1	1	OTU6699	n	0.045977	-1.33746	29.25	1.46761	0.668317	0.0371517	17.9889	0.000298562	0.000208664	0.000253613	0.235447	0.235447	0.124661	0.44	0.99991	-8.99e-05	-0.000129663	k__Fungi	p__Ascomycota	c__Dothideomycetes	o__Pleosporales	o__Pleosporales	o__Pleosporales	o__Pleosporales	1
58	1	1	OTU6711	n	0.0229885	-1.63849	2	0.322219	0.668317	0.0371517	17.9889	0.000149286	0.000287527	0.000218406	0.339092	0.12694	0.339092	0.116	1.00014	0.00013824	0.000199395	k__Fungi	p__Ascomycota	c__Dothideomycetes	o_c__Dothideomycetes	f_o_c__Dothideomycetes	g_f_o_c__Dothideomycetes	s__Dothideomycetes_sp_SH183014.07FU	1
59	1	1	OTU6736	n	0.0229885	-1.63849	2.25	0.371068	0.668317	0.0371517	17.9889	0.00459757	0.00539787	0.00499772	0.343658	0.27598	0.343658	0.756	1.0008	0.000800302	0.00114885	k__Fungi	p__Ascomycota	c__Dothideomycetes	o__Pleosporales	o__Pleosporales	o__Pleosporales	o__Pleosporales	1
60	1	1	OTU6755	n	0.0114943	-1.93952	0	-1	0.668317	0.0371517	17.9889	0.00120837	0.0010574	0.00113288	0.487603	0.487603	0.4384	0.657	0.999849	-0.000150973	-0.000217562	k__Fungi	p__Ascomycota	c__Sordariomycetes	o__Sordariales	f__Lasiosphaeriaceae	g__Podospora	s__Podospora_sp_SH018044.07FU	1
61	1	1	OTU6802	n	0.0114943	-1.93952	0	-1	0.668317	0.0371517	17.9889	0.000691927	0.000438527	0.000565227	0.489663	0.489663	0.258614	0.098	0.999747	-0.0002534	-0.000365373	k__Fungi	p__Ascomycota	c__Sordariomycetes	o__Sordariales	f__Lasiosphaeriaceae	f__Lasiosphaeriaceae	f__Lasiosphaeriaceae	1
62	1	1	OTU6807	n	0.0229885	-1.63849	0	-1	0.668317	0.0371517	17.9889	0.0164394	0.0144923	0.0154658	0.531473	0.531473	0.468527	0.338	0.998084	-0.00194704	-0.0027662	k__Fungi	p__Ascomycota	c__Sordariomycetes	o__Hypocreales	f__Nectriaceae	f__Nectriaceae	f__Nectriaceae	1
63	1	1	OTU6855	n	0.0114943	-1.93952	0	-1	0.668317	0.0371517	17.9889	0.0243998	0.0136585	0.0190291	0.567846	0.567846	0.326258	0.379	0.989515	-0.0107413	-0.0152071	k__Fungi	p__Ascomycota	p__Ascomycota	p__Ascomycota	p__Ascomycota	p__Ascomycota	p__Ascomycota	1
64	1	1	OTU7	n	0.0114943	-1.93952	0	-1	0.668317	0.0371517	17.9889	0.000447619	0.000115193	0.000281406	0.204513	0.204513	0.0372133	0.19	0.999668	-0.000332427	-0.000479456	k__Fungi	k__Fungi	k__Fungi	k__Fungi	k__Fungi	k__Fungi	k__Fungi	1
65	1	1	OTU7045	n	0.0114943	-1.93952	0	-1	0.668317	0.0371517	17.9889	0.000162869	0.000115087	0.000138978	0.234381	0.234381	0.138016	0.472	0.999952	-4.78e-05	-6.89e-05	k__Fungi	p__Ascomycota	c__Sordariomycetes	o__Sordariales	f__Lasiosphaeriaceae	g__Podospora	s__Podospora_sp_SH192696.07FU	1
66	1	1	OTU7061	n	0.0114943	-1.93952	0	-1	0.668317	0.0371517	17.9889	0.000414314	0.000481529	0.000447922	0.19546	0.158566	0.19546	0.762	1.00007	6.72e-05	9.69e-05	k__Fungi	p__Ascomycota	p__Ascomycota	p__Ascomycota	p__Ascomycota	p__Ascomycota	p__Ascomycota	1
67	1	1	OTU7063	n	0.0114943	-1.93952	0	-1	0.668317	0.0371517	17.9889	0.00407723	0.00442259	0.00424991	0.520316	0.452274	0.520316	0.399	1.00034	0.000345359	0.000496139	k__Fungi	p__Ascomycota	c__Sordariomycetes	o__Sordariales	f__Lasiosphaeriaceae	g__Apodus	s__Apodus_deciduus_SH193385.07FU	1
68	1	1	OTU7067	n	0.0114943	-1.93952	0	-1	0.668317	0.0371517	17.9889	0.000284981	0.000172442	0.000228711	0.391608	0.391608	0.182781	0.16	0.999887	-0.000112538	-0.000162321	k__Fungi	p__Ascomycota	c_p__Ascomycota	o_c_p__Ascomycota	f_o_c_p__Ascomycota	g_f_o_c_p__Ascomycota	s__Ascomycota_sp_SH198656.07FU	1
69	1	1	OTU7085	n	0.0344828	-1.4624	3.58333	0.566241	0.668317	0.0371517	17.9889	0.00120802	0.000655121	0.000931571	0.537228	0.537228	0.234414	0.107	0.999448	-0.0005529	-0.000796924	k__Fungi	p__Ascomycota	c__Dothideomycetes	o__Capnodiales	o__Capnodiales	o__Capnodiales	o__Capnodiales	1
70	1	1	OTU7107	n	0.045977	-1.33746	3.53333	0.560305	0.668317	0.0371517	17.9889	0.0213967	0.0276575	0.0245271	0.563815	0.423722	0.563815	0.422	1.00613	0.00626082	0.00881624	k__Fungi	p__Ascomycota	c__Leotiomycetes	o__Helotiales	f__Helotiaceae	g__Articulospora	s__Articulospora_sp_SH003728.07FU	1
71	1	1	OTU7111	n	0.0114943	-1.93952	0	-1	0.668317	0.0371517	17.9889	9.51e-05	0.0001006	9.79e-05	0.111101	0.111101	0.109016	0.963	1.00001	5.45e-06	7.87e-06	k__Fungi	p__Ascomycota	c__Sordariomycetes	o__Hypocreales	f__Ophiocordycipitaceae	g__Tolypocladium	g__Tolypocladium	1
72	1	1	OTU7129	n	0.0229885	-1.63849	0	-1	0.668317	0.0371517	17.9889	0.00445249	0.00451964	0.00448607	0.457948	0.425364	0.457948	0.865	1.00007	6.72e-05	9.64e-05	k__Fungi	p__Ascomycota	c__Leotiomycetes	o__Helotiales	f__Incertae_sedis	f__Incertae_sedis	f__Incertae_sedis	1
73	1	1	OTU7139	n	0.0229885	-1.63849	0	-1	0.668317	0.0371517	17.9889	0.00175711	0.00142368	0.00159039	0.53663	0.53663	0.447587	0.234	0.999667	-0.000333432	-0.000480277	k__Fungi	p__Ascomycota	c_p__Ascomycota	o_c_p__Ascomycota	f_o_c_p__Ascomycota	g_f_o_c_p__Ascomycota	s__Ascomycota_sp_SH198656.07FU	1
74	1	1	OTU7168	n	0.0574713	-1.24055	10.2	1.01284	0.668317	0.0371517	17.9889	0.000759971	0.000632238	0.000696105	0.374314	0.374314	0.275228	0.534	0.999872	-0.000127733	-0.000184152	k__Fungi	p__Ascomycota	p__Ascomycota	p__Ascomycota	p__Ascomycota	p__Ascomycota	p__Ascomycota	1
75	1	1	OTU7190	n	0.0804598	-1.09442	45.6167	1.66007	0.668317	0.0371517	17.9889	0.022571	0.0260876	0.0243293	0.487396	0.424105	0.487396	0.795	1.00344	0.00351662	0.00495291	k__Fungi	p_k__Fungi	c_p_k__Fungi	o_c_p_k__Fungi	f_o_c_p_k__Fungi	g_f_o_c_p_k__Fungi	g__unidentified	1
76	1	1	OTU7306	n	0.0229885	-1.63849	0	-1	0.668317	0.0371517	17.9889	0.000617103	0.000402824	0.000509963	0.46675	0.46675	0.287239	0.181	0.999786	-0.000214279	-0.000308982	k__Fungi	p__Ascomycota	c__Sordariomycetes	o__Hypocreales	f__Nectriaceae	f__Nectriaceae	f__Nectriaceae	1
77	1	1	OTU7322	n	0.0344828	-1.4624	3	0.491362	0.668317	0.0371517	17.9889	0.00109227	0.000618877	0.000855575	0.510662	0.510662	0.284954	0.175	0.999527	-0.000473397	-0.000682384	k__Fungi	p__Ascomycota	p__Ascomycota	p__Ascomycota	p__Ascomycota	p__Ascomycota	p__Ascomycota	1
78	1	1	OTU7371	n	0.0344828	-1.4624	3	0.491362	0.668317	0.0371517	17.9889	0.00107866	0.000956625	0.00101764	0.439127	0.439127	0.398804	0.771	0.999878	-0.000122039	-0.000175886	k__Fungi	k__Fungi	k__Fungi	k__Fungi	k__Fungi	k__Fungi	k__Fungi	1
79	1	1	OTU7402	n	0.0114943	-1.93952	0	-1	0.668317	0.0371517	17.9889	0.000210404	0.000251727	0.000231065	0.280607	0.208133	0.280607	0.604	1.00004	4.13e-05	5.96e-05	k__Fungi	p__Ascomycota	c__Incertae_sedis	o__Incertae_sedis	f__Pseudeurotiaceae	g__Pseudeurotium	g__Pseudeurotium	1
80	1	1	OTU7405	n	0.103448	-0.985277	66.2167	1.82162	0.668317	0.0371517	17.9889	0.023179	0.0126991	0.017939	0.609131	0.609131	0.321775	0.425	0.989758	-0.0104798	-0.0148529	k__Fungi	p__Ascomycota	p__Ascomycota	p__Ascomycota	p__Ascomycota	p__Ascomycota	p__Ascomycota	1
81	1	1	OTU7407	n	0.0344828	-1.4624	6.35	0.80956	0.668317	0.0371517	17.9889	0.000135673	0.000100586	0.00011813	0.196887	0.196887	0.116112	0.498	0.999965	-3.51e-05	-5.06e-05	k__Fungi	p__Ascomycota	p__Ascomycota	p__Ascomycota	p__Ascomycota	p__Ascomycota	p__Ascomycota	1
82	1	1	OTU7428	n	0.0114943	-1.93952	0	-1	0.668317	0.0371517	17.9889	0.00152482	0.0011147	0.00131976	0.330107	0.330107	0.230352	0.531	0.999591	-0.000410118	-0.000590895	k__Fungi	p__Ascomycota	p__Ascomycota	p__Ascomycota	p__Ascomycota	p__Ascomycota	p__Ascomycota	1
83	1	1	OTU7622	n	0.0114943	-1.93952	0	-1	0.668317	0.0371517	17.9889	0.000339486	0.000251821	0.000295653	0.344477	0.344477	0.245199	0.456	0.999912	-8.77e-05	-0.000126437	k__Fungi	p__Ascomycota	c_p__Ascomycota	o_c_p__Ascomycota	f_o_c_p__Ascomycota	g_f_o_c_p__Ascomycota	s__Ascomycota_sp_SH183333.07FU	1
84	1	1	OTU7700	n	0.0229885	-1.63849	0	-1	0.668317	0.0371517	17.9889	0.000237692	0.000215618	0.000226655	0.209739	0.209739	0.172964	0.785	0.999978	-2.21e-05	-3.18e-05	k__Fungi	p__Ascomycota	p__Ascomycota	p__Ascomycota	p__Ascomycota	p__Ascomycota	p__Ascomycota	1
85	1	1	OTU7915	n	0.0229885	-1.63849	15	1.17898	0.668317	0.0371517	17.9889	0.00130945	0.000820456	0.00106495	0.456703	0.456703	0.233459	0.272	0.999512	-0.000488992	-0.000704716	k__Fungi	p__Basidiomycota	c__Tremellomycetes	o__Tremellales	f__Incertae_sedis	g__Cryptococcus	s__Cryptococcus_victoriae_SH181628.07FU	1
86	1	1	OTU7968	n	0.0114943	-1.93952	0	-1	0.668317	0.0371517	17.9889	0.000244369	0.000208061	0.000226215	0.12542	0.123457	0.12542	0.988	0.999964	-3.63e-05	-5.24e-05	k__Fungi	p__Ascomycota	c__Leotiomycetes	o__Incertae_sedis	f__Myxotrichaceae	g__Oidiodendron	g__Oidiodendron	1
87	1	1	OTU8093	n	0.0114943	-1.93952	0	-1	0.668317	0.0371517	17.9889	0.00031886	0.000179711	0.000249285	0.292365	0.292365	0.120151	0.194	0.999861	-0.000139149	-0.000200699	k__Fungi	p__Basidiomycota	c__Tremellomycetes	o__Tremellales	f__Incertae_sedis	g_f__Incertae_sedis	s__Incertae_sedis_sp_SH209709.07FU	1
88	1	1	OTU8167	n	0.0229885	-1.63849	0	-1	0.668317	0.0371517	17.9889	0.000441173	0.000251224	0.000346198	0.182048	0.182048	0.0659694	0.309	0.99981	-0.000189949	-0.000273944	k__Fungi	p__Basidiomycota	c__Tremellomycetes	o__Tremellales	f__Incertae_sedis	g__Dioszegia	g__Dioszegia	1
89	1	0	OTU1118	n	0.0178571	-1.74819	14	1.14922	0.430556	0.0181269	23.7523	0.00790665	0.0103707	0.00913868	0.550213	0.420233	0.550213	0.37	1.00244	0.00246405	0.00352268	k__Fungi	k__Fungi	k__Fungi	k__Fungi	k__Fungi	k__Fungi	k__Fungi	1
90	1	0	OTU1355	n	0.00892857	-2.04922	0	-1	0.430556	0.0181269	23.7523	0.00279969	0.00410958	0.00345463	0.54072	0.370475	0.54072	0.248	1.00131	0.00130989	0.00188327	k__Fungi	p__Zygomycota	c__Incertae_sedis	o__Mortierellales	f__Mortierellaceae	f__Mortierellaceae	f__Mortierellaceae	1
91	1	0	OTU1482	n	0.0625	-1.20412	25.5	1.40824	0.430556	0.0181269	23.7523	0.0709437	0.0743908	0.0726672	0.511859	0.488141	0.511859	0.72	1.00322	0.00344707	0.00463618	k__Fungi	p__Zygomycota	c__Incertae_sedis	o__Mortierellales	f__Mortierellaceae	g__Mortierella	s__Mortierella_exigua_SH214063.07FU	1
92	1	0	OTU1553	n	0.00892857	-2.04922	0	-1	0.430556	0.0181269	23.7523	0.000203413	0.000258745	0.000231079	0.169656	0.138329	0.169656	0.82	1.00006	5.53e-05	7.98e-05	k__Fungi	k__Fungi	k__Fungi	k__Fungi	k__Fungi	k__Fungi	k__Fungi	1
93	1	0	OTU1706	n	0.00892857	-2.04922	0	-1	0.430556	0.0181269	23.7523	0.00062381	0.000927073	0.000775441	0.561542	0.344768	0.561542	0.033	1.0003	0.000303263	0.000437177	k__Fungi	p__Zygomycota	c__Incertae_sedis	o__Mortierellales	f__Mortierellaceae	g__Mortierella	s__Mortierella_sp_SH180117.07FU	3
94	1	0	OTU1712	n	0.0267857	-1.5721	14	1.14922	0.430556	0.0181269	23.7523	0.00222948	0.00274493	0.0024872	0.535089	0.409773	0.535089	0.219	1.00051	0.000515452	0.000741795	k__Fungi	k__Fungi	k__Fungi	k__Fungi	k__Fungi	k__Fungi	k__Fungi	1
95	1	0	OTU1725	n	0.0267857	-1.5721	20	1.3032	0.430556	0.0181269	23.7523	0.00128113	0.00153889	0.00141001	0.396874	0.363439	0.396874	0.853	1.00026	0.000257759	0.000371344	k__Fungi	k__Fungi	k__Fungi	k__Fungi	k__Fungi	k__Fungi	k__Fungi	1
96	1	0	OTU1804	n	0.00892857	-2.04922	0	-1	0.430556	0.0181269	23.7523	2.03e-05	7.9e-05	4.96e-05	0.240965	0.0175556	0.240965	0.022	1.00006	5.86e-05	8.46e-05	k__Fungi	p__Zygomycota	c__Incertae_sedis	o__Mortierellales	f__Mortierellaceae	g__Mortierella	s__Mortierella_sp_SH180140.07FU	3
97	1	0	OTU1809	n	0.0446429	-1.35025	2.16667	0.355388	0.430556	0.0181269	23.7523	0.00876725	0.00930856	0.0090379	0.514973	0.485027	0.514973	0.664	1.00054	0.000541308	0.000773948	k__Fungi	p__Zygomycota	c__Incertae_sedis	o__Mortierellales	f__Mortierellaceae	g__Mortierella	s__Mortierella_sp_SH180117.07FU	1
98	1	0	OTU1819	n	0.0178571	-1.74819	0	-1	0.430556	0.0181269	23.7523	0.000128897	0.000186997	0.000157947	0.161444	0.0932661	0.161444	0.534	1.00006	5.81e-05	8.38e-05	k__Fungi	p__Zygomycota	c__Incertae_sedis	o__Mortierellales	f__Mortierellaceae	g__Mortierella	s__Mortierella_sp_SH180117.07FU	1
99	1	0	OTU1822	n	0.00892857	-2.04922	0	-1	0.430556	0.0181269	23.7523	6.78e-05	9.36e-05	8.07e-05	0.140586	0.108021	0.140586	0.811	1.00003	2.58e-05	3.72e-05	k__Fungi	p__Zygomycota	c__Incertae_sedis	o__Mortierellales	f__Mortierellaceae	g__Mortierella	g__Mortierella	1
100	1	0	OTU1865	n	0.00892857	-2.04922	0	-1	0.430556	0.0181269	23.7523	0.000129286	9.35e-05	0.000111411	0.116044	0.116044	0.114486	0.998	0.999964	-3.57e-05	-5.16e-05	k__Fungi	p__Zygomycota	c__Incertae_sedis	o__Mortierellales	f__Mortierellaceae	g__Mortierella	g__Mortierella	1
101	1	0	OTU1870	n	0.00892857	-2.04922	0	-1	0.430556	0.0181269	23.7523	0.00149844	0.00233406	0.00191625	0.498287	0.279273	0.498287	0.178	1.00083	0.00083562	0.00120324	k__Fungi	p__Zygomycota	c__Incertae_sedis	o__Mortierellales	f__Mortierellaceae	g__Mortierella	g__Mortierella	1
102	1	0	OTU1886	n	0.0178571	-1.74819	0	-1	0.430556	0.0181269	23.7523	0.00117183	0.00111321	0.00114252	0.439566	0.439566	0.413359	0.848	0.999941	-5.86e-05	-8.45e-05	k__Fungi	p__Zygomycota	c__Incertae_sedis	o__Mortierellales	f__Mortierellaceae	g__Mortierella	g__Mortierella	1
103	1	0	OTU1916	n	0.0625	-1.20412	10.6667	1.03208	0.430556	0.0181269	23.7523	0.0171948	0.0215174	0.0193561	0.55583	0.44417	0.55583	0.127	1.00425	0.00432257	0.00611775	k__Fungi	p__Zygomycota	c__Incertae_sedis	o__Mortierellales	f__Mortierellaceae	g__Mortierella	g__Mortierella	1
104	1	0	OTU1982	n	0.00892857	-2.04922	0	-1	0.430556	0.0181269	23.7523	0.000189687	0.000258702	0.000224195	0.332189	0.241738	0.332189	0.509	1.00007	6.9e-05	9.95e-05	k__Fungi	p__Zygomycota	c__Incertae_sedis	o__Mortierellales	f__Mortierellaceae	g__Mortierella	g__Mortierella	1
105	1	0	OTU2000	n	0.0803571	-1.09498	27.8333	1.44612	0.430556	0.0181269	23.7523	0.0573407	0.0706023	0.0639715	0.551826	0.448174	0.551826	0.125	1.01254	0.0132616	0.0179824	k__Fungi	p__Zygomycota	c__Incertae_sedis	o__Mortierellales	f__Mortierellaceae	g__Mortierella	s__Mortierella_sp_SH180140.07FU	1
106	1	0	OTU2007	n	0.0446429	-1.35025	3.33333	0.535716	0.430556	0.0181269	23.7523	0.0108206	0.0124314	0.011626	0.534637	0.465363	0.534637	0.659	1.00159	0.00161075	0.00229711	k__Fungi	p__Zygomycota	c__Incertae_sedis	o__Mortierellales	f__Mortierellaceae	g__Mortierella	g__Mortierella	1
107	1	0	OTU2017	n	0.0446429	-1.35025	26.5	1.42488	0.430556	0.0181269	23.7523	0.00220859	0.00245724	0.00233292	0.526646	0.446305	0.526646	0.353	1.00025	0.000248649	0.00035789	k__Fungi	p__Zygomycota	c__Incertae_sedis	o__Mortierellales	f__Mortierellaceae	g__Mortierella	g__Mortierella	1
108	1	0	OTU2029	n	0.0178571	-1.74819	20	1.3032	0.430556	0.0181269	23.7523	0.000169801	0.000172968	0.000171385	0.168206	0.155691	0.168206	0.915	1	3.17e-06	4.57e-06	k__Fungi	p__Zygomycota	c__Incertae_sedis	o__Mortierellales	f__Mortierellaceae	g__Mortierella	s__Mortierella_sp_SH180140.07FU	1
109	1	0	OTU2136	n	0.00892857	-2.04922	0	-1	0.430556	0.0181269	23.7523	0.00744627	0.00843453	0.0079404	0.531115	0.468885	0.531115	0.334	1.00098	0.000988261	0.00141453	k__Fungi	p__Zygomycota	c__Incertae_sedis	o__Mortierellales	f__Mortierellaceae	g__Mortierella	s__Mortierella_minutissima_SH196780.07FU	1
110	1	0	OTU2253	n	0.00892857	-2.04922	0	-1	0.430556	0.0181269	23.7523	0.000332408	0.000201177	0.000266792	0.249189	0.249189	0.114251	0.328	0.999869	-0.000131231	-0.000189277	k__Fungi	k__Fungi	k__Fungi	k__Fungi	k__Fungi	k__Fungi	k__Fungi	1
111	1	0	OTU2283	n	0.0267857	-1.5721	0.833333	-0.0299632	0.430556	0.0181269	23.7523	0.00673162	0.0178417	0.0122867	0.704058	0.234806	0.704058	0.213	1.01104	0.0111101	0.0158341	k__Fungi	k__Fungi	k__Fungi	k__Fungi	k__Fungi	k__Fungi	k__Fungi	1
112	1	0	OTU2302	n	0.0178571	-1.74819	22	1.34439	0.430556	0.0181269	23.7523	0.00120225	0.000878024	0.00104013	0.280708	0.280708	0.191851	0.635	0.999676	-0.000324221	-0.000467267	k__Fungi	p__Basidiomycota	c__Tremellomycetes	o__Tremellales	f__Incertae_sedis	g__Cryptococcus	s__Cryptococcus_chernovii_SH197624.07FU	1
113	1	0	OTU2331	n	0.0535714	-1.27107	26.1667	1.4194	0.430556	0.0181269	23.7523	0.0766486	0.0803485	0.0784986	0.511783	0.488217	0.511783	0.668	1.00344	0.0036999	0.00494932	k__Fungi	p__Zygomycota	c__Incertae_sedis	o__Mortierellales	f__Mortierellaceae	f__Mortierellaceae	f__Mortierellaceae	1
114	1	0	OTU2561	n	0.00892857	-2.04922	0	-1	0.430556	0.0181269	23.7523	0.000176115	0.000273642	0.000224879	0.165933	0.0895034	0.165933	0.56	1.0001	9.75e-05	0.000140671	k__Fungi	p__Glomeromycota	c__Glomeromycetes	o__Paraglomerales	o__Paraglomerales	o__Paraglomerales	o__Paraglomerales	1
115	1	0	OTU2609	n	0.00892857	-2.04922	0	-1	0.430556	0.0181269	23.7523	0.000616463	0.00077694	0.000696701	0.202247	0.202247	0.152069	0.828	1.00016	0.000160477	0.000231359	k__Fungi	p__Basidiomycota	c__Tremellomycetes	o__Cystofilobasidiales	f__Cystofilobasidiaceae	g__Itersonilia	s__Itersonilia_perplexans_SH199072.07FU	1
116	1	0	OTU2695	n	0.00892857	-2.04922	0	-1	0.430556	0.0181269	23.7523	0.00208815	0.00238607	0.00223711	0.533293	0.453373	0.533293	0.343	1.0003	0.000297916	0.000428843	k__Fungi	p__Basidiomycota	c__Tremellomycetes	o__Tremellales	f__Incertae_sedis	g__Cryptococcus	g__Cryptococcus	1
117	1	0	OTU2807	n	0.00892857	-2.04922	0	-1	0.430556	0.0181269	23.7523	0.000135587	0.000143823	0.000139705	0.124785	0.0693231	0.124785	0.586	1.00001	8.24e-06	1.19e-05	k__Fungi	k__Fungi	k__Fungi	k__Fungi	k__Fungi	k__Fungi	k__Fungi	1
118	1	0	OTU286	n	0.00892857	-2.04922	0	-1	0.430556	0.0181269	23.7523	0.000318431	0.0003523	0.000335365	0.206916	0.203465	0.206916	0.973	1.00003	3.39e-05	4.88e-05	k__Fungi	k__Fungi	k__Fungi	k__Fungi	k__Fungi	k__Fungi	k__Fungi	1
119	1	0	OTU2960	n	0.00892857	-2.04922	0	-1	0.430556	0.0181269	23.7523	0.00027063	0.000567166	0.000418898	0.164115	0.0461466	0.164115	0.237	1.0003	0.000296536	0.000427632	k__Fungi	p__Glomeromycota	c__Glomeromycetes	o__Glomerales	f__Claroideoglomeraceae	g__Claroideoglomus	g__Claroideoglomus	1
120	1	0	OTU3361	n	0.0178571	-1.74819	54	1.7332	0.430556	0.0181269	23.7523	0.0466222	0.0488166	0.0477194	0.511497	0.488503	0.511497	0.744	1.0021	0.00219445	0.00302172	k__Fungi	p__Ascomycota	p__Ascomycota	p__Ascomycota	p__Ascomycota	p__Ascomycota	p__Ascomycota	1
121	1	0	OTU3432	n	0.0178571	-1.74819	1	0.0413927	0.430556	0.0181269	23.7523	0.000305797	0.000100767	0.000203282	0.2149	0.2149	0.0751062	0.46	0.999795	-0.00020503	-0.000295736	k__Fungi	p__Basidiomycota	c__Agaricomycetes	o__Agaricales	f__Psathyrellaceae	f__Psathyrellaceae	f__Psathyrellaceae	1
122	1	0	OTU3502	n	0.00892857	-2.04922	0	-1	0.430556	0.0181269	23.7523	0.00318896	0.000877729	0.00203335	0.246452	0.246452	0.078485	0.646	0.997696	-0.00231123	-0.00332764	k__Fungi	p__Basidiomycota	c__Agaricomycetes	o__Agaricales	f__Psathyrellaceae	f__Psathyrellaceae	f__Psathyrellaceae	1
123	1	0	OTU3611	n	0.00892857	-2.04922	0	-1	0.430556	0.0181269	23.7523	0.000135744	0.000172947	0.000154345	0.186753	0.150768	0.186753	0.8	1.00004	3.72e-05	5.37e-05	k__Fungi	k__Fungi	k__Fungi	k__Fungi	k__Fungi	k__Fungi	k__Fungi	1
124	1	0	OTU3685	n	0.0714286	-1.14613	30.0667	1.47953	0.430556	0.0181269	23.7523	0.00245742	0.00134299	0.0019002	0.240173	0.240173	0.128502	0.612	0.998888	-0.00111444	-0.00160474	k__Fungi	p__Basidiomycota	c__Microbotryomycetes	o__Sporidiobolales	f__Incertae_sedis	g__Sporobolomyces	s__Sporobolomyces_syzygii_SH030954.07FU	1
125	1	0	OTU3753	n	0.0178571	-1.74819	38	1.58092	0.430556	0.0181269	23.7523	0.000176269	0.000122097	0.000149183	0.219433	0.219433	0.148807	0.612	0.999946	-5.42e-05	-7.81e-05	k__Fungi	p__Basidiomycota	c__Microbotryomycetes	o__Leucosporidiales	f_o__Leucosporidiales	g_f_o__Leucosporidiales	s__Leucosporidiales_sp_SH193776.07FU	1
126	1	0	OTU3800	n	0.00892857	-2.04922	0	-1	0.430556	0.0181269	23.7523	0.00404147	0.00461399	0.00432773	0.516919	0.453587	0.516919	0.478	1.00057	0.000572517	0.000822408	k__Fungi	p__Basidiomycota	c__Microbotryomycetes	o__Leucosporidiales	f_o__Leucosporidiales	g_f_o__Leucosporidiales	s__Leucosporidiales_sp_SH012950.07FU	1
127	1	0	OTU3862	n	0.00892857	-2.04922	0	-1	0.430556	0.0181269	23.7523	0.00355177	0.00240702	0.0029794	0.596056	0.596056	0.354981	0.011	0.998859	-0.00114475	-0.00164663	k__Fungi	p__Basidiomycota	c__Microbotryomycetes	o__Leucosporidiales	f_o__Leucosporidiales	g_f_o__Leucosporidiales	s__Leucosporidiales_sp_SH012946.07FU	2
128	1	0	OTU3967	n	0.0357143	-1.44716	69	1.83948	0.430556	0.0181269	23.7523	0.00164072	0.00271772	0.00217922	0.434598	0.215112	0.434598	0.175	1.00108	0.001077	0.00155041	k__Fungi	k__Fungi	k__Fungi	k__Fungi	k__Fungi	k__Fungi	k__Fungi	1
129	1	0	OTU3976	n	0.0178571	-1.74819	5	0.70757	0.430556	0.0181269	23.7523	0.00255733	0.00263063	0.00259398	0.507064	0.478852	0.507064	0.763	1.00007	7.33e-05	0.000105465	k__Fungi	p__Basidiomycota	c__Tremellomycetes	o__Trichosporonales	f__Trichosporonaceae	g__Trichosporon	g__Trichosporon	1
130	1	0	OTU3988	n	0.00892857	-2.04922	0	-1	0.430556	0.0181269	23.7523	0.000237214	0.000331178	0.000284196	0.211876	0.0953924	0.211876	0.335	1.00009	9.4e-05	0.000135523	k__Fungi	p__Basidiomycota	c__Microbotryomycetes	c__Microbotryomycetes	c__Microbotryomycetes	c__Microbotryomycetes	c__Microbotryomycetes	1
131	1	0	OTU4035	n	0.0178571	-1.74819	9	0.959041	0.430556	0.0181269	23.7523	0.000407422	0.00111325	0.000760336	0.421499	0.122479	0.421499	0.059	1.00071	0.000705828	0.00101752	k__Fungi	p__Basidiomycota	c__Microbotryomycetes	o__Sporidiobolales	o__Sporidiobolales	o__Sporidiobolales	o__Sporidiobolales	1
132	1	0	OTU4096	n	0.0178571	-1.74819	8	0.908485	0.430556	0.0181269	23.7523	0.000406729	0.000539228	0.000472978	0.380023	0.282549	0.380023	0.472	1.00013	0.000132499	0.000191066	k__Fungi	p__Basidiomycota	c__Agaricomycetes	o__Agaricales	f_o__Agaricales	g_f_o__Agaricales	g__unidentified	1
133	1	0	OTU4325	n	0.00892857	-2.04922	0	-1	0.430556	0.0181269	23.7523	0.000115101	0.000172654	0.000143877	0.163637	0.0799993	0.163637	0.463	1.00006	5.76e-05	8.3e-05	k__Fungi	k__Fungi	k__Fungi	k__Fungi	k__Fungi	k__Fungi	k__Fungi	1
134	1	0	OTU44	n	0.0178571	-1.74819	0	-1	0.430556	0.0181269	23.7523	0.0014781	0.00177405	0.00162608	0.51244	0.298671	0.51244	0.081	1.0003	0.000295949	0.000426271	k__Fungi	k__Fungi	k__Fungi	k__Fungi	k__Fungi	k__Fungi	k__Fungi	1
135	1	0	OTU4478	n	0.00892857	-2.04922	0	-1	0.430556	0.0181269	23.7523	0.000122072	0.000122051	0.000122061	0.171443	0.171443	0.166652	0.968	1	-2.1e-08	-3.03e-08	k__Fungi	k__Fungi	k__Fungi	k__Fungi	k__Fungi	k__Fungi	k__Fungi	1
136	1	0	OTU4509	n	0.00892857	-2.04922	0	-1	0.430556	0.0181269	23.7523	0.00134324	0.00086316	0.0011032	0.139153	0.139153	0.0948381	0.709	0.999521	-0.000480081	-0.000691848	k__Fungi	p__Ascomycota	c__Eurotiomycetes	o__Chaetothyriales	f__Herpotrichiellaceae	g__Exophiala	s__Exophiala_opportunistica_SH197647.07FU	1
137	1	0	OTU4659	n	0.0267857	-1.5721	1	0.0413927	0.430556	0.0181269	23.7523	0.000278422	0.000863311	0.000570867	0.435354	0.104511	0.435354	0.121	1.00058	0.000584888	0.000843334	k__Fungi	p__Basidiomycota	c__Agaricomycetes	o_c__Agaricomycetes	f_o_c__Agaricomycetes	g_f_o_c__Agaricomycetes	s__Agaricomycetes_sp_SH220644.07FU	1
138	1	0	OTU4800	n	0.0267857	-1.5721	90	1.95472	0.430556	0.0181269	23.7523	0.00198708	0.00194914	0.00196811	0.504818	0.504818	0.495182	0.879	0.999962	-3.79e-05	-5.46e-05	k__Fungi	p__Ascomycota	c_p__Ascomycota	o_c_p__Ascomycota	f_o_c_p__Ascomycota	g_f_o_c_p__Ascomycota	s__Ascomycota_sp_SH214904.07FU	1
139	1	0	OTU4846	n	0.00892857	-2.04922	0	-1	0.430556	0.0181269	23.7523	0.00342318	0.00334592	0.00338455	0.361219	0.361219	0.329529	0.838	0.999923	-7.73e-05	-0.000111076	k__Fungi	p__Ascomycota	c__Saccharomycetes	o__Saccharomycetales	f__Incertae_sedis	f__Incertae_sedis	f__Incertae_sedis	1
140	1	0	OTU5040	n	0.0178571	-1.74819	2	0.322219	0.430556	0.0181269	23.7523	0.000101799	7.92e-05	9.05e-05	0.192875	0.192875	0.106048	0.466	0.999977	-2.26e-05	-3.27e-05	k__Fungi	p__Ascomycota	c__Sordariomycetes	c__Sordariomycetes	c__Sordariomycetes	c__Sordariomycetes	c__Sordariomycetes	1
141	1	0	OTU5042	n	0.00892857	-2.04922	0	-1	0.430556	0.0181269	23.7523	2.71e-05	0.000158449	9.28e-05	0.206998	0.00835044	0.206998	0.024	1.00013	0.000131332	0.000189455	k__Fungi	p__Basidiomycota	c__Agaricomycetes	o__Hymenochaetales	f__Schizoporaceae	g__Hyphodontia	s__Hyphodontia_radula_SH221533.07FU	3
142	1	0	OTU5279	n	0.0178571	-1.74819	80	1.90363	0.430556	0.0181269	23.7523	0.00134992	0.00131604	0.00133298	0.376149	0.376149	0.373974	0.984	0.999966	-3.39e-05	-4.88e-05	k__Fungi	p__Ascomycota	c__Sordariomycetes	o__Microascales	f__Microascaceae	f__Microascaceae	f__Microascaceae	1
143	1	0	OTU5488	n	0.00892857	-2.04922	0	-1	0.430556	0.0181269	23.7523	0.000115203	0.000172937	0.00014407	0.163687	0.0913865	0.163687	0.515	1.00006	5.77e-05	8.33e-05	k__Fungi	p__Ascomycota	c__Sordariomycetes	o__Hypocreales	f__Incertae_sedis	g__Acremonium	s__Acremonium_psammosporum_SH214978.07FU	1
144	1	0	OTU5592	n	0.00892857	-2.04922	0	-1	0.430556	0.0181269	23.7523	8.82e-05	7.2e-05	8.01e-05	0.157317	0.157317	0.108943	0.71	0.999984	-1.62e-05	-2.34e-05	k__Fungi	p__Ascomycota	c__Sordariomycetes	o__Hypocreales	f_o__Hypocreales	g_f_o__Hypocreales	s__Hypocreales_sp_SH184943.07FU	1
145	1	0	OTU5782	n	0.00892857	-2.04922	0	-1	0.430556	0.0181269	23.7523	0.000101789	0.000136556	0.000119172	0.173617	0.134221	0.173617	0.753	1.00003	3.48e-05	5.02e-05	k__Fungi	p__Ascomycota	c__Orbiliomycetes	o_c__Orbiliomycetes	f_o_c__Orbiliomycetes	g_f_o_c__Orbiliomycetes	s__Orbiliomycetes_sp_SH192297.07FU	1
146	1	0	OTU5986	n	0.0625	-1.20412	14.95	1.17754	0.430556	0.0181269	23.7523	0.00101099	0.000546468	0.000778727	0.408023	0.408023	0.21265	0.259	0.999536	-0.000464518	-0.000669636	k__Fungi	p__Ascomycota	c__Sordariomycetes	o__Xylariales	o__Xylariales	o__Xylariales	o__Xylariales	1
147	1	0	OTU6025	n	0.00892857	-2.04922	0	-1	0.430556	0.0181269	23.7523	0.00238115	0.00273293	0.00255704	0.485812	0.452304	0.485812	0.788	1.00035	0.000351776	0.000506211	k__Fungi	p__Ascomycota	c__Sordariomycetes	o__Hypocreales	f__Nectriaceae	f__Nectriaceae	f__Nectriaceae	1
148	1	0	OTU6038	n	0.0446429	-1.35025	0.2	-0.522879	0.430556	0.0181269	23.7523	0.000366009	0.000632737	0.000499373	0.326364	0.167529	0.326364	0.411	1.00027	0.000266727	0.000384614	k__Fungi	p_k__Fungi	c_p_k__Fungi	o_c_p_k__Fungi	f_o_c_p_k__Fungi	g_f_o_c_p_k__Fungi	s__Fungi_sp_SH459870.07FU	1
149	1	0	OTU6047	n	0.0446429	-1.35025	0.2	-0.522879	0.430556	0.0181269	23.7523	0.000643867	0.00246043	0.00155215	0.312232	0.0770385	0.312232	0.309	1.00182	0.00181657	0.00261669	k__Fungi	p_k__Fungi	c_p_k__Fungi	o_c_p_k__Fungi	f_o_c_p_k__Fungi	g_f_o_c_p_k__Fungi	s__Fungi_sp_SH459870.07FU	1
150	1	0	OTU6072	n	0.00892857	-2.04922	0	-1	0.430556	0.0181269	23.7523	0.000786918	0.00069772	0.000742319	0.514896	0.514896	0.412995	0.308	0.999911	-8.92e-05	-0.000128589	k__Fungi	p__Ascomycota	c__Sordariomycetes	o__Hypocreales	f__Incertae_sedis	g__Ilyonectria	g__Ilyonectria	1
151	1	0	OTU611	n	0.00892857	-2.04922	0	-1	0.430556	0.0181269	23.7523	0.010055	0.0111437	0.0105993	0.52568	0.47432	0.52568	0.494	1.00108	0.00108875	0.00155426	k__Fungi	p__Zygomycota	c__Incertae_sedis	o__Mortierellales	f_o__Mortierellales	g_f_o__Mortierellales	s__Mortierellales_sp_SH217612.07FU	1
152	1	0	OTU6171	n	0.0267857	-1.5721	3	0.491362	0.430556	0.0181269	23.7523	0.000752547	0.000704884	0.000728715	0.486846	0.486846	0.43968	0.595	0.999952	-4.77e-05	-6.87e-05	k__Fungi	p__Ascomycota	c__Pezizomycetes	o__Pezizales	f__Pyronemataceae	g__Scutellinia	s__Scutellinia_scutellata_SH215678.07FU	1
153	1	0	OTU6221	n	0.0178571	-1.74819	2	0.322219	0.430556	0.0181269	23.7523	0.00216898	0.0020044	0.00208669	0.371226	0.371226	0.363851	0.967	0.999836	-0.000164571	-0.000236931	k__Fungi	p__Ascomycota	c__Eurotiomycetes	c__Eurotiomycetes	c__Eurotiomycetes	c__Eurotiomycetes	c__Eurotiomycetes	1
154	1	0	OTU6258	n	0.00892857	-2.04922	0	-1	0.430556	0.0181269	23.7523	0.000339172	0.000237151	0.000288162	0.453994	0.453994	0.224449	0.081	0.999898	-0.000102021	-0.000147143	k__Fungi	p__Basidiomycota	c__Tremellomycetes	o__Tremellales	f__Incertae_sedis	g__Cryptococcus	s__Cryptococcus_podzolicus_SH181879.07FU	1
155	1	0	OTU6348	n	0.0178571	-1.74819	2	0.322219	0.430556	0.0181269	23.7523	0.000990588	0.0010574	0.00102399	0.328562	0.276393	0.328562	0.691	1.00007	6.68e-05	9.63e-05	k__Fungi	p__Ascomycota	c__Sordariomycetes	o__Hypocreales	o__Hypocreales	o__Hypocreales	o__Hypocreales	1
156	1	0	OTU6349	n	0.00892857	-2.04922	0	-1	0.430556	0.0181269	23.7523	0.000237415	0.000151048	0.000194231	0.366699	0.366699	0.176743	0.151	0.999914	-8.64e-05	-0.000124577	k__Fungi	p__Ascomycota	c__Pezizomycetes	o__Pezizales	f__Pyronemataceae	g__Scutellinia	s__Scutellinia_scutellata_SH215678.07FU	1
157	1	0	OTU6391	n	0.00892857	-2.04922	0	-1	0.430556	0.0181269	23.7523	0.00221171	0.00269199	0.00245185	0.399252	0.386596	0.399252	0.973	1.00048	0.000480286	0.000691211	k__Fungi	k__Fungi	k__Fungi	k__Fungi	k__Fungi	k__Fungi	k__Fungi	1
158	1	0	OTU6405	n	0.00892857	-2.04922	0	-1	0.430556	0.0181269	23.7523	0.00366245	0.00378303	0.00372274	0.508097	0.491903	0.508097	0.81	1.00012	0.000120575	0.000173308	k__Fungi	p__Ascomycota	c__Pezizomycetes	o__Pezizales	f__Pyronemataceae	g__Scutellinia	s__Scutellinia_scutellata_SH215678.07FU	1
159	1	0	OTU6409	n	0.00892857	-2.04922	0	-1	0.430556	0.0181269	23.7523	0.00118816	0.00112393	0.00115604	0.191498	0.146826	0.191498	0.815	0.999936	-6.42e-05	-9.26e-05	k__Fungi	p__Ascomycota	c_p__Ascomycota	o_c_p__Ascomycota	f_o_c_p__Ascomycota	g_f_o_c_p__Ascomycota	s__Ascomycota_sp_SH204215.07FU	1
160	1	0	OTU6412	n	0.0178571	-1.74819	2	0.322219	0.430556	0.0181269	23.7523	7.47e-05	0.000150981	0.000112826	0.162204	0.0378182	0.162204	0.215	1.00008	7.63e-05	0.000110081	k__Fungi	p__Ascomycota	c_p__Ascomycota	o_c_p__Ascomycota	f_o_c_p__Ascomycota	g_f_o_c_p__Ascomycota	s__Ascomycota_sp_SH180409.07FU	1
161	1	0	OTU6417	n	0.00892857	-2.04922	0	-1	0.430556	0.0181269	23.7523	0.00195433	0.00294745	0.00245089	0.455532	0.273393	0.455532	0.57	1.00099	0.000993119	0.00142927	k__Fungi	p__Ascomycota	c__Dothideomycetes	o__Pleosporales	f_o__Pleosporales	g_f_o__Pleosporales	s__Pleosporales_sp_SH204047.07FU	1
162	1	0	OTU6418	n	0.0178571	-1.74819	1	0.0413927	0.430556	0.0181269	23.7523	0.000169586	0.000114917	0.000142251	0.170308	0.170308	0.0979201	0.564	0.999945	-5.47e-05	-7.89e-05	k__Fungi	p__Ascomycota	c__Eurotiomycetes	o__Eurotiales	f__Trichocomaceae	g__Talaromyces	s__Talaromyces_luteus_SH208846.07FU	1
163	1	0	OTU6491	n	0.00892857	-2.04922	0	-1	0.430556	0.0181269	23.7523	0.000129078	0.000100829	0.000114954	0.208533	0.208533	0.119609	0.487	0.999972	-2.82e-05	-4.07e-05	k__Fungi	p__Ascomycota	c__Dothideomycetes	o__Pleosporales	f__Pleomassariaceae	g__Trematosphaeria	s__Trematosphaeria_hydrela_SH024059.07FU	1
164	1	0	OTU6544	n	0.0625	-1.20412	100	2.00043	0.430556	0.0181269	23.7523	0.000936525	0.00102181	0.000979168	0.505964	0.423571	0.505964	0.435	1.00009	8.53e-05	0.000122922	k__Fungi	p__Ascomycota	c__Sordariomycetes	o__Sordariales	f__Chaetomiaceae	f__Chaetomiaceae	f__Chaetomiaceae	1
165	1	0	OTU6639	n	0.00892857	-2.04922	0	-1	0.430556	0.0181269	23.7523	0.000379799	0.00101917	0.000699483	0.309067	0.108594	0.309067	0.45	1.00064	0.000639368	0.000921768	k__Fungi	p__Ascomycota	c__Dothideomycetes	o__Pleosporales	f__Incertae_sedis	f__Incertae_sedis	f__Incertae_sedis	1
166	1	0	OTU6654	n	0.0178571	-1.74819	0	-1	0.430556	0.0181269	23.7523	0.000794688	0.000683023	0.000738855	0.460957	0.460957	0.378177	0.51	0.999888	-0.000111666	-0.000160981	k__Fungi	p__Ascomycota	c__Dothideomycetes	o__Pleosporales	o__Pleosporales	o__Pleosporales	o__Pleosporales	1
167	1	0	OTU6683	n	0.0178571	-1.74819	20	1.3032	0.430556	0.0181269	23.7523	0.00924032	0.00790896	0.00857464	0.538817	0.538817	0.461183	0.331	0.998681	-0.00133136	-0.00190441	k__Fungi	p__Ascomycota	p__Ascomycota	p__Ascomycota	p__Ascomycota	p__Ascomycota	p__Ascomycota	1
168	1	0	OTU6700	n	0.00892857	-2.04922	0	-1	0.430556	0.0181269	23.7523	0.00197301	0.00154001	0.00175651	0.401163	0.401163	0.292247	0.577	0.999568	-0.000433007	-0.000623602	k__Fungi	p__Ascomycota	c_p__Ascomycota	o_c_p__Ascomycota	f_o_c_p__Ascomycota	g_f_o_c_p__Ascomycota	s__Ascomycota_sp_SH186927.07FU	1
169	1	0	OTU6736	n	0.0178571	-1.74819	2.33333	0.386202	0.430556	0.0181269	23.7523	0.00459757	0.00539787	0.00499772	0.343658	0.27598	0.343658	0.756	1.0008	0.000800302	0.00114885	k__Fungi	p__Ascomycota	c__Dothideomycetes	o__Pleosporales	o__Pleosporales	o__Pleosporales	o__Pleosporales	1
170	1	0	OTU6740	n	0.00892857	-2.04922	0	-1	0.430556	0.0181269	23.7523	0.000332486	0.000453289	0.000392887	0.244732	0.132984	0.244732	0.393	1.00012	0.000120803	0.000174213	k__Fungi	p_k__Fungi	c_p_k__Fungi	o_c_p_k__Fungi	f_o_c_p_k__Fungi	g_f_o_c_p_k__Fungi	s__Fungi_sp_SH018042.07FU	1
171	1	0	OTU6752	n	0.0178571	-1.74819	2	0.322219	0.430556	0.0181269	23.7523	0.00029811	0.000295285	0.000296698	0.120635	0.100476	0.120635	0.83	0.999997	-2.83e-06	-4.07e-06	k__Fungi	p__Ascomycota	c__Dothideomycetes	o__Pleosporales	f__Montagnulaceae	g__Paraphaeosphaeria	g__Paraphaeosphaeria	1
172	1	0	OTU6755	n	0.0178571	-1.74819	0	-1	0.430556	0.0181269	23.7523	0.00120837	0.0010574	0.00113288	0.487603	0.487603	0.4384	0.657	0.999849	-0.000150973	-0.000217562	k__Fungi	p__Ascomycota	c__Sordariomycetes	o__Sordariales	f__Lasiosphaeriaceae	g__Podospora	s__Podospora_sp_SH018044.07FU	1
173	1	0	OTU6807	n	0.0267857	-1.5721	1.5	0.20412	0.430556	0.0181269	23.7523	0.0164394	0.0144923	0.0154658	0.531473	0.531473	0.468527	0.338	0.998084	-0.00194704	-0.0027662	k__Fungi	p__Ascomycota	c__Sordariomycetes	o__Hypocreales	f__Nectriaceae	f__Nectriaceae	f__Nectriaceae	1
174	1	0	OTU6835	n	0.00892857	-2.04922	0	-1	0.430556	0.0181269	23.7523	0.00144516	0.00126584	0.0013555	0.456919	0.456919	0.268837	0.187	0.999821	-0.000179316	-0.000258348	k__Fungi	p__Ascomycota	c__Dothideomycetes	o__Pleosporales	f_o__Pleosporales	g_f_o__Pleosporales	s__Pleosporales_sp_SH006654.07FU	1
175	1	0	OTU6855	n	0.0178571	-1.74819	60	1.77887	0.430556	0.0181269	23.7523	0.0243998	0.0136585	0.0190291	0.567846	0.567846	0.326258	0.379	0.989515	-0.0107413	-0.0152071	k__Fungi	p__Ascomycota	p__Ascomycota	p__Ascomycota	p__Ascomycota	p__Ascomycota	p__Ascomycota	1
176	1	0	OTU7043	n	0.00892857	-2.04922	0	-1	0.430556	0.0181269	23.7523	0.0495159	0.0269213	0.0382186	0.647798	0.647798	0.330856	0.052	0.978471	-0.0225946	-0.0313984	k__Fungi	p__Ascomycota	c__Dothideomycetes	o__Pleosporales	f__Incertae_sedis	f__Incertae_sedis	f__Incertae_sedis	1
177	1	0	OTU7063	n	0.0357143	-1.44716	93.5	1.97128	0.430556	0.0181269	23.7523	0.00407723	0.00442259	0.00424991	0.520316	0.452274	0.520316	0.399	1.00034	0.000345359	0.000496139	k__Fungi	p__Ascomycota	c__Sordariomycetes	o__Sordariales	f__Lasiosphaeriaceae	g__Apodus	s__Apodus_deciduus_SH193385.07FU	1
178	1	0	OTU7085	n	0.0267857	-1.5721	43	1.63448	0.430556	0.0181269	23.7523	0.00120802	0.000655121	0.000931571	0.537228	0.537228	0.234414	0.107	0.999448	-0.0005529	-0.000796924	k__Fungi	p__Ascomycota	c__Dothideomycetes	o__Capnodiales	o__Capnodiales	o__Capnodiales	o__Capnodiales	1
179	1	0	OTU7107	n	0.0714286	-1.14613	93.3167	1.97042	0.430556	0.0181269	23.7523	0.0213967	0.0276575	0.0245271	0.563815	0.423722	0.563815	0.422	1.00613	0.00626082	0.00881624	k__Fungi	p__Ascomycota	c__Leotiomycetes	o__Helotiales	f__Helotiaceae	g__Articulospora	s__Articulospora_sp_SH003728.07FU	1
180	1	0	OTU7129	n	0.0714286	-1.14613	27.5333	1.44143	0.430556	0.0181269	23.7523	0.00445249	0.00451964	0.00448607	0.457948	0.425364	0.457948	0.865	1.00007	6.72e-05	9.64e-05	k__Fungi	p__Ascomycota	c__Leotiomycetes	o__Helotiales	f__Incertae_sedis	f__Incertae_sedis	f__Incertae_sedis	1
181	1	0	OTU7139	n	0.00892857	-2.04922	0	-1	0.430556	0.0181269	23.7523	0.00175711	0.00142368	0.00159039	0.53663	0.53663	0.447587	0.234	0.999667	-0.000333432	-0.000480277	k__Fungi	p__Ascomycota	c_p__Ascomycota	o_c_p__Ascomycota	f_o_c_p__Ascomycota	g_f_o_c_p__Ascomycota	s__Ascomycota_sp_SH198656.07FU	1
182	1	0	OTU7152	n	0.0267857	-1.5721	4.45	0.658011	0.430556	0.0181269	23.7523	0.000217141	0.000244366	0.000230753	0.215088	0.215088	0.208589	0.948	1.00003	2.72e-05	3.93e-05	k__Fungi	p__Ascomycota	c__Leotiomycetes	o__Helotiales	f__Helotiaceae	g__Articulospora	s__Articulospora_sp_SH003728.07FU	1
183	1	0	OTU7168	n	0.0357143	-1.44716	4.53333	0.665894	0.430556	0.0181269	23.7523	0.000759971	0.000632238	0.000696105	0.374314	0.374314	0.275228	0.534	0.999872	-0.000127733	-0.000184152	k__Fungi	p__Ascomycota	p__Ascomycota	p__Ascomycota	p__Ascomycota	p__Ascomycota	p__Ascomycota	1
184	1	0	OTU7190	n	0.0446429	-1.35025	0.5	-0.221849	0.430556	0.0181269	23.7523	0.022571	0.0260876	0.0243293	0.487396	0.424105	0.487396	0.795	1.00344	0.00351662	0.00495291	k__Fungi	p_k__Fungi	c_p_k__Fungi	o_c_p_k__Fungi	f_o_c_p_k__Fungi	g_f_o_c_p_k__Fungi	g__unidentified	1
185	1	0	OTU7235	n	0.0178571	-1.74819	42	1.62428	0.430556	0.0181269	23.7523	0.000142496	0.00116253	0.000652512	0.323931	0.0343169	0.323931	0.411	1.00102	0.00102003	0.00147064	k__Fungi	p__Ascomycota	c__Leotiomycetes	o__Helotiales	f__Helotiaceae	g__Articulospora	s__Articulospora_sp_SH003728.07FU	1
186	1	0	OTU7294	n	0.0267857	-1.5721	38	1.58092	0.430556	0.0181269	23.7523	6.79e-05	0.000100794	8.43e-05	0.162999	0.0919629	0.162999	0.498	1.00003	3.29e-05	4.75e-05	k__Fungi	p__Ascomycota	c__Incertae_sedis	o__Incertae_sedis	f__Pseudeurotiaceae	g__Pseudeurotium	g__Pseudeurotium	1
187	1	0	OTU7300	n	0.00892857	-2.04922	0	-1	0.430556	0.0181269	23.7523	0.00219125	0.00239681	0.00229403	0.47491	0.436662	0.47491	0.765	1.00021	0.000205559	0.00029588	k__Fungi	p__Ascomycota	p__Ascomycota	p__Ascomycota	p__Ascomycota	p__Ascomycota	p__Ascomycota	1
188	1	0	OTU7332	n	0.00892857	-2.04922	0	-1	0.430556	0.0181269	23.7523	0.00508539	0.00818148	0.00663343	0.467186	0.284748	0.467186	0.385	1.00308	0.00309609	0.00443728	k__Fungi	p__Ascomycota	c__Leotiomycetes	o__Helotiales	o__Helotiales	o__Helotiales	o__Helotiales	1
189	1	0	OTU7390	n	0.0267857	-1.5721	9	0.959041	0.430556	0.0181269	23.7523	0.000651125	0.000632167	0.000641646	0.373192	0.333425	0.373192	0.776	0.999981	-1.9e-05	-2.73e-05	k__Fungi	p__Ascomycota	c__Leotiomycetes	o__Helotiales	o__Helotiales	o__Helotiales	o__Helotiales	1
190	1	0	OTU7402	n	0.00892857	-2.04922	0	-1	0.430556	0.0181269	23.7523	0.000210404	0.000251727	0.000231065	0.280607	0.208133	0.280607	0.604	1.00004	4.13e-05	5.96e-05	k__Fungi	p__Ascomycota	c__Incertae_sedis	o__Incertae_sedis	f__Pseudeurotiaceae	g__Pseudeurotium	g__Pseudeurotium	1
191	1	0	OTU7405	n	0.0803571	-1.09498	42.0333	1.62463	0.430556	0.0181269	23.7523	0.023179	0.0126991	0.017939	0.609131	0.609131	0.321775	0.425	0.989758	-0.0104798	-0.0148529	k__Fungi	p__Ascomycota	p__Ascomycota	p__Ascomycota	p__Ascomycota	p__Ascomycota	p__Ascomycota	1
192	1	0	OTU7428	n	0.00892857	-2.04922	0	-1	0.430556	0.0181269	23.7523	0.00152482	0.0011147	0.00131976	0.330107	0.330107	0.230352	0.531	0.999591	-0.000410118	-0.000590895	k__Fungi	p__Ascomycota	p__Ascomycota	p__Ascomycota	p__Ascomycota	p__Ascomycota	p__Ascomycota	1
193	1	0	OTU7475	n	0.00892857	-2.04922	0	-1	0.430556	0.0181269	23.7523	0.0128427	0.00107925	0.00696099	0.553487	0.553487	0.0493317	0.476	0.988386	-0.0117635	-0.016854	k__Fungi	p__Ascomycota	c_p__Ascomycota	o_c_p__Ascomycota	f_o_c_p__Ascomycota	g_f_o_c_p__Ascomycota	s__Ascomycota_sp_SH202704.07FU	1
194	1	0	OTU7578	n	0.00892857	-2.04922	0	-1	0.430556	0.0181269	23.7523	0.000644925	0.000546901	0.000595913	0.319823	0.309213	0.319823	0.949	0.999902	-9.8e-05	-0.000141335	k__Fungi	p__Ascomycota	c__Leotiomycetes	o__Helotiales	o__Helotiales	o__Helotiales	o__Helotiales	1
195	1	0	OTU7700	n	0.0178571	-1.74819	0	-1	0.430556	0.0181269	23.7523	0.000237692	0.000215618	0.000226655	0.209739	0.209739	0.172964	0.785	0.999978	-2.21e-05	-3.18e-05	k__Fungi	p__Ascomycota	p__Ascomycota	p__Ascomycota	p__Ascomycota	p__Ascomycota	p__Ascomycota	1
196	1	0	OTU7738	n	0.0178571	-1.74819	2	0.322219	0.430556	0.0181269	23.7523	0.000115385	0.000115425	0.000115405	0.136387	0.0714164	0.136387	0.527	1	3.93e-08	5.66e-08	k__Fungi	p__Ascomycota	p__Ascomycota	p__Ascomycota	p__Ascomycota	p__Ascomycota	p__Ascomycota	1
197	1	0	OTU7789	n	0.0267857	-1.5721	84	1.9248	0.430556	0.0181269	23.7523	0.00131668	0.00143063	0.00137366	0.457619	0.410796	0.457619	0.774	1.00011	0.00011395	0.00016417	k__Fungi	p__Ascomycota	c__Incertae_sedis	o__Incertae_sedis	f__Pseudeurotiaceae	g__Pseudeurotium	g__Pseudeurotium	1
198	1	0	OTU7915	n	0.0625	-1.20412	112.167	2.05025	0.430556	0.0181269	23.7523	0.00130945	0.000820456	0.00106495	0.456703	0.456703	0.233459	0.272	0.999512	-0.000488992	-0.000704716	k__Fungi	p__Basidiomycota	c__Tremellomycetes	o__Tremellales	f__Incertae_sedis	g__Cryptococcus	s__Cryptococcus_victoriae_SH181628.07FU	1
199	1	0	OTU7972	n	0.00892857	-2.04922	0	-1	0.430556	0.0181269	23.7523	6.79e-05	0.00020139	0.000134637	0.317291	0.0360141	0.317291	0.015	1.00013	0.000133506	0.000192583	k__Fungi	p__Rozellomycota	c_p__Rozellomycota	o_c_p__Rozellomycota	f_o_c_p__Rozellomycota	g_f_o_c_p__Rozellomycota	s__Rozellomycota_sp_SH204503.07FU	3
200	1	0	OTU8077	n	0.0535714	-1.27107	21.7167	1.33879	0.430556	0.0181269	23.7523	0.000609333	0.000474457	0.000541895	0.119393	0.0803177	0.119393	0.79	0.999865	-0.000134876	-0.00019448	k__Fungi	k__Fungi	k__Fungi	k__Fungi	k__Fungi	k__Fungi	k__Fungi	1
201	1	0	OTU8093	n	0.00892857	-2.04922	0	-1	0.430556	0.0181269	23.7523	0.00031886	0.000179711	0.000249285	0.292365	0.292365	0.120151	0.194	0.999861	-0.000139149	-0.000200699	k__Fungi	p__Basidiomycota	c__Tremellomycetes	o__Tremellales	f__Incertae_sedis	g_f__Incertae_sedis	s__Incertae_sedis_sp_SH209709.07FU	1
202	2	1	OTU1087	n	0.00990099	-2.00432	0	-1	0.222222	0.0280374	7.92593	0.000158466	0.000244097	0.000201282	0.202119	0.109345	0.202119	0.457	1.00009	8.56e-05	0.000123515	k__Fungi	p__Basidiomycota	c__Microbotryomycetes	o__Sporidiobolales	f__Incertae_sedis	g__Rhodotorula	s__Rhodotorula_lactosa_SH191714.07FU	1
203	2	1	OTU1454	n	0.00990099	-2.00432	0	-1	0.222222	0.0280374	7.92593	0.00131427	0.00254268	0.00192848	0.60431	0.312357	0.60431	0.016	1.00123	0.00122842	0.00176882	k__Fungi	p__Chytridiomycota	c__Chytridiomycetes	o__Rhizophydiales	f__Incertae_sedis	g__Operculomyces	s__Operculomyces_laminatus_SH210135.07FU	3
204	2	1	OTU1482	c	0.019802	-1.70329	2	0.322219	0.222222	0.0280374	7.92593	0.0359057	0.0948184	0.065362	0.725332	0.274668	0.725332	0.001	1.05687	0.0589127	0.0797989	k__Fungi	p__Zygomycota	c__Incertae_sedis	o__Mortierellales	f__Mortierellaceae	g__Mortierella	s__Mortierella_exigua_SH214063.07FU	5
205	2	1	OTU1597	n	0.00990099	-2.00432	0	-1	0.222222	0.0280374	7.92593	8.59e-05	5.94e-05	7.27e-05	0.131337	0.131337	0.0908857	0.794	0.999974	-2.65e-05	-3.82e-05	k__Fungi	p__Zygomycota	c__Incertae_sedis	o__Mortierellales	f__Mortierellaceae	g__Mortierella	g__Mortierella	1
206	2	1	OTU1645	n	0.00990099	-2.00432	0	-1	0.222222	0.0280374	7.92593	0.000152257	0.000211121	0.000181689	0.145249	0.0931122	0.145249	0.64	1.00006	5.89e-05	8.49e-05	k__Fungi	k__Fungi	k__Fungi	k__Fungi	k__Fungi	k__Fungi	k__Fungi	1
207	2	1	OTU1737	n	0.00990099	-2.00432	0	-1	0.222222	0.0280374	7.92593	0.000138934	9.23e-05	0.000115603	0.25038	0.25038	0.144115	0.399	0.999953	-4.67e-05	-6.73e-05	k__Fungi	p__Zygomycota	c__Incertae_sedis	o__Mortierellales	f__Mortierellaceae	g__Mortierella	g__Mortierella	1
208	2	1	OTU1809	n	0.00990099	-2.00432	0	-1	0.222222	0.0280374	7.92593	0.00351588	0.00606902	0.00479245	0.633185	0.366815	0.633185	0.001	1.00254	0.00255314	0.00366583	k__Fungi	p__Zygomycota	c__Incertae_sedis	o__Mortierellales	f__Mortierellaceae	g__Mortierella	s__Mortierella_sp_SH180117.07FU	3
209	2	1	OTU1864	n	0.00990099	-2.00432	0	-1	0.222222	0.0280374	7.92593	8.6e-05	7.9e-05	8.25e-05	0.173806	0.173806	0.106352	0.531	0.999993	-7.07e-06	-1.02e-05	k__Fungi	p__Zygomycota	c__Incertae_sedis	o__Mortierellales	f__Mortierellaceae	g__Mortierella	g__Mortierella	1
210	2	1	OTU1916	c	0.00990099	-2.00432	0	-1	0.222222	0.0280374	7.92593	0.00746659	0.0171595	0.012313	0.696801	0.303199	0.696801	0.001	1.00962	0.00969288	0.0138139	k__Fungi	p__Zygomycota	c__Incertae_sedis	o__Mortierellales	f__Mortierellaceae	g__Mortierella	g__Mortierella	5
211	2	1	OTU1982	n	0.00990099	-2.00432	0	-1	0.222222	0.0280374	7.92593	9.26e-05	0.00021741	0.000155	0.428584	0.0912636	0.428584	0.007	1.00012	0.000124818	0.000180047	k__Fungi	p__Zygomycota	c__Incertae_sedis	o__Mortierellales	f__Mortierellaceae	g__Mortierella	g__Mortierella	3
212	2	1	OTU2017	n	0.019802	-1.70329	2	0.322219	0.222222	0.0280374	7.92593	0.00108335	0.00210151	0.00159243	0.641515	0.340156	0.641515	0.001	1.00102	0.00101816	0.00146656	k__Fungi	p__Zygomycota	c__Incertae_sedis	o__Mortierellales	f__Mortierellaceae	g__Mortierella	g__Mortierella	3
213	2	1	OTU2044	n	0.00990099	-2.00432	0	-1	0.222222	0.0280374	7.92593	0.000843755	0.00016468	0.000504217	0.418349	0.418349	0.0680426	0.167	0.999321	-0.000679075	-0.000979205	k__Fungi	p__Chytridiomycota	c__Monoblepharidomycetes	c__Monoblepharidomycetes	c__Monoblepharidomycetes	c__Monoblepharidomycetes	c__Monoblepharidomycetes	1
214	2	1	OTU2250	n	0.00990099	-2.00432	0	-1	0.222222	0.0280374	7.92593	0.000112375	0.000118679	0.000115527	0.142678	0.135099	0.142678	0.966	1.00001	6.3e-06	9.09e-06	k__Fungi	p__Chytridiomycota	c__Monoblepharidomycetes	c__Monoblepharidomycetes	c__Monoblepharidomycetes	c__Monoblepharidomycetes	c__Monoblepharidomycetes	1
215	2	1	OTU2302	n	0.029703	-1.5272	8	0.908485	0.222222	0.0280374	7.92593	0.00136915	0.000751188	0.00106017	0.376672	0.376672	0.206662	0.249	0.999383	-0.000617963	-0.000890589	k__Fungi	p__Basidiomycota	c__Tremellomycetes	o__Tremellales	f__Incertae_sedis	g__Cryptococcus	s__Cryptococcus_chernovii_SH197624.07FU	1
216	2	1	OTU2589	n	0.019802	-1.70329	3	0.491362	0.222222	0.0280374	7.92593	0.000145655	0	7.28e-05	0.416667	0.416667	0	0.001	0.999854	-0.000145655	-0.000210121	k__Fungi	k__Fungi	k__Fungi	k__Fungi	k__Fungi	k__Fungi	k__Fungi	2
217	2	1	OTU2635	n	0.00990099	-2.00432	0	-1	0.222222	0.0280374	7.92593	0.000238304	1.32e-05	0.000125739	0.236903	0.236903	0.00291042	0.021	0.999775	-0.00022513	-0.000324753	k__Fungi	p__Basidiomycota	c__Tremellomycetes	o_c__Tremellomycetes	f_o_c__Tremellomycetes	g_f_o_c__Tremellomycetes	s__Tremellomycetes_sp_SH194012.07FU	2
218	2	1	OTU2638	n	0.00990099	-2.00432	0	-1	0.222222	0.0280374	7.92593	0.00162628	0.000896691	0.00126148	0.590873	0.590873	0.227068	0.005	0.999272	-0.000729586	-0.00105124	k__Fungi	p__Glomeromycota	c__Glomeromycetes	o__Paraglomerales	o__Paraglomerales	o__Paraglomerales	o__Paraglomerales	2
219	2	1	OTU2640	n	0.00990099	-2.00432	0	-1	0.222222	0.0280374	7.92593	0.00107921	0.00099532	0.00103727	0.1466	0.115604	0.1466	0.803	0.999916	-8.39e-05	-0.000120906	k__Fungi	p__Basidiomycota	c__Agaricomycetes	o__Cantharellales	f__Incertae_sedis	g__Minimedusa	s__Minimedusa_polyspora_SH201128.07FU	1
220	2	1	OTU2750	n	0.00990099	-2.00432	0	-1	0.222222	0.0280374	7.92593	0.000132232	0.000158314	0.000145273	0.166493	0.139063	0.166493	0.848	1.00003	2.61e-05	3.76e-05	k__Fungi	k__Fungi	k__Fungi	k__Fungi	k__Fungi	k__Fungi	k__Fungi	1
221	2	1	OTU2807	n	0.00990099	-2.00432	0	-1	0.222222	0.0280374	7.92593	0.00177161	0.00133683	0.00155422	0.395788	0.395788	0.334495	0.802	0.999566	-0.000434776	-0.000626275	k__Fungi	k__Fungi	k__Fungi	k__Fungi	k__Fungi	k__Fungi	k__Fungi	1
222	2	1	OTU2936	n	0.00990099	-2.00432	0	-1	0.222222	0.0280374	7.92593	0.000971206	0.000250036	0.000610621	0.618536	0.618536	0.0739337	0.001	0.99928	-0.000721169	-0.00103979	k__Fungi	p__Glomeromycota	c__Glomeromycetes	o__Glomerales	o__Glomerales	o__Glomerales	o__Glomerales	2
223	2	1	OTU2960	n	0.00990099	-2.00432	0	-1	0.222222	0.0280374	7.92593	0.000323868	0.000184621	0.000254245	0.442307	0.442307	0.11094	0.014	0.999861	-0.000139247	-0.00020084	k__Fungi	p__Glomeromycota	c__Glomeromycetes	o__Glomerales	f__Claroideoglomeraceae	g__Claroideoglomus	g__Claroideoglomus	2
224	2	1	OTU2970	n	0.00990099	-2.00432	0	-1	0.222222	0.0280374	7.92593	0.000184974	9.89e-05	0.000141934	0.253409	0.253409	0.0677399	0.095	0.999914	-8.61e-05	-0.000124172	k__Fungi	p__Glomeromycota	c__Glomeromycetes	o__Glomerales	f__Claroideoglomeraceae	g__Claroideoglomus	s__Claroideoglomus_sp_SH021559.07FU	1
225	2	1	OTU3346	n	0.00990099	-2.00432	0	-1	0.222222	0.0280374	7.92593	0.000324409	0.000270343	0.000297376	0.318181	0.318181	0.164142	0.269	0.999946	-5.41e-05	-7.8e-05	k__Fungi	p__Basidiomycota	c__Agaricomycetes	o__Boletales	f__Hygrophoropsidaceae	g__Hygrophoropsis	g__Hygrophoropsis	1
226	2	1	OTU3432	n	0.00990099	-2.00432	0	-1	0.222222	0.0280374	7.92593	0.000477122	9.22e-05	0.000284676	0.46556	0.46556	0.040498	0.002	0.999615	-0.000384891	-0.000555123	k__Fungi	p__Basidiomycota	c__Agaricomycetes	o__Agaricales	f__Psathyrellaceae	f__Psathyrellaceae	f__Psathyrellaceae	2
227	2	1	OTU3502	n	0.019802	-1.70329	1	0.0413927	0.222222	0.0280374	7.92593	0.002258	0.000375732	0.00131686	0.571559	0.571559	0.043591	0.002	0.998122	-0.00188226	-0.00271196	k__Fungi	p__Basidiomycota	c__Agaricomycetes	o__Agaricales	f__Psathyrellaceae	f__Psathyrellaceae	f__Psathyrellaceae	2
228	2	1	OTU3799	n	0.00990099	-2.00432	0	-1	0.222222	0.0280374	7.92593	0.000119089	7.91e-05	9.91e-05	0.217016	0.217016	0.0775899	0.209	0.99996	-4e-05	-5.77e-05	k__Fungi	p__Basidiomycota	c__Agaricomycetes	o__Trechisporales	f_o__Trechisporales	g_f_o__Trechisporales	s__Trechisporales_sp_SH009018.07FU	1
229	2	1	OTU3800	n	0.00990099	-2.00432	0	-1	0.222222	0.0280374	7.92593	0.00532464	0.00608385	0.00570425	0.533274	0.453761	0.533274	0.177	1.00076	0.00075921	0.0010891	k__Fungi	p__Basidiomycota	c__Microbotryomycetes	o__Leucosporidiales	f_o__Leucosporidiales	g_f_o__Leucosporidiales	s__Leucosporidiales_sp_SH012950.07FU	1
230	2	1	OTU3812	n	0.00990099	-2.00432	0	-1	0.222222	0.0280374	7.92593	0.000118871	0.000112231	0.000115551	0.128591	0.128591	0.0539594	0.472	0.999993	-6.64e-06	-9.58e-06	k__Fungi	p__Basidiomycota	c__Agaricomycetes	o__Agaricales	f__Psathyrellaceae	g__Coprinopsis	s__Coprinopsis_clastophylla_SH219001.07FU	1
231	2	1	OTU4017	n	0.00990099	-2.00432	0	-1	0.222222	0.0280374	7.92593	0.00135616	0.00102872	0.00119244	0.521263	0.521263	0.299548	0.065	0.999673	-0.000327447	-0.000471844	k__Fungi	p__Basidiomycota	c__Agaricomycetes	o__Agaricales	f__Psathyrellaceae	g_f__Psathyrellaceae	s__Psathyrellaceae_sp_SH219038.07FU	1
232	2	1	OTU4058	n	0.00990099	-2.00432	0	-1	0.222222	0.0280374	7.92593	0.00124903	0.000580213	0.000914622	0.493143	0.493143	0.176215	0.036	0.999332	-0.00066882	-0.000964021	k__Fungi	k__Fungi	k__Fungi	k__Fungi	k__Fungi	k__Fungi	k__Fungi	2
233	2	1	OTU4347	n	0.00990099	-2.00432	0	-1	0.222222	0.0280374	7.92593	0.000230782	0	0.000115391	0.25	0.25	0	0.003	0.999769	-0.000230782	-0.000332909	k__Fungi	p__Glomeromycota	c__Glomeromycetes	o__Glomerales	f__Glomeraceae	f__Glomeraceae	f__Glomeraceae	2
234	2	1	OTU4402	n	0.039604	-1.40226	7.5	0.880814	0.222222	0.0280374	7.92593	0.000396895	0.000263869	0.000330382	0.216905	0.216905	0.0998349	0.305	0.999867	-0.000133026	-0.000191852	k__Fungi	p__Basidiomycota	c__Microbotryomycetes	c__Microbotryomycetes	c__Microbotryomycetes	c__Microbotryomycetes	c__Microbotryomycetes	1
235	2	1	OTU4417	n	0.00990099	-2.00432	0	-1	0.222222	0.0280374	7.92593	0.000171889	0.000256776	0.000214333	0.183031	0.122524	0.183031	0.656	1.00008	8.49e-05	0.000122438	k__Fungi	k__Fungi	k__Fungi	k__Fungi	k__Fungi	k__Fungi	k__Fungi	1
236	2	1	OTU4459	n	0.00990099	-2.00432	0	-1	0.222222	0.0280374	7.92593	6.61e-05	0.000184424	0.000125258	0.347638	0.0659564	0.347638	0.025	1.00012	0.000118331	0.000170694	k__Fungi	p__Basidiomycota	c__Agaricomycetes	o__Agaricales	f__Entolomataceae	g__Entoloma	g__Entoloma	3
237	2	1	OTU4509	n	0.00990099	-2.00432	0	-1	0.222222	0.0280374	7.92593	0.00261688	0.000967894	0.00179239	0.344722	0.344722	0.0975005	0.154	0.998355	-0.00164898	-0.00237473	k__Fungi	p__Ascomycota	c__Eurotiomycetes	o__Chaetothyriales	f__Herpotrichiellaceae	g__Exophiala	s__Exophiala_opportunistica_SH197647.07FU	1
238	2	1	OTU4628	n	0.00990099	-2.00432	0	-1	0.222222	0.0280374	7.92593	0.00159521	0.000270401	0.000932807	0.356275	0.356275	0.0201305	0.008	0.998677	-0.00132481	-0.00190952	k__Fungi	p__Basidiomycota	c__Agaricomycetes	o__Agaricales	f_o__Agaricales	g_f_o__Agaricales	s__Agaricales_sp_SH190259.07FU	2
239	2	1	OTU4657	n	0.00990099	-2.00432	0	-1	0.222222	0.0280374	7.92593	0.000271023	4.61e-05	0.000158563	0.54601	0.54601	0.0242293	0.001	0.999775	-0.000224921	-0.00032444	k__Fungi	p__Glomeromycota	c__Glomeromycetes	o__Archaeosporales	f_o__Archaeosporales	g_f_o__Archaeosporales	s__Archaeosporales_sp_SH029483.07FU	2
240	2	1	OTU4661	n	0.00990099	-2.00432	0	-1	0.222222	0.0280374	7.92593	0.0012249	0.000125277	0.00067509	0.378006	0.378006	0.0103095	0.003	0.998902	-0.00109963	-0.00158536	k__Fungi	p__Basidiomycota	c__Agaricomycetes	o__Agaricales	f_o__Agaricales	g_f_o__Agaricales	g__unidentified	2
241	2	1	OTU4681	n	0.00990099	-2.00432	0	-1	0.222222	0.0280374	7.92593	0.000377052	0.000388519	0.000382786	0.197357	0.191532	0.197357	0.951	1.00001	1.15e-05	1.65e-05	k__Fungi	p__Ascomycota	c__Eurotiomycetes	o__Chaetothyriales	f__Herpotrichiellaceae	g__Exophiala	g__Exophiala	1
242	2	1	OTU4716	n	0.00990099	-2.00432	0	-1	0.222222	0.0280374	7.92593	0.01404	0.00421624	0.00912813	0.769053	0.769053	0.224532	0.001	0.990312	-0.00982379	-0.0140446	k__Fungi	p__Glomeromycota	c__Glomeromycetes	o__Archaeosporales	f_o__Archaeosporales	g_f_o__Archaeosporales	s__Archaeosporales_sp_SH217164.07FU	2
243	2	1	OTU4720	n	0.00990099	-2.00432	0	-1	0.222222	0.0280374	7.92593	0.00343519	0.00111359	0.00227439	0.75519	0.75519	0.197208	0.001	0.997686	-0.0023216	-0.00334176	k__Fungi	p__Glomeromycota	c__Glomeromycetes	o__Archaeosporales	o__Archaeosporales	o__Archaeosporales	o__Archaeosporales	2
244	2	1	OTU4991	n	0.00990099	-2.00432	0	-1	0.222222	0.0280374	7.92593	0.00621284	0.00123904	0.00372594	0.833728	0.833728	0.129323	0.001	0.995057	-0.0049738	-0.00714905	k__Fungi	p__Glomeromycota	c__Glomeromycetes	o__Glomerales	f__Glomeraceae	g_f__Glomeraceae	g__unidentified	2
245	2	1	OTU5107	n	0.019802	-1.70329	1	0.0413927	0.222222	0.0280374	7.92593	0.00119808	0.000837318	0.0010177	0.441467	0.441467	0.205689	0.052	0.99964	-0.000360762	-0.00051994	k__Fungi	p__Ascomycota	c__Sordariomycetes	o__Hypocreales	f__Clavicipitaceae	g__Metarhizium	s__Metarhizium_marquandii_SH217935.07FU	1
246	2	1	OTU5126	n	0.00990099	-2.00432	0	-1	0.222222	0.0280374	7.92593	0.00597401	0.000718391	0.0033462	0.892656	0.892656	0.0745447	0.001	0.994776	-0.00525561	-0.00755698	k__Fungi	p__Glomeromycota	c__Glomeromycetes	o__Glomerales	f__Glomeraceae	g_f__Glomeraceae	g__unidentified	2
247	2	1	OTU5141	n	0.039604	-1.40226	23	1.36361	0.222222	0.0280374	7.92593	0.000258291	2.64e-05	0.000142345	0.327626	0.327626	0.00772726	0.003	0.999768	-0.000231893	-0.000334503	k__Fungi	p__Basidiomycota	c__Tremellomycetes	o__Tremellales	f__Incertae_sedis	g__Cryptococcus	s__Cryptococcus_laurentii_SH205047.07FU	2
248	2	1	OTU5231	n	0.00990099	-2.00432	0	-1	0.222222	0.0280374	7.92593	0.0013296	0.000223969	0.000776783	0.66565	0.66565	0.0640731	0.001	0.998896	-0.00110563	-0.00159385	k__Fungi	k__Fungi	k__Fungi	k__Fungi	k__Fungi	k__Fungi	k__Fungi	2
249	2	1	OTU5248	n	0.019802	-1.70329	5	0.70757	0.222222	0.0280374	7.92593	0.000277974	0.000276868	0.000277421	0.306164	0.306164	0.235641	0.571	0.999999	-1.11e-06	-1.59e-06	k__Fungi	k__Fungi	k__Fungi	k__Fungi	k__Fungi	k__Fungi	k__Fungi	1
250	2	1	OTU5312	n	0.00990099	-2.00432	0	-1	0.222222	0.0280374	7.92593	0.000112509	0.000336295	0.000224402	0.374657	0.0696351	0.374657	0.02	1.00022	0.000223786	0.000322782	k__Fungi	p__Basidiomycota	p__Basidiomycota	p__Basidiomycota	p__Basidiomycota	p__Basidiomycota	p__Basidiomycota	3
251	2	1	OTU5322	n	0.00990099	-2.00432	0	-1	0.222222	0.0280374	7.92593	0.00519282	0.00342859	0.00431071	0.602317	0.602317	0.37559	0.01	0.998245	-0.00176423	-0.00253432	k__Fungi	p__Ascomycota	c__Sordariomycetes	o__Hypocreales	f_o__Hypocreales	g_f_o__Hypocreales	s__Hypocreales_sp_SH021231.07FU	2
252	2	1	OTU5376	n	0.00990099	-2.00432	0	-1	0.222222	0.0280374	7.92593	0.000231353	0.000158357	0.000194855	0.263846	0.263846	0.158023	0.445	0.999927	-7.3e-05	-0.00010529	k__Fungi	p__Ascomycota	c__Sordariomycetes	o__Microascales	f__Ceratocystidaceae	g__Ceratocystis	s__Ceratocystis_sp_SH470104.07FU	1
253	2	1	OTU5398	n	0.00990099	-2.00432	0	-1	0.222222	0.0280374	7.92593	0.00432608	0.00323062	0.00377835	0.556581	0.556581	0.403766	0.088	0.998909	-0.00109546	-0.00157447	k__Fungi	p__Ascomycota	c__Sordariomycetes	o__Hypocreales	o__Hypocreales	o__Hypocreales	o__Hypocreales	1
254	2	1	OTU5453	n	0.00990099	-2.00432	0	-1	0.222222	0.0280374	7.92593	0.00150218	0.0013846	0.00144339	0.462547	0.462547	0.439665	0.81	0.999883	-0.000117579	-0.000169387	k__Fungi	p__Ascomycota	c__Sordariomycetes	o__Hypocreales	f__Incertae_sedis	g__Acremonium	s__Acremonium_persicinum_SH207979.07FU	1
255	2	1	OTU5592	n	0.019802	-1.70329	3	0.491362	0.222222	0.0280374	7.92593	0.00013237	0.000118795	0.000125583	0.219593	0.219593	0.118244	0.471	0.999986	-1.36e-05	-1.96e-05	k__Fungi	p__Ascomycota	c__Sordariomycetes	o__Hypocreales	f_o__Hypocreales	g_f_o__Hypocreales	s__Hypocreales_sp_SH184943.07FU	1
256	2	1	OTU5600	n	0.00990099	-2.00432	0	-1	0.222222	0.0280374	7.92593	7.28e-05	5.92e-05	6.6e-05	0.168497	0.168497	0.0622992	0.294	0.999986	-1.36e-05	-1.96e-05	k__Fungi	p__Ascomycota	c__Eurotiomycetes	o__Eurotiales	f__Trichocomaceae	f__Trichocomaceae	f__Trichocomaceae	1
257	2	1	OTU5616	n	0.019802	-1.70329	4	0.612784	0.222222	0.0280374	7.92593	0.0010981	0.000751833	0.000924967	0.544123	0.544123	0.338676	0.042	0.999654	-0.000346267	-0.000499096	k__Fungi	p__Ascomycota	c__Sordariomycetes	o_c__Sordariomycetes	f_o_c__Sordariomycetes	g_f_o_c__Sordariomycetes	s__Sordariomycetes_sp_SH190979.07FU	2
258	2	1	OTU5778	n	0.00990099	-2.00432	0	-1	0.222222	0.0280374	7.92593	0.000105933	3.29e-05	6.94e-05	0.254262	0.254262	0.0329463	0.031	0.999927	-7.3e-05	-0.000105295	k__Fungi	p__Ascomycota	c__Sordariomycetes	o__Hypocreales	f__Hypocreaceae	g__Trichoderma	s__Trichoderma_rossicum_SH196036.07FU	2
259	2	1	OTU5829	n	0.00990099	-2.00432	0	-1	0.222222	0.0280374	7.92593	0.00045646	0.000369285	0.000412872	0.353169	0.353169	0.198762	0.262	0.999913	-8.72e-05	-0.000125716	k__Fungi	p__Ascomycota	c_p__Ascomycota	o_c_p__Ascomycota	f_o_c_p__Ascomycota	g_f_o_c_p__Ascomycota	s__Ascomycota_sp_SH193518.07FU	1
260	2	1	OTU5831	n	0.00990099	-2.00432	0	-1	0.222222	0.0280374	7.92593	6.62e-05	1.32e-05	3.97e-05	0.231651	0.231651	0.00922536	0.01	0.999947	-5.3e-05	-7.65e-05	k__Fungi	p__Basidiomycota	c__Tremellomycetes	o__Trichosporonales	f__Trichosporonaceae	g__Trichosporon	g__Trichosporon	2
261	2	1	OTU5927	n	0.00990099	-2.00432	0	-1	0.222222	0.0280374	7.92593	0.000159049	0	7.95e-05	0.222222	0.222222	0	0.005	0.999841	-0.000159049	-0.000229441	k__Fungi	k__Fungi	k__Fungi	k__Fungi	k__Fungi	k__Fungi	k__Fungi	2
262	2	1	OTU6038	n	0.00990099	-2.00432	0	-1	0.222222	0.0280374	7.92593	0.000821	1.97e-05	0.000420362	0.271261	0.271261	0.00195505	0.019	0.999199	-0.000801276	-0.00115551	k__Fungi	p_k__Fungi	c_p_k__Fungi	o_c_p_k__Fungi	f_o_c_p_k__Fungi	g_f_o_c_p_k__Fungi	s__Fungi_sp_SH459870.07FU	2
263	2	1	OTU6072	n	0.029703	-1.5272	11	1.04532	0.222222	0.0280374	7.92593	0.00207765	0.000962374	0.00152001	0.664448	0.664448	0.29898	0.001	0.998887	-0.00111528	-0.00160657	k__Fungi	p__Ascomycota	c__Sordariomycetes	o__Hypocreales	f__Incertae_sedis	g__Ilyonectria	g__Ilyonectria	2
264	2	1	OTU6085	n	0.00990099	-2.00432	0	-1	0.222222	0.0280374	7.92593	0.000105944	3.3e-05	6.95e-05	0.211864	0.211864	0.0263656	0.052	0.999927	-7.3e-05	-0.000105285	k__Fungi	p__Ascomycota	c__Pezizomycetes	o__Pezizales	f__Pyronemataceae	g__Scutellinia	s__Scutellinia_scutellata_SH215678.07FU	1
265	2	1	OTU6100	n	0.019802	-1.70329	8	0.908485	0.222222	0.0280374	7.92593	0.00140266	0.00122612	0.00131439	0.518756	0.518756	0.453466	0.448	0.999824	-0.000176535	-0.000254351	k__Fungi	p__Basidiomycota	c__Tremellomycetes	o__Tremellales	f__Incertae_sedis	g__Cryptococcus	s__Cryptococcus_podzolicus_SH181879.07FU	1
266	2	1	OTU6136	n	0.00990099	-2.00432	0	-1	0.222222	0.0280374	7.92593	0.000231535	0.000105244	0.000168389	0.152778	0.152778	0.00868058	0.09	0.999874	-0.000126291	-0.000182169	k__Fungi	p__Ascomycota	c__Pezizomycetes	o__Pezizales	f__Pyronemataceae	g_f__Pyronemataceae	s__Pyronemataceae_sp_SH215683.07FU	1
267	2	1	OTU6192	n	0.00990099	-2.00432	0	-1	0.222222	0.0280374	7.92593	0.000283947	0.000151617	0.000217782	0.362171	0.362171	0.164377	0.131	0.999868	-0.000132331	-0.000190871	k__Fungi	p__Ascomycota	c__Pezizomycetes	o__Pezizales	f__Pyronemataceae	g__Scutellinia	s__Scutellinia_scutellata_SH215678.07FU	1
268	2	1	OTU6198	n	0.019802	-1.70329	1	0.0413927	0.222222	0.0280374	7.92593	0.0391754	0.0315919	0.0353837	0.55358	0.55358	0.44642	0.213	0.992702	-0.00758343	-0.0105667	k__Fungi	p__Ascomycota	c__Pezizomycetes	o__Pezizales	f__Pyronemataceae	g__Scutellinia	s__Scutellinia_scutellata_SH215678.07FU	1
269	2	1	OTU6258	n	0.00990099	-2.00432	0	-1	0.222222	0.0280374	7.92593	0.000450144	0.000481118	0.000465631	0.401824	0.389381	0.401824	0.932	1.00003	3.1e-05	4.47e-05	k__Fungi	p__Basidiomycota	c__Tremellomycetes	o__Tremellales	f__Incertae_sedis	g__Cryptococcus	s__Cryptococcus_podzolicus_SH181879.07FU	1
270	2	1	OTU6280	n	0.00990099	-2.00432	0	-1	0.222222	0.0280374	7.92593	0.000595343	0.000520424	0.000557884	0.429823	0.429823	0.401645	0.772	0.999925	-7.49e-05	-0.000108026	k__Fungi	p__Ascomycota	c__Pezizomycetes	o__Pezizales	f__Pyronemataceae	g__Scutellinia	s__Scutellinia_scutellata_SH215678.07FU	1
271	2	1	OTU6428	n	0.00990099	-2.00432	0	-1	0.222222	0.0280374	7.92593	0.000125665	6.58e-05	9.57e-05	0.273496	0.273496	0.0668132	0.062	0.99994	-5.99e-05	-8.64e-05	k__Fungi	p__Ascomycota	c__Sordariomycetes	c__Sordariomycetes	c__Sordariomycetes	c__Sordariomycetes	c__Sordariomycetes	1
272	2	1	OTU6503	n	0.00990099	-2.00432	0	-1	0.222222	0.0280374	7.92593	0.000653444	0.000230294	0.000441869	0.287548	0.287548	0.0289546	0.036	0.999577	-0.000423149	-0.000610206	k__Fungi	p__Ascomycota	c__Eurotiomycetes	o__Chaetothyriales	o__Chaetothyriales	o__Chaetothyriales	o__Chaetothyriales	2
273	2	1	OTU6553	n	0.00990099	-2.00432	0	-1	0.222222	0.0280374	7.92593	0.0015481	0.000481482	0.00101479	0.74158	0.74158	0.177924	0.001	0.998935	-0.00106662	-0.00153725	k__Fungi	p__Ascomycota	c_p__Ascomycota	o_c_p__Ascomycota	f_o_c_p__Ascomycota	g_f_o_c_p__Ascomycota	s__Ascomycota_sp_SH211035.07FU	2
274	2	1	OTU6563	n	0.00990099	-2.00432	0	-1	0.222222	0.0280374	7.92593	0.0022027	0.00158157	0.00189213	0.582066	0.582066	0.383106	0.063	0.99938	-0.000621122	-0.000894397	k__Fungi	p__Ascomycota	c__Sordariomycetes	o__Coniochaetales	f__Coniochaetaceae	f__Coniochaetaceae	f__Coniochaetaceae	1
275	2	1	OTU6599	n	0.00990099	-2.00432	0	-1	0.222222	0.0280374	7.92593	0.00108441	0.000428133	0.000756272	0.677115	0.677115	0.141528	0.001	0.999344	-0.000656277	-0.000946092	k__Fungi	p__Ascomycota	c__Sordariomycetes	o__Sordariales	f__Lasiosphaeriaceae	g__Podospora	s__Podospora_sp_SH217071.07FU	2
276	2	1	OTU6608	n	0.00990099	-2.00432	0	-1	0.222222	0.0280374	7.92593	0.000926585	0.000534064	0.000730325	0.56388	0.56388	0.294539	0.025	0.999608	-0.000392521	-0.000565875	k__Fungi	p__Ascomycota	c__Sordariomycetes	o__Coniochaetales	o__Coniochaetales	o__Coniochaetales	o__Coniochaetales	2
277	2	1	OTU6619	n	0.039604	-1.40226	25	1.39967	0.222222	0.0280374	7.92593	0.000939677	0.00103407	0.000986873	0.349275	0.264493	0.349275	0.594	1.00009	9.44e-05	0.000136044	k__Fungi	k__Fungi	k__Fungi	k__Fungi	k__Fungi	k__Fungi	k__Fungi	1
278	2	1	OTU6621	n	0.019802	-1.70329	5	0.70757	0.222222	0.0280374	7.92593	0.000198735	7.26e-05	0.000135651	0.345912	0.345912	0.05944	0.014	0.999874	-0.000126167	-0.000181995	k__Fungi	p__Ascomycota	c__Dothideomycetes	o__Pleosporales	o__Pleosporales	o__Pleosporales	o__Pleosporales	2
279	2	1	OTU6699	n	0.00990099	-2.00432	0	-1	0.222222	0.0280374	7.92593	0.0001654	6.59e-05	0.000115668	0.278046	0.278046	0.0237521	0.017	0.999901	-9.95e-05	-0.000143478	k__Fungi	p__Ascomycota	c__Dothideomycetes	o__Pleosporales	o__Pleosporales	o__Pleosporales	o__Pleosporales	2
280	2	1	OTU6736	n	0.00990099	-2.00432	0	-1	0.222222	0.0280374	7.92593	0.00263474	0.000441465	0.0015381	0.499619	0.499619	0.063782	0.011	0.997812	-0.00219328	-0.00315937	k__Fungi	p__Ascomycota	c__Dothideomycetes	o__Pleosporales	o__Pleosporales	o__Pleosporales	o__Pleosporales	2
281	2	1	OTU6825	n	0.00990099	-2.00432	0	-1	0.222222	0.0280374	7.92593	5.95e-05	1.98e-05	3.96e-05	0.187568	0.187568	0.0208106	0.081	0.99996	-3.97e-05	-5.72e-05	k__Fungi	p__Ascomycota	c__Sordariomycetes	o__Hypocreales	f__Ophiocordycipitaceae	g__Tolypocladium	g__Tolypocladium	1
282	2	1	OTU7045	n	0.00990099	-2.00432	0	-1	0.222222	0.0280374	7.92593	0.000317613	0.000184647	0.00025113	0.386447	0.386447	0.20424	0.17	0.999867	-0.000132965	-0.00019178	k__Fungi	p__Ascomycota	c__Sordariomycetes	o__Sordariales	f__Lasiosphaeriaceae	g__Podospora	s__Podospora_sp_SH192696.07FU	1
283	2	1	OTU7063	n	0.00990099	-2.00432	0	-1	0.222222	0.0280374	7.92593	0.00592573	0.0037706	0.00484816	0.611131	0.611131	0.378067	0.002	0.997858	-0.00215513	-0.0030942	k__Fungi	p__Ascomycota	c__Sordariomycetes	o__Sordariales	f__Lasiosphaeriaceae	g__Apodus	s__Apodus_deciduus_SH193385.07FU	2
284	2	1	OTU7107	n	0.039604	-1.40226	5.5	0.748188	0.222222	0.0280374	7.92593	0.0107977	0.0042641	0.00753089	0.696979	0.696979	0.259515	0.006	0.993536	-0.00653357	-0.00935553	k__Fungi	p__Ascomycota	c__Leotiomycetes	o__Helotiales	f__Helotiaceae	g__Articulospora	s__Articulospora_sp_SH003728.07FU	2
285	2	1	OTU7129	n	0.00990099	-2.00432	0	-1	0.222222	0.0280374	7.92593	0.00158267	0.000369073	0.000975872	0.5406	0.5406	0.0840441	0.006	0.998788	-0.0012136	-0.00174914	k__Fungi	p__Ascomycota	c__Leotiomycetes	o__Helotiales	f__Incertae_sedis	f__Incertae_sedis	f__Incertae_sedis	2
286	2	1	OTU7139	n	0.00990099	-2.00432	0	-1	0.222222	0.0280374	7.92593	0.00212341	0.00201698	0.00207019	0.512853	0.512853	0.487147	0.642	0.999894	-0.000106436	-0.000153238	k__Fungi	p__Ascomycota	c_p__Ascomycota	o_c_p__Ascomycota	f_o_c_p__Ascomycota	g_f_o_c_p__Ascomycota	s__Ascomycota_sp_SH198656.07FU	1
287	2	1	OTU7145	n	0.00990099	-2.00432	0	-1	0.222222	0.0280374	7.92593	0.00153419	0.00125153	0.00139286	0.198876	0.198876	0.112316	0.518	0.999718	-0.000282665	-0.000407232	k__Fungi	k__Fungi	k__Fungi	k__Fungi	k__Fungi	k__Fungi	k__Fungi	1
288	2	1	OTU7190	n	0.029703	-1.5272	1	0.0413927	0.222222	0.0280374	7.92593	0.0113644	0.00166785	0.00651611	0.823576	0.823576	0.0959841	0.001	0.990412	-0.00969652	-0.0138987	k__Fungi	p_k__Fungi	c_p_k__Fungi	o_c_p_k__Fungi	f_o_c_p_k__Fungi	g_f_o_c_p_k__Fungi	g__unidentified	2
289	2	1	OTU7236	n	0.019802	-1.70329	0	-1	0.222222	0.0280374	7.92593	0.000390365	0	0.000195182	0.25	0.25	0	0.003	0.99961	-0.000390365	-0.000563068	k__Fungi	p__Ascomycota	c__Dothideomycetes	o__Pleosporales	f_o__Pleosporales	g_f_o__Pleosporales	s__Pleosporales_sp_SH208535.07FU	2
290	2	1	OTU7332	n	0.00990099	-2.00432	0	-1	0.222222	0.0280374	7.92593	0.00448822	0.00174526	0.00311674	0.540013	0.540013	0.194432	0.103	0.997269	-0.00274296	-0.00394496	k__Fungi	p__Ascomycota	c__Leotiomycetes	o__Helotiales	o__Helotiales	o__Helotiales	o__Helotiales	1
291	2	1	OTU7405	n	0.039604	-1.40226	11	1.04532	0.222222	0.0280374	7.92593	0.00486404	0.000915664	0.00288985	0.677933	0.677933	0.11442	0.008	0.996071	-0.00394837	-0.00567989	k__Fungi	p__Ascomycota	p__Ascomycota	p__Ascomycota	p__Ascomycota	p__Ascomycota	p__Ascomycota	2
292	2	1	OTU7406	n	0.00990099	-2.00432	0	-1	0.222222	0.0280374	7.92593	0.00107892	0.000124988	0.000601954	0.273833	0.273833	0.00865154	0.011	0.999047	-0.000953932	-0.00137541	k__Fungi	p__Ascomycota	c__Leotiomycetes	o__Helotiales	f__Incertae_sedis	g__Tetracladium	s__Tetracladium_sp_SH026255.07FU	2
293	2	1	OTU7446	n	0.00990099	-2.00432	0	-1	0.222222	0.0280374	7.92593	0.000746832	0.000468228	0.00060753	0.324396	0.324396	0.171269	0.294	0.999722	-0.000278603	-0.000401695	k__Fungi	p__Ascomycota	c__Leotiomycetes	o__Helotiales	f__Incertae_sedis	g__Cadophora	s__Cadophora_luteo-olivacea_SH092150.07FU	1
294	2	1	OTU7531	n	0.00990099	-2.00432	0	-1	0.222222	0.0280374	7.92593	0.000416645	0.00023722	0.000326932	0.389402	0.389402	0.151165	0.06	0.999821	-0.000179425	-0.000258771	k__Fungi	p_k__Fungi	c_p_k__Fungi	o_c_p_k__Fungi	f_o_c_p_k__Fungi	g_f_o_c_p_k__Fungi	g__unidentified	1
295	2	1	OTU7552	n	0.00990099	-2.00432	0	-1	0.222222	0.0280374	7.92593	0.00183448	0.000210888	0.00102268	0.822154	0.822154	0.0572806	0.001	0.998379	-0.00162359	-0.00233996	k__Fungi	p__Ascomycota	c__Leotiomycetes	o__Helotiales	f_o__Helotiales	g_f_o__Helotiales	s__Helotiales_sp_SH218119.07FU	2
296	2	1	OTU7578	n	0.019802	-1.70329	8	0.908485	0.222222	0.0280374	7.92593	0.000833216	0.000289964	0.00056159	0.432738	0.432738	0.114739	0.035	0.999457	-0.000543253	-0.000783308	k__Fungi	p__Ascomycota	c__Leotiomycetes	o__Helotiales	o__Helotiales	o__Helotiales	o__Helotiales	2
297	2	1	OTU7801	n	0.019802	-1.70329	1	0.0413927	0.222222	0.0280374	7.92593	0.000833923	3.3e-05	0.000433463	0.587847	0.587847	0.00211493	0.001	0.9992	-0.00080092	-0.00115498	k__Fungi	k__Fungi	k__Fungi	k__Fungi	k__Fungi	k__Fungi	k__Fungi	2
298	2	1	OTU7818	n	0.00990099	-2.00432	0	-1	0.222222	0.0280374	7.92593	0.00262736	3.3e-05	0.00133019	0.932722	0.932722	0.000689546	0.001	0.997412	-0.00259434	-0.00373787	k__Fungi	k__Fungi	k__Fungi	k__Fungi	k__Fungi	k__Fungi	k__Fungi	2
299	2	1	OTU7839	n	0.00990099	-2.00432	0	-1	0.222222	0.0280374	7.92593	0.000780265	0.00145562	0.00111794	0.325514	0.145405	0.325514	0.316	1.00067	0.000675359	0.000973249	k__Fungi	p__Ascomycota	p__Ascomycota	p__Ascomycota	p__Ascomycota	p__Ascomycota	p__Ascomycota	1
300	2	1	OTU7845	n	0.00990099	-2.00432	0	-1	0.222222	0.0280374	7.92593	0.000434578	0.00017115	0.000302864	0.199291	0.199291	0.0549407	0.4	0.999737	-0.000263429	-0.000379932	k__Fungi	p__Ascomycota	p__Ascomycota	p__Ascomycota	p__Ascomycota	p__Ascomycota	p__Ascomycota	1
301	2	1	OTU7847	n	0.00990099	-2.00432	0	-1	0.222222	0.0280374	7.92593	0.000125632	0	6.28e-05	0.222222	0.222222	0	0.01	0.999874	-0.000125632	-0.000181237	k__Fungi	k__Fungi	k__Fungi	k__Fungi	k__Fungi	k__Fungi	k__Fungi	2
302	2	1	OTU7915	n	0.019802	-1.70329	0	-1	0.222222	0.0280374	7.92593	0.00164972	0.000243935	0.000946827	0.653387	0.653387	0.0644084	0.001	0.998597	-0.00140579	-0.0020262	k__Fungi	p__Basidiomycota	c__Tremellomycetes	o__Tremellales	f__Incertae_sedis	g__Cryptococcus	s__Cryptococcus_victoriae_SH181628.07FU	2
303	2	1	OTU7932	n	0.00990099	-2.00432	0	-1	0.222222	0.0280374	7.92593	0.000330474	1.32e-05	0.000171832	0.347252	0.347252	0.00106611	0.001	0.999683	-0.000317284	-0.000457666	k__Fungi	k__Fungi	k__Fungi	k__Fungi	k__Fungi	k__Fungi	k__Fungi	2
304	2	0	OTU1045	n	0.012987	-1.88649	0	-1	0.06	0.047619	1.26	0.000343764	0.000481315	0.000412539	0.356495	0.277762	0.356495	0.597	1.00014	0.000137551	0.000198362	Unassignable	Unassignable	Unassignable	Unassignable	Unassignable	Unassignable	Unassignable	1
305	2	0	OTU1087	n	0.012987	-1.88649	0	-1	0.06	0.047619	1.26	0.000158466	0.000244097	0.000201282	0.202119	0.109345	0.202119	0.457	1.00009	8.56e-05	0.000123515	k__Fungi	p__Basidiomycota	c__Microbotryomycetes	o__Sporidiobolales	f__Incertae_sedis	g__Rhodotorula	s__Rhodotorula_lactosa_SH191714.07FU	1
306	2	0	OTU1283	n	0.012987	-1.88649	0	-1	0.06	0.047619	1.26	9.93e-05	9.23e-05	9.58e-05	0.158397	0.158397	0.133781	0.775	0.999993	-7.05e-06	-1.02e-05	k__Protista	p__Cercozoa	c_p__Cercozoa	o_c_p__Cercozoa	f_o_c_p__Cercozoa	g_f_o_c_p__Cercozoa	s__Cercozoa_sp_SH457224.07FU	1
307	2	0	OTU1327	n	0.012987	-1.88649	0	-1	0.06	0.047619	1.26	0.0503508	0.0543975	0.0523741	0.519316	0.480684	0.519316	0.264	1.00385	0.00404668	0.00554758	k__Fungi	p__Basidiomycota	c__Tremellomycetes	o__Tremellales	f__Incertae_sedis	g__Cryptococcus	s__Cryptococcus_terricola_SH190017.07FU	1
308	2	0	OTU1482	c	0.025974	-1.58546	7	0.851258	0.06	0.047619	1.26	0.0359057	0.0948184	0.065362	0.725332	0.274668	0.725332	0.001	1.05687	0.0589127	0.0797989	k__Fungi	p__Zygomycota	c__Incertae_sedis	o__Mortierellales	f__Mortierellaceae	g__Mortierella	s__Mortierella_exigua_SH214063.07FU	5
309	2	0	OTU1553	n	0.012987	-1.88649	0	-1	0.06	0.047619	1.26	0.00145439	0.000804085	0.00112924	0.572418	0.572418	0.286802	0.052	0.999351	-0.000650304	-0.000937133	k__Fungi	k__Fungi	k__Fungi	k__Fungi	k__Fungi	k__Fungi	k__Fungi	1
310	2	0	OTU1565	n	0.012987	-1.88649	0	-1	0.06	0.047619	1.26	0.000323747	0.000375954	0.00034985	0.321315	0.321315	0.268653	0.738	1.00005	5.22e-05	7.53e-05	Unassignable	Unassignable	Unassignable	Unassignable	Unassignable	Unassignable	Unassignable	1
311	2	0	OTU1645	n	0.012987	-1.88649	0	-1	0.06	0.047619	1.26	0.000152257	0.000211121	0.000181689	0.145249	0.0931122	0.145249	0.64	1.00006	5.89e-05	8.49e-05	k__Fungi	k__Fungi	k__Fungi	k__Fungi	k__Fungi	k__Fungi	k__Fungi	1
312	2	0	OTU1712	n	0.012987	-1.88649	0	-1	0.06	0.047619	1.26	0.00116373	0.00690533	0.00403453	0.855779	0.140215	0.855779	0.001	1.00573	0.0057416	0.00825012	k__Fungi	k__Fungi	k__Fungi	k__Fungi	k__Fungi	k__Fungi	k__Fungi	3
313	2	0	OTU1722	n	0.012987	-1.88649	0	-1	0.06	0.047619	1.26	0.00483334	0.00323438	0.00403386	0.582455	0.582455	0.400904	0.058	0.998409	-0.00159896	-0.00229754	k__Fungi	k__Fungi	k__Fungi	k__Fungi	k__Fungi	k__Fungi	k__Fungi	1
314	2	0	OTU1725	n	0.025974	-1.58546	1	0.0413927	0.06	0.047619	1.26	0.00870788	0.00609275	0.00740032	0.588345	0.588345	0.411655	0.035	0.997407	-0.00261513	-0.00374512	k__Fungi	k__Fungi	k__Fungi	k__Fungi	k__Fungi	k__Fungi	k__Fungi	2
315	2	0	OTU1916	c	0.025974	-1.58546	1	0.0413927	0.06	0.047619	1.26	0.00746659	0.0171595	0.012313	0.696801	0.303199	0.696801	0.001	1.00962	0.00969288	0.0138139	k__Fungi	p__Zygomycota	c__Incertae_sedis	o__Mortierellales	f__Mortierellaceae	g__Mortierella	g__Mortierella	5
316	2	0	OTU2000	c	0.038961	-1.40937	3.5	0.556303	0.06	0.047619	1.26	0.0292723	0.0602101	0.0447412	0.672871	0.327129	0.672871	0.001	1.03006	0.0309378	0.0427255	k__Fungi	p__Zygomycota	c__Incertae_sedis	o__Mortierellales	f__Mortierellaceae	g__Mortierella	s__Mortierella_sp_SH180140.07FU	5
317	2	0	OTU2007	c	0.012987	-1.88649	0	-1	0.06	0.047619	1.26	0.00360823	0.0213763	0.0124923	0.855581	0.144419	0.855581	0.001	1.0177	0.0177681	0.0253183	k__Fungi	p__Zygomycota	c__Incertae_sedis	o__Mortierellales	f__Mortierellaceae	g__Mortierella	g__Mortierella	5
318	2	0	OTU2017	n	0.038961	-1.40937	7	0.851258	0.06	0.047619	1.26	0.00108335	0.00210151	0.00159243	0.641515	0.340156	0.641515	0.001	1.00102	0.00101816	0.00146656	k__Fungi	p__Zygomycota	c__Incertae_sedis	o__Mortierellales	f__Mortierellaceae	g__Mortierella	g__Mortierella	3
319	2	0	OTU2029	n	0.012987	-1.88649	0	-1	0.06	0.047619	1.26	0.000158747	0.0003694	0.000264074	0.427427	0.175335	0.427427	0.077	1.00021	0.000210653	0.000303828	k__Fungi	p__Zygomycota	c__Incertae_sedis	o__Mortierellales	f__Mortierellaceae	g__Mortierella	s__Mortierella_sp_SH180140.07FU	1
320	2	0	OTU2032	n	0.012987	-1.88649	0	-1	0.06	0.047619	1.26	0.000509232	0.000789306	0.000649269	0.196079	0.196079	0.135076	0.835	1.00028	0.000280074	0.000403799	k__Fungi	k__Fungi	k__Fungi	k__Fungi	k__Fungi	k__Fungi	k__Fungi	1
321	2	0	OTU2193	n	0.012987	-1.88649	0	-1	0.06	0.047619	1.26	6.61e-06	5.94e-05	3.3e-05	0.199947	0.00278437	0.199947	0.029	1.00005	5.27e-05	7.61e-05	k__Fungi	p__Zygomycota	c__Incertae_sedis	o__Mortierellales	f__Mortierellaceae	g__Mortierella	g__Mortierella	3
322	2	0	OTU2253	n	0.012987	-1.88649	0	-1	0.06	0.047619	1.26	0.000415652	0.000151627	0.000283639	0.346002	0.346002	0.0890964	0.073	0.999736	-0.000264024	-0.000380798	k__Fungi	k__Fungi	k__Fungi	k__Fungi	k__Fungi	k__Fungi	k__Fungi	1
323	2	0	OTU2331	c	0.0519481	-1.28443	17	1.233	0.06	0.047619	1.26	0.0417184	0.122758	0.0822383	0.746357	0.253643	0.746357	0.001	1.07779	0.0810398	0.108082	k__Fungi	p__Zygomycota	c__Incertae_sedis	o__Mortierellales	f__Mortierellaceae	f__Mortierellaceae	f__Mortierellaceae	5
324	2	0	OTU2373	n	0.025974	-1.58546	3	0.491362	0.06	0.047619	1.26	9.26e-05	0.000138469	0.000115551	0.199722	0.100209	0.199722	0.403	1.00005	4.58e-05	6.61e-05	k__Fungi	p__Chytridiomycota	c_p__Chytridiomycota	o_c_p__Chytridiomycota	f_o_c_p__Chytridiomycota	g_f_o_c_p__Chytridiomycota	s__Chytridiomycota_sp_SH183132.07FU	1
325	2	0	OTU2457	n	0.012987	-1.88649	0	-1	0.06	0.047619	1.26	0.000171846	0.000243955	0.0002079	0.277058	0.160723	0.277058	0.352	1.00007	7.21e-05	0.00010401	k__Fungi	p__Chytridiomycota	c__Chytridiomycetes	o__Spizellomycetales	f__Spizellomycetaceae	g__Spizellomyces	s__Spizellomyces_sp_SH210367.07FU	1
326	2	0	OTU2510	n	0.012987	-1.88649	0	-1	0.06	0.047619	1.26	4.63e-05	0.000144907	9.56e-05	0.168422	0.033625	0.168422	0.219	1.0001	9.86e-05	0.000142263	k__Fungi	p__Basidiomycota	c__Tremellomycetes	o_c__Tremellomycetes	f_o_c__Tremellomycetes	g_f_o_c__Tremellomycetes	s__Tremellomycetes_sp_SH190021.07FU	1
327	2	0	OTU2545	n	0.012987	-1.88649	0	-1	0.06	0.047619	1.26	0.000317207	0.000217395	0.000267301	0.263712	0.263712	0.124254	0.231	0.9999	-9.98e-05	-0.00014396	k__Fungi	p__Basidiomycota	c__Agaricomycetes	o__Russulales	f__Stephanosporaceae	f__Stephanosporaceae	f__Stephanosporaceae	1
328	2	0	OTU2716	n	0.012987	-1.88649	0	-1	0.06	0.047619	1.26	0.000145643	8.57e-05	0.000115695	0.26226	0.26226	0.0823505	0.122	0.99994	-5.99e-05	-8.64e-05	k__Fungi	k__Fungi	k__Fungi	k__Fungi	k__Fungi	k__Fungi	k__Fungi	1
329	2	0	OTU2905	n	0.025974	-1.58546	1	0.0413927	0.06	0.047619	1.26	6.63e-05	0.000138377	0.000102321	0.244179	0.0719582	0.244179	0.168	1.00007	7.21e-05	0.000104024	k__Fungi	p__Basidiomycota	c__Agaricomycetes	o__Russulales	f__Stephanosporaceae	f__Stephanosporaceae	f__Stephanosporaceae	1
330	2	0	OTU2987	n	0.012987	-1.88649	0	-1	0.06	0.047619	1.26	0.000264407	0.000164747	0.000214577	0.308056	0.308056	0.117299	0.125	0.9999	-9.97e-05	-0.000143748	k__Fungi	k__Fungi	k__Fungi	k__Fungi	k__Fungi	k__Fungi	k__Fungi	1
331	2	0	OTU3009	n	0.012987	-1.88649	0	-1	0.06	0.047619	1.26	0.00011238	0.000454434	0.000283407	0.267245	0.0440591	0.267245	0.087	1.00034	0.000342054	0.00049334	k__Fungi	k__Fungi	k__Fungi	k__Fungi	k__Fungi	k__Fungi	k__Fungi	1
332	2	0	OTU3322	n	0.012987	-1.88649	0	-1	0.06	0.047619	1.26	0.00115694	0.00156913	0.00136304	0.527635	0.400821	0.527635	0.24	1.00041	0.00041219	0.000593855	k__Fungi	p__Basidiomycota	c__Microbotryomycetes	o__Sporidiobolales	f_o__Sporidiobolales	g_f_o__Sporidiobolales	s__Sporidiobolales_sp_SH007274.07FU	1
333	2	0	OTU3432	n	0.012987	-1.88649	0	-1	0.06	0.047619	1.26	0.000477122	9.22e-05	0.000284676	0.46556	0.46556	0.040498	0.002	0.999615	-0.000384891	-0.000555123	k__Fungi	p__Basidiomycota	c__Agaricomycetes	o__Agaricales	f__Psathyrellaceae	f__Psathyrellaceae	f__Psathyrellaceae	2
334	2	0	OTU3468	n	0.012987	-1.88649	0	-1	0.06	0.047619	1.26	0.000396483	0.00017774	0.000287112	0.479492	0.479492	0.120374	0.004	0.999781	-0.000218742	-0.000315488	k__Fungi	k__Fungi	k__Fungi	k__Fungi	k__Fungi	k__Fungi	k__Fungi	2
335	2	0	OTU3967	n	0.012987	-1.88649	0	-1	0.06	0.047619	1.26	0.0191313	0.0172197	0.0181755	0.526295	0.526295	0.473705	0.712	0.998124	-0.00191166	-0.00270871	k__Fungi	k__Fungi	k__Fungi	k__Fungi	k__Fungi	k__Fungi	k__Fungi	1
336	2	0	OTU3976	n	0.012987	-1.88649	0	-1	0.06	0.047619	1.26	0.0030667	0.00278133	0.00292402	0.524399	0.524399	0.475601	0.559	0.999716	-0.000285368	-0.000410498	k__Fungi	p__Basidiomycota	c__Tremellomycetes	o__Trichosporonales	f__Trichosporonaceae	g__Trichosporon	g__Trichosporon	1
337	2	0	OTU3988	n	0.012987	-1.88649	0	-1	0.06	0.047619	1.26	0.00029095	0.000303467	0.000297208	0.217543	0.217543	0.184358	0.793	1.00001	1.25e-05	1.81e-05	k__Fungi	p__Basidiomycota	c__Microbotryomycetes	c__Microbotryomycetes	c__Microbotryomycetes	c__Microbotryomycetes	c__Microbotryomycetes	1
338	2	0	OTU4017	n	0.012987	-1.88649	0	-1	0.06	0.047619	1.26	0.00135616	0.00102872	0.00119244	0.521263	0.521263	0.299548	0.065	0.999673	-0.000327447	-0.000471844	k__Fungi	p__Basidiomycota	c__Agaricomycetes	o__Agaricales	f__Psathyrellaceae	g_f__Psathyrellaceae	s__Psathyrellaceae_sp_SH219038.07FU	1
339	2	0	OTU4417	n	0.012987	-1.88649	0	-1	0.06	0.047619	1.26	0.000171889	0.000256776	0.000214333	0.183031	0.122524	0.183031	0.656	1.00008	8.49e-05	0.000122438	k__Fungi	k__Fungi	k__Fungi	k__Fungi	k__Fungi	k__Fungi	k__Fungi	1
340	2	0	OTU4647	n	0.012987	-1.88649	0	-1	0.06	0.047619	1.26	0.00103782	0.000355836	0.000696828	0.661933	0.661933	0.106386	0.001	0.999319	-0.000681984	-0.00098321	k__Fungi	p__Glomeromycota	c__Glomeromycetes	o__Archaeosporales	f_o__Archaeosporales	g_f_o__Archaeosporales	s__Archaeosporales_sp_SH029483.07FU	2
341	2	0	OTU5007	n	0.012987	-1.88649	0	-1	0.06	0.047619	1.26	0.000463491	0.00224407	0.00135378	0.460453	0.0475512	0.460453	0.008	1.00178	0.00178057	0.00256535	k__Fungi	p__Chytridiomycota	c__Chytridiomycetes	o__Rhizophydiales	o__Rhizophydiales	o__Rhizophydiales	o__Rhizophydiales	3
342	2	0	OTU5047	n	0.012987	-1.88649	0	-1	0.06	0.047619	1.26	0.00148155	0.000276842	0.000879197	0.678729	0.678729	0.03936	0.001	0.998797	-0.00120471	-0.0017365	k__Fungi	p__Glomeromycota	c__Glomeromycetes	o__Glomerales	f__Glomeraceae	g_f__Glomeraceae	g__unidentified	2
343	2	0	OTU5089	n	0.012987	-1.88649	0	-1	0.06	0.047619	1.26	0.0027995	0.000329168	0.00156433	0.347974	0.347974	0.0292251	0.087	0.997537	-0.00247033	-0.00355837	k__Fungi	p__Basidiomycota	c__Agaricomycetes	o__Sebacinales	o__Sebacinales	o__Sebacinales	o__Sebacinales	1
344	2	0	OTU5242	n	0.012987	-1.88649	0	-1	0.06	0.047619	1.26	0.000628618	0.000342948	0.000485783	0.413371	0.413371	0.147077	0.043	0.999715	-0.000285671	-0.000411936	k__Fungi	p__Basidiomycota	c__Tremellomycetes	o__Tremellales	f__Incertae_sedis	g__Cryptococcus	s__Cryptococcus_sp_SH205063.07FU	2
345	2	0	OTU5398	n	0.025974	-1.58546	8	0.908485	0.06	0.047619	1.26	0.00432608	0.00323062	0.00377835	0.556581	0.556581	0.403766	0.088	0.998909	-0.00109546	-0.00157447	k__Fungi	p__Ascomycota	c__Sordariomycetes	o__Hypocreales	o__Hypocreales	o__Hypocreales	o__Hypocreales	1
346	2	0	OTU5418	n	0.012987	-1.88649	0	-1	0.06	0.047619	1.26	0.00316996	0.00179427	0.00248212	0.63856	0.63856	0.29116	0.002	0.998629	-0.00137568	-0.00197978	k__Fungi	p__Ascomycota	c__Sordariomycetes	o__Hypocreales	f__Clavicipitaceae	g__Metarhizium	g__Metarhizium	2
347	2	0	OTU5453	n	0.012987	-1.88649	0	-1	0.06	0.047619	1.26	0.00150218	0.0013846	0.00144339	0.462547	0.462547	0.439665	0.81	0.999883	-0.000117579	-0.000169387	k__Fungi	p__Ascomycota	c__Sordariomycetes	o__Hypocreales	f__Incertae_sedis	g__Acremonium	s__Acremonium_persicinum_SH207979.07FU	1
348	2	0	OTU5472	n	0.025974	-1.58546	4	0.612784	0.06	0.047619	1.26	0.0016353	0.000890158	0.00126273	0.557592	0.557592	0.215401	0.015	0.999256	-0.000745142	-0.00107366	k__Fungi	p_k__Fungi	c_p_k__Fungi	o_c_p_k__Fungi	f_o_c_p_k__Fungi	g_f_o_c_p_k__Fungi	s__Fungi_sp_SH024554.07FU	2
349	2	0	OTU5614	n	0.025974	-1.58546	8	0.908485	0.06	0.047619	1.26	0.00017191	0.000118587	0.000145249	0.279451	0.279451	0.136074	0.22	0.999947	-5.33e-05	-7.69e-05	k__Fungi	p__Ascomycota	c__Pezizomycetes	o__Pezizales	f__Pyronemataceae	g_f__Pyronemataceae	s__Pyronemataceae_sp_SH213756.07FU	1
350	2	0	OTU5616	n	0.038961	-1.40937	24	1.38202	0.06	0.047619	1.26	0.0010981	0.000751833	0.000924967	0.544123	0.544123	0.338676	0.042	0.999654	-0.000346267	-0.000499096	k__Fungi	p__Ascomycota	c__Sordariomycetes	o_c__Sordariomycetes	f_o_c__Sordariomycetes	g_f_o_c__Sordariomycetes	s__Sordariomycetes_sp_SH190979.07FU	2
351	2	0	OTU5840	n	0.012987	-1.88649	0	-1	0.06	0.047619	1.26	0.000165265	0.000210819	0.000188042	0.171283	0.134272	0.171283	0.758	1.00005	4.56e-05	6.57e-05	k__Fungi	p__Ascomycota	c__Sordariomycetes	c__Sordariomycetes	c__Sordariomycetes	c__Sordariomycetes	c__Sordariomycetes	1
352	2	0	OTU6025	n	0.012987	-1.88649	0	-1	0.06	0.047619	1.26	0.00456122	0.00277538	0.0036683	0.621707	0.621707	0.367784	0.002	0.998222	-0.00178584	-0.002567	k__Fungi	p__Ascomycota	c__Sordariomycetes	o__Hypocreales	f__Nectriaceae	f__Nectriaceae	f__Nectriaceae	2
353	2	0	OTU6100	n	0.012987	-1.88649	0	-1	0.06	0.047619	1.26	0.00140266	0.00122612	0.00131439	0.518756	0.518756	0.453466	0.448	0.999824	-0.000176535	-0.000254351	k__Fungi	p__Basidiomycota	c__Tremellomycetes	o__Tremellales	f__Incertae_sedis	g__Cryptococcus	s__Cryptococcus_podzolicus_SH181879.07FU	1
354	2	0	OTU611	c	0.038961	-1.40937	8.5	0.934498	0.06	0.047619	1.26	0.00736447	0.014233	0.0107988	0.659013	0.340987	0.659013	0.001	1.00682	0.00686857	0.00980342	k__Fungi	p__Zygomycota	c__Incertae_sedis	o__Mortierellales	f_o__Mortierellales	g_f_o__Mortierellales	s__Mortierellales_sp_SH217612.07FU	5
355	2	0	OTU6114	n	0.025974	-1.58546	9	0.959041	0.06	0.047619	1.26	0.000132125	0.000210727	0.000171426	0.153658	0.0963424	0.153658	0.657	1.00008	7.86e-05	0.00011338	k__Fungi	p__Ascomycota	p__Ascomycota	p__Ascomycota	p__Ascomycota	p__Ascomycota	p__Ascomycota	1
356	2	0	OTU6124	n	0.0519481	-1.28443	25	1.39967	0.06	0.047619	1.26	0.00557628	0.00582081	0.00569855	0.510728	0.489272	0.510728	0.722	1.00024	0.000244528	0.00035078	k__Fungi	p__Ascomycota	c__Sordariomycetes	o_c__Sordariomycetes	f_o_c__Sordariomycetes	g_f_o_c__Sordariomycetes	s__Sordariomycetes_sp_SH217806.07FU	1
357	2	0	OTU6171	n	0.012987	-1.88649	0	-1	0.06	0.047619	1.26	0.000595349	0.00071831	0.000656829	0.516423	0.377666	0.516423	0.188	1.00012	0.00012296	0.000177277	k__Fungi	p__Ascomycota	c__Pezizomycetes	o__Pezizales	f__Pyronemataceae	g__Scutellinia	s__Scutellinia_scutellata_SH215678.07FU	1
358	2	0	OTU6205	n	0.0519481	-1.28443	29	1.46389	0.06	0.047619	1.26	0.000105815	0.000131877	0.000118846	0.184941	0.160758	0.184941	0.834	1.00003	2.61e-05	3.76e-05	k__Fungi	p__Ascomycota	c__Sordariomycetes	o__Coniochaetales	f_o__Coniochaetales	g_f_o__Coniochaetales	s__Coniochaetales_sp_SH011272.07FU	1
359	2	0	OTU6270	n	0.012987	-1.88649	0	-1	0.06	0.047619	1.26	2.65e-05	6.58e-05	4.61e-05	0.178313	0.0238958	0.178313	0.104	1.00004	3.94e-05	5.68e-05	k__Fungi	p__Ascomycota	c__Sordariomycetes	o__Coniochaetales	f_o__Coniochaetales	g_f_o__Coniochaetales	s__Coniochaetales_sp_SH011272.07FU	1
360	2	0	OTU6345	n	0.012987	-1.88649	0	-1	0.06	0.047619	1.26	0.0120014	0.00650506	0.00925324	0.648499	0.648499	0.351501	0.001	0.994569	-0.00549637	-0.0078569	k__Fungi	p__Ascomycota	c__Sordariomycetes	o__Hypocreales	f__Incertae_sedis	g__Ilyonectria	g__Ilyonectria	2
361	2	0	OTU6405	n	0.012987	-1.88649	0	-1	0.06	0.047619	1.26	0.00238131	0.00333412	0.00285771	0.583354	0.416646	0.583354	0.028	1.00095	0.000952809	0.0013707	k__Fungi	p__Ascomycota	c__Pezizomycetes	o__Pezizales	f__Pyronemataceae	g__Scutellinia	s__Scutellinia_scutellata_SH215678.07FU	3
362	2	0	OTU6487	n	0.025974	-1.58546	3	0.491362	0.06	0.047619	1.26	0.000291049	0.000309908	0.000300478	0.349779	0.349779	0.315144	0.804	1.00002	1.89e-05	2.72e-05	k__Fungi	p__Ascomycota	c__Sordariomycetes	o__Coniochaetales	f_o__Coniochaetales	g_f_o__Coniochaetales	s__Coniochaetales_sp_SH191396.07FU	1
363	2	0	OTU6510	n	0.012987	-1.88649	0	-1	0.06	0.047619	1.26	7.27e-05	9.24e-05	8.26e-05	0.124406	0.061135	0.124406	0.555	1.00002	1.98e-05	2.85e-05	k__Fungi	p__Ascomycota	c__Sordariomycetes	c__Sordariomycetes	c__Sordariomycetes	c__Sordariomycetes	c__Sordariomycetes	1
364	2	0	OTU6639	n	0.012987	-1.88649	0	-1	0.06	0.047619	1.26	0.000396238	0.000355994	0.000376116	0.248743	0.248743	0.184042	0.627	0.99996	-4.02e-05	-5.8e-05	k__Fungi	p__Ascomycota	c__Dothideomycetes	o__Pleosporales	f__Incertae_sedis	f__Incertae_sedis	f__Incertae_sedis	1
365	2	0	OTU6654	n	0.012987	-1.88649	0	-1	0.06	0.047619	1.26	0.00150767	0.000705074	0.00110637	0.643504	0.643504	0.283238	0.001	0.999199	-0.000802593	-0.00115662	k__Fungi	p__Ascomycota	c__Dothideomycetes	o__Pleosporales	o__Pleosporales	o__Pleosporales	o__Pleosporales	2
366	2	0	OTU6683	d	0.025974	-1.58546	9	0.959041	0.06	0.047619	1.26	0.0249263	0.00682159	0.015874	0.785133	0.785133	0.208899	0.001	0.982336	-0.0181048	-0.0257122	k__Fungi	p__Ascomycota	p__Ascomycota	p__Ascomycota	p__Ascomycota	p__Ascomycota	p__Ascomycota	4
367	2	0	OTU6807	n	0.025974	-1.58546	8	0.908485	0.06	0.047619	1.26	0.0190587	0.0168244	0.0179415	0.531132	0.531132	0.468868	0.255	0.997808	-0.00223424	-0.00316651	k__Fungi	p__Ascomycota	c__Sordariomycetes	o__Hypocreales	f__Nectriaceae	f__Nectriaceae	f__Nectriaceae	1
368	2	0	OTU7	n	0.012987	-1.88649	0	-1	0.06	0.047619	1.26	0.000891835	0.00468677	0.0027893	0.746785	0.0843742	0.746785	0.001	1.00379	0.00379494	0.00545971	k__Fungi	k__Fungi	k__Fungi	k__Fungi	k__Fungi	k__Fungi	k__Fungi	3
369	2	0	OTU7043	n	0.012987	-1.88649	0	-1	0.06	0.047619	1.26	0.0163496	0.00904503	0.0126973	0.608053	0.608053	0.326498	0.152	0.992813	-0.00730453	-0.0104061	k__Fungi	p__Ascomycota	c__Dothideomycetes	o__Pleosporales	f__Incertae_sedis	f__Incertae_sedis	f__Incertae_sedis	1
370	2	0	OTU7045	n	0.012987	-1.88649	0	-1	0.06	0.047619	1.26	0.000317613	0.000184647	0.00025113	0.386447	0.386447	0.20424	0.17	0.999867	-0.000132965	-0.00019178	k__Fungi	p__Ascomycota	c__Sordariomycetes	o__Sordariales	f__Lasiosphaeriaceae	g__Podospora	s__Podospora_sp_SH192696.07FU	1
371	2	0	OTU7063	n	0.0519481	-1.28443	29	1.46389	0.06	0.047619	1.26	0.00592573	0.0037706	0.00484816	0.611131	0.611131	0.378067	0.002	0.997858	-0.00215513	-0.0030942	k__Fungi	p__Ascomycota	c__Sordariomycetes	o__Sordariales	f__Lasiosphaeriaceae	g__Apodus	s__Apodus_deciduus_SH193385.07FU	2
372	2	0	OTU7107	n	0.012987	-1.88649	0	-1	0.06	0.047619	1.26	0.0107977	0.0042641	0.00753089	0.696979	0.696979	0.259515	0.006	0.993536	-0.00653357	-0.00935553	k__Fungi	p__Ascomycota	c__Leotiomycetes	o__Helotiales	f__Helotiaceae	g__Articulospora	s__Articulospora_sp_SH003728.07FU	2
373	2	0	OTU7238	n	0.012987	-1.88649	0	-1	0.06	0.047619	1.26	0.00140266	0.00100261	0.00120264	0.518365	0.518365	0.301051	0.056	0.999601	-0.000400049	-0.000576455	k__Fungi	p__Ascomycota	c__Sordariomycetes	o__Chaetosphaeriales	f__Chaetosphaeriaceae	f__Chaetosphaeriaceae	f__Chaetosphaeriaceae	1
374	2	0	OTU7297	n	0.012987	-1.88649	0	-1	0.06	0.047619	1.26	0.000383726	0.000277097	0.000330412	0.22582	0.22582	0.174717	0.735	0.999893	-0.000106629	-0.000153782	k__Fungi	p__Ascomycota	p__Ascomycota	p__Ascomycota	p__Ascomycota	p__Ascomycota	p__Ascomycota	1
375	2	0	OTU7382	n	0.012987	-1.88649	0	-1	0.06	0.047619	1.26	0.00054871	0.000797631	0.00067317	0.394962	0.237741	0.394962	0.266	1.00025	0.000248921	0.000358875	k__Fungi	p__Ascomycota	c__Leotiomycetes	o__Incertae_sedis	f__Incertae_sedis	g__Geomyces	s__Geomyces_auratus_SH183331.07FU	1
376	2	0	OTU7390	n	0.012987	-1.88649	0	-1	0.06	0.047619	1.26	0.00108566	0.00104165	0.00106366	0.453639	0.453639	0.380843	0.546	0.999956	-4.4e-05	-6.34e-05	k__Fungi	p__Ascomycota	c__Leotiomycetes	o__Helotiales	o__Helotiales	o__Helotiales	o__Helotiales	1
377	2	0	OTU7393	n	0.025974	-1.58546	1	0.0413927	0.06	0.047619	1.26	0.000582077	0.000362681	0.000472379	0.547655	0.547655	0.277252	0.024	0.999781	-0.000219396	-0.000316372	k__Fungi	p__Ascomycota	p__Ascomycota	p__Ascomycota	p__Ascomycota	p__Ascomycota	p__Ascomycota	2
378	2	0	OTU7405	n	0.012987	-1.88649	0	-1	0.06	0.047619	1.26	0.00486404	0.000915664	0.00288985	0.677933	0.677933	0.11442	0.008	0.996071	-0.00394837	-0.00567989	k__Fungi	p__Ascomycota	p__Ascomycota	p__Ascomycota	p__Ascomycota	p__Ascomycota	p__Ascomycota	2
379	2	0	OTU7425	n	0.012987	-1.88649	0	-1	0.06	0.047619	1.26	0.000422724	0.00033613	0.000379427	0.3076	0.278528	0.3076	0.913	0.999913	-8.66e-05	-0.000124882	k__Fungi	p__Ascomycota	c__Leotiomycetes	o__Helotiales	o__Helotiales	o__Helotiales	o__Helotiales	1
380	2	0	OTU7695	n	0.012987	-1.88649	0	-1	0.06	0.047619	1.26	7.28e-05	0.000125229	9.9e-05	0.175672	0.112316	0.175672	0.651	1.00005	5.24e-05	7.57e-05	k__Fungi	k__Fungi	k__Fungi	k__Fungi	k__Fungi	k__Fungi	k__Fungi	1
381	2	0	OTU8053	n	0.025974	-1.58546	25	1.39967	0.06	0.047619	1.26	0.000476855	0.000125255	0.000301055	0.439985	0.439985	0.0635639	0.004	0.999649	-0.000351599	-0.000507098	k__Fungi	p__Ascomycota	c__Archaeorhizomycetes	o__Archaeorhizomycetales	f__Archaeorhizomycetaceae	g__Archaeorhizomyces	g__Archaeorhizomyces	2
382	3	1	OTU1197	n	0.00990099	-2.00432	0	-1	0.153846	0	Inf	0.00024452	0.000176789	0.000210654	0.241826	0.241826	0.13188	0.406	0.999932	-6.77e-05	-9.77e-05	k__Protista	p__Cercozoa	c_p__Cercozoa	o_c_p__Cercozoa	f_o_c_p__Cercozoa	g_f_o_c_p__Cercozoa	s__Cercozoa_sp_SH471273.07FU	1
383	3	1	OTU1327	d	0.00990099	-2.00432	0	-1	0.153846	0	Inf	0.0740331	0.0627886	0.0684108	0.541092	0.541092	0.458908	0.028	0.989531	-0.0112445	-0.0151838	k__Fungi	p__Basidiomycota	c__Tremellomycetes	o__Tremellales	f__Incertae_sedis	g__Cryptococcus	s__Cryptococcus_terricola_SH190017.07FU	4
384	3	1	OTU1355	n	0.00990099	-2.00432	0	-1	0.153846	0	Inf	0.000310584	0.00277653	0.00154356	0.848	0.0363301	0.848	0.001	1.00247	0.00246595	0.00355213	k__Fungi	p__Zygomycota	c__Incertae_sedis	o__Mortierellales	f__Mortierellaceae	f__Mortierellaceae	f__Mortierellaceae	3
385	3	1	OTU1396	n	0.00990099	-2.00432	0	-1	0.153846	0	Inf	0.000806136	0.00142986	0.001118	0.401955	0.160234	0.401955	0.118	1.00062	0.000623724	0.000898839	k__Fungi	k__Fungi	k__Fungi	k__Fungi	k__Fungi	k__Fungi	k__Fungi	1
386	3	1	OTU1405	n	0.00990099	-2.00432	0	-1	0.153846	0	Inf	0.00103041	0.00016961	0.000600009	0.596292	0.596292	0.0524976	0.002	0.99914	-0.000860798	-0.00124112	k__Fungi	p__Basidiomycota	c__Agaricomycetes	o_c__Agaricomycetes	f_o_c__Agaricomycetes	g_f_o_c__Agaricomycetes	s__Agaricomycetes_sp_SH463958.07FU	2
387	3	1	OTU1462	n	0.00990099	-2.00432	0	-1	0.153846	0	Inf	0.000132182	2.72e-05	7.97e-05	0.207371	0.207371	0.0194874	0.058	0.999895	-0.00010501	-0.000151485	k__Fungi	p__Chytridiomycota	c__Chytridiomycetes	o__Rhizophydiales	f__Rhizophydiaceae	g__Rhizophydium	s__Rhizophydium_sp_SH484223.07FU	1
388	3	1	OTU1476	n	0.00990099	-2.00432	0	-1	0.153846	0	Inf	0.000257195	0	0.000128597	0.25	0.25	0	0.002	0.999743	-0.000257195	-0.000371006	k__Fungi	p__Basidiomycota	c__Agaricomycetes	o_c__Agaricomycetes	f_o_c__Agaricomycetes	g_f_o_c__Agaricomycetes	s__Agaricomycetes_sp_SH463958.07FU	2
389	3	1	OTU1518	n	0.00990099	-2.00432	0	-1	0.153846	0	Inf	8.59e-05	2.04e-05	5.31e-05	0.179625	0.179625	0.0109536	0.074	0.999934	-6.55e-05	-9.45e-05	k__Fungi	p__Basidiomycota	c__Agaricomycetes	o_c__Agaricomycetes	f_o_c__Agaricomycetes	g_f_o_c__Agaricomycetes	s__Agaricomycetes_sp_SH463958.07FU	1
390	3	1	OTU1565	n	0.00990099	-2.00432	0	-1	0.153846	0	Inf	0.000416327	0.000352524	0.000384425	0.300829	0.300829	0.209603	0.524	0.999936	-6.38e-05	-9.2e-05	Unassignable	Unassignable	Unassignable	Unassignable	Unassignable	Unassignable	Unassignable	1
391	3	1	OTU1595	n	0.00990099	-2.00432	0	-1	0.153846	0	Inf	7.26e-05	3.4e-05	5.33e-05	0.151409	0.151409	0.0182091	0.149	0.999961	-3.87e-05	-5.58e-05	k__Fungi	p__Chytridiomycota	c__Chytridiomycetes	o__Rhizophydiales	f__Rhizophydiaceae	g__Rhizophydium	s__Rhizophydium_sp_SH467633.07FU	1
392	3	1	OTU1615	n	0.019802	-1.70329	2	0.322219	0.153846	0	Inf	0.00259928	0.0138745	0.00823687	0.7219	0.100806	0.7219	0.001	1.01125	0.0112752	0.0161339	k__Fungi	k__Fungi	k__Fungi	k__Fungi	k__Fungi	k__Fungi	k__Fungi	3
393	3	1	OTU1712	n	0.00990099	-2.00432	0	-1	0.153846	0	Inf	0.00342855	0.00500846	0.0042185	0.59363	0.40637	0.59363	0.091	1.00157	0.00157991	0.00226975	k__Fungi	k__Fungi	k__Fungi	k__Fungi	k__Fungi	k__Fungi	k__Fungi	1
394	3	1	OTU1737	n	0.00990099	-2.00432	0	-1	0.153846	0	Inf	7.93e-05	0.000143745	0.000111532	0.22094	0.0888979	0.22094	0.28	1.00006	6.44e-05	9.29e-05	k__Fungi	p__Zygomycota	c__Incertae_sedis	o__Mortierellales	f__Mortierellaceae	g__Mortierella	g__Mortierella	1
395	3	1	OTU1817	n	0.019802	-1.70329	1	0.0413927	0.153846	0	Inf	0.00228581	0.00289697	0.00259139	0.558961	0.428788	0.558961	0.07	1.00061	0.000611162	0.000879442	k__Fungi	p__Zygomycota	c__Incertae_sedis	o__Mortierellales	f__Mortierellaceae	g__Mortierella	g__Mortierella	1
396	3	1	OTU1864	n	0.00990099	-2.00432	0	-1	0.153846	0	Inf	0.00011237	0.000196969	0.000154669	0.291082	0.110995	0.291082	0.163	1.00008	8.46e-05	0.000122032	k__Fungi	p__Zygomycota	c__Incertae_sedis	o__Mortierellales	f__Mortierellaceae	g__Mortierella	g__Mortierella	1
397	3	1	OTU1916	c	0.019802	-1.70329	1	0.0413927	0.153846	0	Inf	0.0316963	0.0450064	0.0383513	0.586764	0.413236	0.586764	0.003	1.0129	0.01331	0.0184933	k__Fungi	p__Zygomycota	c__Incertae_sedis	o__Mortierellales	f__Mortierellaceae	g__Mortierella	g__Mortierella	5
398	3	1	OTU1984	n	0.00990099	-2.00432	0	-1	0.153846	0	Inf	0.00247805	0.00287606	0.00267706	0.46043	0.424263	0.46043	0.92	1.0004	0.000398003	0.000572663	k__Fungi	k__Fungi	k__Fungi	k__Fungi	k__Fungi	k__Fungi	k__Fungi	1
399	3	1	OTU1997	n	0.019802	-1.70329	1	0.0413927	0.153846	0	Inf	9.91e-05	8.85e-05	9.38e-05	0.146698	0.146698	0.0943774	0.653	0.999989	-1.05e-05	-1.52e-05	k__Fungi	p__Zygomycota	c__Incertae_sedis	o__Mortierellales	f__Mortierellaceae	g__Mortierella	s__Mortierella_gamsii_SH180111.07FU	1
400	3	1	OTU2000	c	0.00990099	-2.00432	0	-1	0.153846	0	Inf	0.0156009	0.0213849	0.0184929	0.578191	0.421809	0.578191	0.013	1.0057	0.00578391	0.00819293	k__Fungi	p__Zygomycota	c__Incertae_sedis	o__Mortierellales	f__Mortierellaceae	g__Mortierella	s__Mortierella_sp_SH180140.07FU	5
401	3	1	OTU2017	n	0.00990099	-2.00432	0	-1	0.153846	0	Inf	0.00162539	0.00264233	0.00213386	0.601453	0.359699	0.601453	0.001	1.00102	0.00101694	0.00146401	k__Fungi	p__Zygomycota	c__Incertae_sedis	o__Mortierellales	f__Mortierellaceae	g__Mortierella	g__Mortierella	3
402	3	1	OTU2029	n	0.00990099	-2.00432	0	-1	0.153846	0	Inf	0.000185106	0.000129142	0.000157124	0.245435	0.245435	0.129158	0.344	0.999944	-5.6e-05	-8.07e-05	k__Fungi	p__Zygomycota	c__Incertae_sedis	o__Mortierellales	f__Mortierellaceae	g__Mortierella	s__Mortierella_sp_SH180140.07FU	1
403	3	1	OTU2128	n	0.00990099	-2.00432	0	-1	0.153846	0	Inf	0.000760315	0.000495836	0.000628076	0.386703	0.386703	0.191724	0.223	0.999736	-0.000264479	-0.000381324	k__Fungi	p__Chytridiomycota	c_p__Chytridiomycota	o_c_p__Chytridiomycota	f_o_c_p__Chytridiomycota	g_f_o_c_p__Chytridiomycota	s__Chytridiomycota_sp_SH199186.07FU	1
404	3	1	OTU2243	n	0.00990099	-2.00432	0	-1	0.153846	0	Inf	0.00287859	0.00375995	0.00331927	0.517835	0.361349	0.517835	0.235	1.00088	0.000881355	0.00126732	k__Fungi	p__Chytridiomycota	p__Chytridiomycota	p__Chytridiomycota	p__Chytridiomycota	p__Chytridiomycota	p__Chytridiomycota	1
405	3	1	OTU2252	n	0.00990099	-2.00432	0	-1	0.153846	0	Inf	0.00013229	0.000183923	0.000158106	0.232657	0.104589	0.232657	0.276	1.00005	5.16e-05	7.45e-05	k__Fungi	p__Zygomycota	c__Incertae_sedis	o__Mortierellales	f__Mortierellaceae	f__Mortierellaceae	f__Mortierellaceae	1
406	3	1	OTU2331	c	0.00990099	-2.00432	0	-1	0.153846	0	Inf	0.0376112	0.0525543	0.0450827	0.582865	0.417135	0.582865	0.004	1.0144	0.0149431	0.0206288	k__Fungi	p__Zygomycota	c__Incertae_sedis	o__Mortierellales	f__Mortierellaceae	f__Mortierellaceae	f__Mortierellaceae	5
407	3	1	OTU2366	n	0.00990099	-2.00432	0	-1	0.153846	0	Inf	0.000865321	0.000897673	0.000881497	0.395387	0.395387	0.349149	0.75	1.00003	3.24e-05	4.66e-05	k__Fungi	k__Fungi	k__Fungi	k__Fungi	k__Fungi	k__Fungi	k__Fungi	1
408	3	1	OTU2457	n	0.00990099	-2.00432	0	-1	0.153846	0	Inf	0.0025507	0.000163046	0.00135687	0.835483	0.835483	0.0308992	0.001	0.997618	-0.00238765	-0.00343999	k__Fungi	p__Chytridiomycota	c__Chytridiomycetes	o__Spizellomycetales	f__Spizellomycetaceae	g__Spizellomyces	s__Spizellomyces_sp_SH210367.07FU	2
409	3	1	OTU2561	n	0.00990099	-2.00432	0	-1	0.153846	0	Inf	0.000277418	0.00157035	0.000923882	0.704172	0.0458753	0.704172	0.001	1.00129	0.00129293	0.00186358	k__Fungi	p__Glomeromycota	c__Glomeromycetes	o__Paraglomerales	o__Paraglomerales	o__Paraglomerales	o__Paraglomerales	3
410	3	1	OTU2676	n	0.019802	-1.70329	0	-1	0.153846	0	Inf	0.000171739	0.000169641	0.00017069	0.125768	0.125768	0.0709895	0.626	0.999998	-2.1e-06	-3.03e-06	k__Fungi	p__Zygomycota	c__Incertae_sedis	o__Mortierellales	f__Mortierellaceae	f__Mortierellaceae	f__Mortierellaceae	1
411	3	1	OTU2695	n	0.00990099	-2.00432	0	-1	0.153846	0	Inf	0.00442075	0.00338473	0.00390274	0.566365	0.566365	0.433635	0.073	0.998969	-0.00103602	-0.00148886	k__Fungi	p__Basidiomycota	c__Tremellomycetes	o__Tremellales	f__Incertae_sedis	g__Cryptococcus	g__Cryptococcus	1
412	3	1	OTU2727	n	0.00990099	-2.00432	0	-1	0.153846	0	Inf	0.000879077	0.00246612	0.0016726	0.631896	0.145993	0.631896	0.001	1.00159	0.00158704	0.00228579	k__Fungi	k__Fungi	k__Fungi	k__Fungi	k__Fungi	k__Fungi	k__Fungi	3
413	3	1	OTU2807	n	0.00990099	-2.00432	0	-1	0.153846	0	Inf	0.000263981	0.000461662	0.000362821	0.399904	0.131368	0.399904	0.088	1.0002	0.000197681	0.00028509	k__Fungi	k__Fungi	k__Fungi	k__Fungi	k__Fungi	k__Fungi	k__Fungi	1
414	3	1	OTU2867	n	0.00990099	-2.00432	0	-1	0.153846	0	Inf	0.000112383	9.52e-05	0.00010377	0.120333	0.120333	0.0917006	0.754	0.999983	-1.72e-05	-2.48e-05	k__Fungi	p_k__Fungi	c_p_k__Fungi	o_c_p_k__Fungi	f_o_c_p_k__Fungi	g_f_o_c_p_k__Fungi	s__Fungi_sp_SH470370.07FU	1
415	3	1	OTU294	n	0.019802	-1.70329	1	0.0413927	0.153846	0	Inf	0.000284243	0.00012221	0.000203227	0.427365	0.427365	0.137451	0.037	0.999838	-0.000162033	-0.000233717	k__Fungi	k__Fungi	k__Fungi	k__Fungi	k__Fungi	k__Fungi	k__Fungi	2
416	3	1	OTU2951	n	0.019802	-1.70329	2	0.322219	0.153846	0	Inf	0.000383263	0.000760916	0.00057209	0.494024	0.120961	0.494024	0.01	1.00038	0.000377653	0.000544527	k__Fungi	k__Fungi	k__Fungi	k__Fungi	k__Fungi	k__Fungi	k__Fungi	3
417	3	1	OTU2960	n	0.00990099	-2.00432	0	-1	0.153846	0	Inf	0.000198159	0.000415662	0.000306911	0.212825	0.0896747	0.212825	0.39	1.00022	0.000217503	0.000313694	k__Fungi	p__Glomeromycota	c__Glomeromycetes	o__Glomerales	f__Claroideoglomeraceae	g__Claroideoglomus	g__Claroideoglomus	1
418	3	1	OTU3064	n	0.00990099	-2.00432	0	-1	0.153846	0	Inf	6.6e-05	0.000210643	0.00013833	0.282798	0.0530269	0.282798	0.064	1.00014	0.000144626	0.000208622	k__Fungi	k__Fungi	k__Fungi	k__Fungi	k__Fungi	k__Fungi	k__Fungi	1
419	3	1	OTU309	n	0.00990099	-2.00432	0	-1	0.153846	0	Inf	0.000422856	1.36e-05	0.000218226	0.2153	0.2153	0.000890017	0.012	0.999591	-0.00040926	-0.000590309	k__Fungi	k__Fungi	k__Fungi	k__Fungi	k__Fungi	k__Fungi	k__Fungi	2
420	3	1	OTU3154	n	0.00990099	-2.00432	0	-1	0.153846	0	Inf	0.000680261	0.00382039	0.00225033	0.776094	0.0881692	0.776094	0.001	1.00314	0.00314013	0.00452008	k__Fungi	p__Glomeromycota	c__Glomeromycetes	o__Glomerales	f__Claroideoglomeraceae	g__Claroideoglomus	g__Claroideoglomus	3
421	3	1	OTU3432	n	0.00990099	-2.00432	0	-1	0.153846	0	Inf	0.000230909	0.000176708	0.000203808	0.125886	0.125886	0.111475	0.902	0.999946	-5.42e-05	-7.82e-05	k__Fungi	p__Basidiomycota	c__Agaricomycetes	o__Agaricales	f__Psathyrellaceae	f__Psathyrellaceae	f__Psathyrellaceae	1
422	3	1	OTU3502	n	0.00990099	-2.00432	0	-1	0.153846	0	Inf	0.0002374	0.000387345	0.000312373	0.212573	0.0844434	0.212573	0.302	1.00015	0.000149945	0.000216257	k__Fungi	p__Basidiomycota	c__Agaricomycetes	o__Agaricales	f__Psathyrellaceae	f__Psathyrellaceae	f__Psathyrellaceae	1
423	3	1	OTU3611	n	0.00990099	-2.00432	0	-1	0.153846	0	Inf	0.00134823	0.00475126	0.00304974	0.66768	0.1535	0.66768	0.005	1.0034	0.00340303	0.00489461	k__Fungi	k__Fungi	k__Fungi	k__Fungi	k__Fungi	k__Fungi	k__Fungi	3
424	3	1	OTU3967	n	0.019802	-1.70329	2	0.322219	0.153846	0	Inf	0.00282429	0.00549752	0.00416091	0.603992	0.226256	0.603992	0.039	1.00267	0.00267323	0.00384068	k__Fungi	k__Fungi	k__Fungi	k__Fungi	k__Fungi	k__Fungi	k__Fungi	3
425	3	1	OTU4035	n	0.00990099	-2.00432	0	-1	0.153846	0	Inf	0.0010176	0.00130413	0.00116086	0.369121	0.280021	0.369121	0.491	1.00029	0.000286529	0.000412895	k__Fungi	p__Basidiomycota	c__Microbotryomycetes	o__Sporidiobolales	o__Sporidiobolales	o__Sporidiobolales	o__Sporidiobolales	1
426	3	1	OTU4184	n	0.00990099	-2.00432	0	-1	0.153846	0	Inf	0.000211543	0.000300351	0.000255947	0.385575	0.17219	0.385575	0.095	1.00009	8.88e-05	0.00012809	k__Fungi	k__Fungi	k__Fungi	k__Fungi	k__Fungi	k__Fungi	k__Fungi	1
427	3	1	OTU44	n	0.00990099	-2.00432	0	-1	0.153846	0	Inf	0.000924714	0.000760617	0.000842666	0.472478	0.472478	0.361053	0.329	0.999836	-0.000164097	-0.000236543	k__Fungi	k__Fungi	k__Fungi	k__Fungi	k__Fungi	k__Fungi	k__Fungi	1
428	3	1	OTU4402	n	0.00990099	-2.00432	0	-1	0.153846	0	Inf	0.000264539	0.000116164	0.000190352	0.193019	0.193019	0.0523082	0.191	0.999852	-0.000148374	-0.000214018	k__Fungi	p__Basidiomycota	c__Microbotryomycetes	c__Microbotryomycetes	c__Microbotryomycetes	c__Microbotryomycetes	c__Microbotryomycetes	1
429	3	1	OTU4601	n	0.00990099	-2.00432	0	-1	0.153846	0	Inf	0.000132039	0.000122107	0.000127073	0.187611	0.187611	0.151002	0.779	0.99999	-9.93e-06	-1.43e-05	k__Fungi	k__Fungi	k__Fungi	k__Fungi	k__Fungi	k__Fungi	k__Fungi	1
430	3	1	OTU4659	n	0.019802	-1.70329	2	0.322219	0.153846	0	Inf	0.00140144	0.00455323	0.00297733	0.699107	0.130751	0.699107	0.001	1.00315	0.00315178	0.00453357	k__Fungi	p__Basidiomycota	c__Agaricomycetes	o_c__Agaricomycetes	f_o_c__Agaricomycetes	g_f_o_c__Agaricomycetes	s__Agaricomycetes_sp_SH220644.07FU	3
431	3	1	OTU4681	n	0.00990099	-2.00432	0	-1	0.153846	0	Inf	0.00019159	0.000210729	0.000201159	0.132282	0.132282	0.104757	0.804	1.00002	1.91e-05	2.76e-05	k__Fungi	p__Ascomycota	c__Eurotiomycetes	o__Chaetothyriales	f__Herpotrichiellaceae	g__Exophiala	g__Exophiala	1
432	3	1	OTU4694	n	0.00990099	-2.00432	0	-1	0.153846	0	Inf	7.27e-05	9.52e-05	8.4e-05	0.129565	0.108288	0.129565	0.883	1.00002	2.24e-05	3.24e-05	k__Fungi	p__Basidiomycota	c__Agaricomycetes	c__Agaricomycetes	c__Agaricomycetes	c__Agaricomycetes	c__Agaricomycetes	1
433	3	1	OTU4841	n	0.019802	-1.70329	0	-1	0.153846	0	Inf	0.000105621	0.00142606	0.000765838	0.638429	0.015324	0.638429	0.001	1.00132	0.00132043	0.00190353	k__Fungi	p__Glomeromycota	c__Glomeromycetes	o__Glomerales	f__Glomeraceae	g_f__Glomeraceae	g__unidentified	3
434	3	1	OTU493	n	0.00990099	-2.00432	0	-1	0.153846	0	Inf	0.000251568	0	0.000125784	0.361111	0.361111	0	0.001	0.999748	-0.000251568	-0.00036289	k__Protista	p__Cercozoa	c_p__Cercozoa	o_c_p__Cercozoa	f_o_c_p__Cercozoa	g_f_o_c_p__Cercozoa	g__unidentified	2
435	3	1	OTU5126	n	0.00990099	-2.00432	0	-1	0.153846	0	Inf	0.000291271	0.00221366	0.00125246	0.479734	0.0290698	0.479734	0.006	1.00192	0.00192239	0.00276995	k__Fungi	p__Glomeromycota	c__Glomeromycetes	o__Glomerales	f__Glomeraceae	g_f__Glomeraceae	g__unidentified	3
436	3	1	OTU5148	n	0.00990099	-2.00432	0	-1	0.153846	0	Inf	0.000734057	0.00064577	0.000689914	0.265996	0.265996	0.213946	0.7	0.999912	-8.83e-05	-0.000127285	k__Fungi	p__Ascomycota	c__Sordariomycetes	o_c__Sordariomycetes	f_o_c__Sordariomycetes	g_f_o_c__Sordariomycetes	s__Sordariomycetes_sp_SH217636.07FU	1
437	3	1	OTU5231	n	0.00990099	-2.00432	0	-1	0.153846	0	Inf	0.000409624	0.000807901	0.000608763	0.436054	0.102801	0.436054	0.021	1.0004	0.000398277	0.000574242	k__Fungi	k__Fungi	k__Fungi	k__Fungi	k__Fungi	k__Fungi	k__Fungi	3
438	3	1	OTU5305	n	0.00990099	-2.00432	0	-1	0.153846	0	Inf	0.000396425	0.000359779	0.000378102	0.436859	0.436859	0.326242	0.334	0.999963	-3.66e-05	-5.28e-05	k__Fungi	p__Ascomycota	c__Sordariomycetes	o__Hypocreales	f_o__Hypocreales	g_f_o__Hypocreales	s__Hypocreales_sp_SH213541.07FU	1
439	3	1	OTU540	n	0.00990099	-2.00432	0	-1	0.153846	0	Inf	0.000185139	0.000231297	0.000208218	0.349121	0.246989	0.349121	0.421	1.00005	4.62e-05	6.66e-05	k__Protista	p__Cercozoa	c_p__Cercozoa	o_c_p__Cercozoa	f_o_c_p__Cercozoa	g_f_o_c_p__Cercozoa	g__unidentified	1
440	3	1	OTU5543	n	0.029703	-1.5272	2	0.322219	0.153846	0	Inf	0.000304347	0.000938559	0.000621453	0.280478	0.0544149	0.280478	0.096	1.00063	0.000634212	0.000914406	k__Fungi	p__Ascomycota	c__Orbiliomycetes	o_c__Orbiliomycetes	f_o_c__Orbiliomycetes	g_f_o_c__Orbiliomycetes	s__Orbiliomycetes_sp_SH192297.07FU	1
441	3	1	OTU5778	n	0.00990099	-2.00432	0	-1	0.153846	0	Inf	0.000132213	8.9e-05	0.000110628	0.248982	0.248982	0.091987	0.176	0.999957	-4.32e-05	-6.23e-05	k__Fungi	p__Ascomycota	c__Sordariomycetes	o__Hypocreales	f__Hypocreaceae	g__Trichoderma	s__Trichoderma_rossicum_SH196036.07FU	1
442	3	1	OTU5779	n	0.00990099	-2.00432	0	-1	0.153846	0	Inf	0.000165083	0.000244573	0.000204828	0.22175	0.134327	0.22175	0.541	1.00008	7.95e-05	0.000114655	k__Fungi	k__Fungi	k__Fungi	k__Fungi	k__Fungi	k__Fungi	k__Fungi	1
443	3	1	OTU5795	n	0.00990099	-2.00432	0	-1	0.153846	0	Inf	0.00808542	0.00142837	0.00475689	0.566576	0.566576	0.0600546	0.008	0.993396	-0.00665705	-0.00955866	k__Fungi	p__Ascomycota	c__Sordariomycetes	o__Hypocreales	f__Incertae_sedis	g__Acremonium	s__Acremonium_chrysogenum_SH020577.07FU	2
444	3	1	OTU5891	n	0.00990099	-2.00432	0	-1	0.153846	0	Inf	0.000112221	0.000101817	0.000107019	0.116512	0.116512	0.0679567	0.644	0.99999	-1.04e-05	-1.5e-05	k__Fungi	p__Ascomycota	c__Eurotiomycetes	o__Eurotiales	f__Trichocomaceae	g__Penicillium	g__Penicillium	1
445	3	1	OTU595	n	0.019802	-1.70329	1	0.0413927	0.153846	0	Inf	0.000119021	0.000394617	0.000256819	0.460967	0.0579304	0.460967	0.001	1.00028	0.000275596	0.000397499	k__Fungi	k__Fungi	k__Fungi	k__Fungi	k__Fungi	k__Fungi	k__Fungi	3
446	3	1	OTU5965	n	0.00990099	-2.00432	0	-1	0.153846	0	Inf	0.00213433	0.00180109	0.00196771	0.542338	0.542338	0.444586	0.244	0.999667	-0.000333232	-0.000479809	k__Fungi	p__Ascomycota	c__Sordariomycetes	o__Hypocreales	f__Incertae_sedis	g__Ilyonectria	g__Ilyonectria	1
447	3	1	OTU6119	n	0.00990099	-2.00432	0	-1	0.153846	0	Inf	8.58e-05	0.000270831	0.000178331	0.130174	0.060163	0.130174	0.848	1.00018	0.000184999	0.00026685	k__Fungi	p__Ascomycota	c__Sordariomycetes	o_c__Sordariomycetes	f_o_c__Sordariomycetes	g_f_o_c__Sordariomycetes	s__Sordariomycetes_sp_SH175275.07FU	1
448	3	1	OTU6130	n	0.00990099	-2.00432	0	-1	0.153846	0	Inf	0.000178548	0.000129467	0.000154008	0.289837	0.289837	0.156121	0.274	0.999951	-4.91e-05	-7.08e-05	k__Fungi	p__Ascomycota	p__Ascomycota	p__Ascomycota	p__Ascomycota	p__Ascomycota	p__Ascomycota	1
449	3	1	OTU6171	n	0.00990099	-2.00432	0	-1	0.153846	0	Inf	0.00149913	0.00116939	0.00133426	0.530573	0.530573	0.425696	0.211	0.999671	-0.000329739	-0.000475079	k__Fungi	p__Ascomycota	c__Pezizomycetes	o__Pezizales	f__Pyronemataceae	g__Scutellinia	s__Scutellinia_scutellata_SH215678.07FU	1
450	3	1	OTU6205	n	0.00990099	-2.00432	0	-1	0.153846	0	Inf	0.000105682	9.5e-05	0.000100356	0.190138	0.190138	0.162331	0.784	0.999989	-1.07e-05	-1.54e-05	k__Fungi	p__Ascomycota	c__Sordariomycetes	o__Coniochaetales	f_o__Coniochaetales	g_f_o__Coniochaetales	s__Coniochaetales_sp_SH011272.07FU	1
451	3	1	OTU6276	n	0.00990099	-2.00432	0	-1	0.153846	0	Inf	0.000218043	1.36e-05	0.000115797	0.366135	0.366135	0.00334346	0.001	0.999796	-0.000204493	-0.000294986	k__Fungi	p__Ascomycota	c__Dothideomycetes	o__Pleosporales	f__Pleosporaceae	f__Pleosporaceae	f__Pleosporaceae	2
452	3	1	OTU6345	n	0.00990099	-2.00432	0	-1	0.153846	0	Inf	0.0115438	0.0103504	0.0109471	0.527254	0.527254	0.472746	0.364	0.99882	-0.00119343	-0.00170311	k__Fungi	p__Ascomycota	c__Sordariomycetes	o__Hypocreales	f__Incertae_sedis	g__Ilyonectria	g__Ilyonectria	1
453	3	1	OTU6405	n	0.00990099	-2.00432	0	-1	0.153846	0	Inf	0.00470336	0.00369367	0.00419851	0.560121	0.560121	0.439879	0.041	0.998995	-0.00100968	-0.00145057	k__Fungi	p__Ascomycota	c__Pezizomycetes	o__Pezizales	f__Pyronemataceae	g__Scutellinia	s__Scutellinia_scutellata_SH215678.07FU	2
454	3	1	OTU6417	n	0.00990099	-2.00432	0	-1	0.153846	0	Inf	0.000785006	0.000900091	0.000842549	0.289966	0.284687	0.289966	0.973	1.00011	0.000115085	0.000165893	k__Fungi	p__Ascomycota	c__Dothideomycetes	o__Pleosporales	f_o__Pleosporales	g_f_o__Pleosporales	s__Pleosporales_sp_SH204047.07FU	1
455	3	1	OTU6553	n	0.00990099	-2.00432	0	-1	0.153846	0	Inf	0.000963886	0.000639322	0.000801604	0.467618	0.467618	0.25066	0.206	0.999676	-0.000324564	-0.000467872	k__Fungi	p__Ascomycota	c_p__Ascomycota	o_c_p__Ascomycota	f_o_c_p__Ascomycota	g_f_o_c_p__Ascomycota	s__Ascomycota_sp_SH211035.07FU	1
456	3	1	OTU6581	n	0.00990099	-2.00432	0	-1	0.153846	0	Inf	0.0112274	0.0076476	0.00943751	0.59483	0.59483	0.40517	0.116	0.99646	-0.00357982	-0.00511631	k__Fungi	p__Ascomycota	c__Dothideomycetes	o_c__Dothideomycetes	f_o_c__Dothideomycetes	g_f_o_c__Dothideomycetes	s__Dothideomycetes_sp_SH183014.07FU	1
457	3	1	OTU6619	n	0.019802	-1.70329	3	0.491362	0.153846	0	Inf	0.00266196	0.000754945	0.00170845	0.454449	0.454449	0.101003	0.146	0.998098	-0.00190702	-0.00274655	k__Fungi	k__Fungi	k__Fungi	k__Fungi	k__Fungi	k__Fungi	k__Fungi	1
458	3	1	OTU6683	d	0.00990099	-2.00432	0	-1	0.153846	0	Inf	0.0189299	0.0112956	0.0151128	0.626289	0.626289	0.373711	0.001	0.992507	-0.00763433	-0.0108501	k__Fungi	p__Ascomycota	p__Ascomycota	p__Ascomycota	p__Ascomycota	p__Ascomycota	p__Ascomycota	4
459	3	1	OTU6736	n	0.039604	-1.40226	12	1.08279	0.153846	0	Inf	0.00128707	0.000135635	0.000711355	0.351814	0.351814	0.0136194	0.005	0.99885	-0.00115144	-0.00166	k__Fungi	p__Ascomycota	c__Dothideomycetes	o__Pleosporales	o__Pleosporales	o__Pleosporales	o__Pleosporales	2
460	3	1	OTU6793	n	0.00990099	-2.00432	0	-1	0.153846	0	Inf	0.000257828	0.000169639	0.000213734	0.284822	0.284822	0.204093	0.561	0.999912	-8.82e-05	-0.000127203	k__Fungi	p__Ascomycota	c__Dothideomycetes	o__Pleosporales	f__Sporormiaceae	g_f__Sporormiaceae	s__Sporormiaceae_sp_SH184177.07FU	1
461	3	1	OTU6807	d	0.00990099	-2.00432	0	-1	0.153846	0	Inf	0.0370217	0.0167153	0.0268685	0.688943	0.688943	0.311057	0.001	0.980418	-0.0203065	-0.0285304	k__Fungi	p__Ascomycota	c__Sordariomycetes	o__Hypocreales	f__Nectriaceae	f__Nectriaceae	f__Nectriaceae	4
462	3	1	OTU6815	n	0.00990099	-2.00432	0	-1	0.153846	0	Inf	0.00046863	6.8e-05	0.000268328	0.21831	0.21831	0.0181084	0.122	0.9996	-0.000400604	-0.000577794	k__Fungi	k__Fungi	k__Fungi	k__Fungi	k__Fungi	k__Fungi	k__Fungi	1
463	3	1	OTU6835	n	0.00990099	-2.00432	0	-1	0.153846	0	Inf	0.00171758	0.00105239	0.00138499	0.516727	0.516727	0.271377	0.065	0.999336	-0.000665196	-0.000958347	k__Fungi	p__Ascomycota	c__Dothideomycetes	o__Pleosporales	f_o__Pleosporales	g_f_o__Pleosporales	s__Pleosporales_sp_SH006654.07FU	1
464	3	1	OTU6855	n	0.00990099	-2.00432	0	-1	0.153846	0	Inf	0.0131047	0.0181584	0.0156315	0.398279	0.279451	0.398279	0.572	1.00499	0.00505361	0.00717862	k__Fungi	p__Ascomycota	p__Ascomycota	p__Ascomycota	p__Ascomycota	p__Ascomycota	p__Ascomycota	1
465	3	1	OTU7043	n	0.019802	-1.70329	1	0.0413927	0.153846	0	Inf	0.0340935	0.0164225	0.025258	0.618663	0.618663	0.260076	0.059	0.982912	-0.017671	-0.0248664	k__Fungi	p__Ascomycota	c__Dothideomycetes	o__Pleosporales	f__Incertae_sedis	f__Incertae_sedis	f__Incertae_sedis	1
466	3	1	OTU7068	n	0.00990099	-2.00432	0	-1	0.153846	0	Inf	0.000138766	3.4e-05	8.64e-05	0.290057	0.290057	0.0224873	0.01	0.999895	-0.000104773	-0.000151143	k__Fungi	p__Ascomycota	c__Dothideomycetes	o__Pleosporales	f__Incertae_sedis	f__Incertae_sedis	f__Incertae_sedis	2
467	3	1	OTU7085	n	0.00990099	-2.00432	0	-1	0.153846	0	Inf	0.00652351	0.00103614	0.00377982	0.862938	0.862938	0.10965	0.001	0.994548	-0.00548737	-0.00788681	k__Fungi	p__Ascomycota	c__Dothideomycetes	o__Capnodiales	o__Capnodiales	o__Capnodiales	o__Capnodiales	2
468	3	1	OTU709	n	0.00990099	-2.00432	0	-1	0.153846	0	Inf	0.000270796	4.76e-05	0.000159182	0.259902	0.259902	0.0170757	0.014	0.999777	-0.000223229	-0.000322	k__Fungi	p__Chytridiomycota	c__Blastocladiomycetes	o__Blastocladiales	f__Catenariaceae	f__Catenariaceae	f__Catenariaceae	2
469	3	1	OTU7107	n	0.039604	-1.40226	10.5	1.02531	0.153846	0	Inf	0.00693158	0.00657963	0.00675561	0.41327	0.41327	0.34784	0.763	0.99965	-0.000351955	-0.000504356	k__Fungi	p__Ascomycota	c__Leotiomycetes	o__Helotiales	f__Helotiaceae	g__Articulospora	s__Articulospora_sp_SH003728.07FU	1
470	3	1	OTU7145	n	0.019802	-1.70329	1.5	0.20412	0.153846	0	Inf	0.00105729	0.000325782	0.000691536	0.254817	0.254817	0.0471099	0.126	0.999269	-0.000731508	-0.00105461	k__Fungi	k__Fungi	k__Fungi	k__Fungi	k__Fungi	k__Fungi	k__Fungi	1
471	3	1	OTU7152	n	0.00990099	-2.00432	0	-1	0.153846	0	Inf	9.24e-05	8.18e-05	8.71e-05	0.117858	0.117858	0.107346	0.917	0.999989	-1.06e-05	-1.53e-05	k__Fungi	p__Ascomycota	c__Leotiomycetes	o__Helotiales	f__Helotiaceae	g__Articulospora	s__Articulospora_sp_SH003728.07FU	1
472	3	1	OTU7168	n	0.029703	-1.5272	2	0.322219	0.153846	0	Inf	0.000336805	6.82e-05	0.000202498	0.369612	0.369612	0.0384854	0.011	0.999731	-0.000268614	-0.00038745	k__Fungi	p__Ascomycota	p__Ascomycota	p__Ascomycota	p__Ascomycota	p__Ascomycota	p__Ascomycota	2
473	3	1	OTU7190	n	0.00990099	-2.00432	0	-1	0.153846	0	Inf	0.00743242	0.00112052	0.00427647	0.603465	0.603465	0.052404	0.002	0.993735	-0.0063119	-0.0090674	k__Fungi	p_k__Fungi	c_p_k__Fungi	o_c_p_k__Fungi	f_o_c_p_k__Fungi	g_f_o_c_p_k__Fungi	g__unidentified	2
474	3	1	OTU7289	n	0.00990099	-2.00432	0	-1	0.153846	0	Inf	0.000317173	0.000217429	0.000267301	0.379045	0.379045	0.127824	0.056	0.9999	-9.97e-05	-0.000143862	k__Fungi	p__Ascomycota	c_p__Ascomycota	o_c_p__Ascomycota	f_o_c_p__Ascomycota	g_f_o_c_p__Ascomycota	s__Ascomycota_sp_SH202696.07FU	1
475	3	1	OTU7306	n	0.00990099	-2.00432	0	-1	0.153846	0	Inf	0.0013478	0.000733643	0.00104072	0.611557	0.611557	0.322257	0.015	0.999387	-0.000614157	-0.00088512	k__Fungi	p__Ascomycota	c__Sordariomycetes	o__Hypocreales	f__Nectriaceae	f__Nectriaceae	f__Nectriaceae	2
476	3	1	OTU7332	n	0.00990099	-2.00432	0	-1	0.153846	0	Inf	0.00124078	0.00229047	0.00176562	0.315048	0.175685	0.315048	0.579	1.00105	0.00104969	0.00151172	k__Fungi	p__Ascomycota	c__Leotiomycetes	o__Helotiales	o__Helotiales	o__Helotiales	o__Helotiales	1
477	3	1	OTU7347	n	0.019802	-1.70329	1	0.0413927	0.153846	0	Inf	8.6e-05	6.11e-05	7.35e-05	0.146189	0.146189	0.0830486	0.571	0.999975	-2.49e-05	-3.6e-05	k__Fungi	k__Fungi	k__Fungi	k__Fungi	k__Fungi	k__Fungi	k__Fungi	1
478	3	1	OTU7405	n	0.019802	-1.70329	0	-1	0.153846	0	Inf	0.00254735	0.000659205	0.00160328	0.573747	0.573747	0.0822322	0.001	0.998117	-0.00188814	-0.00271966	k__Fungi	p__Ascomycota	p__Ascomycota	p__Ascomycota	p__Ascomycota	p__Ascomycota	p__Ascomycota	2
479	3	1	OTU7502	n	0.00990099	-2.00432	0	-1	0.153846	0	Inf	0.000138655	0.000108923	0.000123789	0.24891	0.24891	0.175981	0.56	0.99997	-2.97e-05	-4.29e-05	k__Fungi	p__Ascomycota	c_p__Ascomycota	o_c_p__Ascomycota	f_o_c_p__Ascomycota	g_f_o_c_p__Ascomycota	s__Ascomycota_sp_SH183333.07FU	1
480	3	1	OTU7603	n	0.029703	-1.5272	5	0.70757	0.153846	0	Inf	0.00175168	0.000786574	0.00126913	0.651773	0.651773	0.274472	0.01	0.999037	-0.000965109	-0.00139059	k__Fungi	p__Ascomycota	c__Dothideomycetes	o__Capnodiales	o__Capnodiales	o__Capnodiales	o__Capnodiales	2
481	3	1	OTU7846	n	0.019802	-1.70329	1	0.0413927	0.153846	0	Inf	5.29e-05	0.000108632	8.08e-05	0.0960641	0.0727892	0.0960641	0.885	1.00006	5.57e-05	8.04e-05	k__Fungi	p__Ascomycota	c__Dothideomycetes	o__Pleosporales	o__Pleosporales	o__Pleosporales	o__Pleosporales	1
482	3	1	OTU7972	n	0.019802	-1.70329	1	0.0413927	0.153846	0	Inf	0.000436266	0.000353757	0.000395012	0.322128	0.322128	0.217493	0.497	0.999918	-8.25e-05	-0.00011899	k__Fungi	p__Rozellomycota	c_p__Rozellomycota	o_c_p__Rozellomycota	f_o_c_p__Rozellomycota	g_f_o_c_p__Rozellomycota	s__Rozellomycota_sp_SH204503.07FU	1
483	3	1	OTU902	n	0.00990099	-2.00432	0	-1	0.153846	0	Inf	0.00288379	0.000997767	0.00194078	0.350836	0.350836	0.0734438	0.079	0.998119	-0.00188602	-0.00271568	k__Fungi	k__Fungi	k__Fungi	k__Fungi	k__Fungi	k__Fungi	k__Fungi	1
484	3	0	OTU1045	n	0.00714286	-2.14613	0	-1	0.211268	0	Inf	0.00225417	0.000686204	0.00147019	0.766627	0.766627	0.193366	0.001	0.998436	-0.00156797	-0.00225878	Unassignable	Unassignable	Unassignable	Unassignable	Unassignable	Unassignable	Unassignable	2
485	3	0	OTU1061	n	0.00714286	-2.14613	0	-1	0.211268	0	Inf	0.000362887	0.000720328	0.000541607	0.151998	0.0651408	0.151998	0.467	1.00036	0.00035744	0.000515398	k__Fungi	k__Fungi	k__Fungi	k__Fungi	k__Fungi	k__Fungi	k__Fungi	1
486	3	0	OTU1118	n	0.00714286	-2.14613	0	-1	0.211268	0	Inf	0.00716112	0.00746458	0.00731285	0.462425	0.462425	0.437463	0.842	1.0003	0.00030345	0.000434608	k__Fungi	k__Fungi	k__Fungi	k__Fungi	k__Fungi	k__Fungi	k__Fungi	1
487	3	0	OTU1148	n	0.00714286	-2.14613	0	-1	0.211268	0	Inf	0.000237832	0.000176881	0.000207357	0.159301	0.159301	0.134047	0.855	0.999939	-6.1e-05	-8.79e-05	k__Fungi	p_k__Fungi	c_p_k__Fungi	o_c_p_k__Fungi	f_o_c_p_k__Fungi	g_f_o_c_p_k__Fungi	g__unidentified	1
488	3	0	OTU1197	n	0.0142857	-1.8451	2	0.322219	0.211268	0	Inf	0.00024452	0.000176789	0.000210654	0.241826	0.241826	0.13188	0.406	0.999932	-6.77e-05	-9.77e-05	k__Protista	p__Cercozoa	c_p__Cercozoa	o_c_p__Cercozoa	f_o_c_p__Cercozoa	g_f_o_c_p__Cercozoa	s__Cercozoa_sp_SH471273.07FU	1
489	3	0	OTU1245	n	0.00714286	-2.14613	0	-1	0.211268	0	Inf	0.000944196	0.00395839	0.00245129	0.484445	0.0748967	0.484445	0.005	1.00301	0.00301419	0.00433793	k__Fungi	p_k__Fungi	c_p_k__Fungi	o_c_p_k__Fungi	f_o_c_p_k__Fungi	g_f_o_c_p_k__Fungi	g__unidentified	3
490	3	0	OTU1254	n	0.00714286	-2.14613	0	-1	0.211268	0	Inf	7.27e-05	0.000101873	8.73e-05	0.133383	0.104112	0.133383	0.792	1.00003	2.92e-05	4.21e-05	k__Protista	p__Cercozoa	c_p__Cercozoa	o_c_p__Cercozoa	f_o_c_p__Cercozoa	g_f_o_c_p__Cercozoa	s__Cercozoa_sp_SH457224.07FU	1
491	3	0	OTU1296	n	0.00714286	-2.14613	0	-1	0.211268	0	Inf	0.00225986	0.00153563	0.00189774	0.430016	0.430016	0.288995	0.313	0.999277	-0.000724232	-0.00104287	k__Fungi	k__Fungi	k__Fungi	k__Fungi	k__Fungi	k__Fungi	k__Fungi	1
492	3	0	OTU1327	d	0.0142857	-1.8451	6	0.78533	0.211268	0	Inf	0.0740331	0.0627886	0.0684108	0.541092	0.541092	0.458908	0.028	0.989531	-0.0112445	-0.0151838	k__Fungi	p__Basidiomycota	c__Tremellomycetes	o__Tremellales	f__Incertae_sedis	g__Cryptococcus	s__Cryptococcus_terricola_SH190017.07FU	4
493	3	0	OTU1352	n	0.00714286	-2.14613	0	-1	0.211268	0	Inf	0.000588097	0.00229169	0.00143989	0.386524	0.0397086	0.386524	0.004	1.0017	0.00170359	0.00245423	k__Fungi	k__Fungi	k__Fungi	k__Fungi	k__Fungi	k__Fungi	k__Fungi	3
494	3	0	OTU1426	n	0.00714286	-2.14613	0	-1	0.211268	0	Inf	0.000356755	0.00100196	0.000679359	0.400321	0.0583483	0.400321	0.014	1.00064	0.000645209	0.000930207	k__Fungi	k__Fungi	k__Fungi	k__Fungi	k__Fungi	k__Fungi	k__Fungi	3
495	3	0	OTU1454	n	0.0142857	-1.8451	0	-1	0.211268	0	Inf	0.00615442	0.00314587	0.00465015	0.6066	0.6066	0.289933	0.054	0.99701	-0.00300855	-0.00432033	k__Fungi	p__Chytridiomycota	c__Chytridiomycetes	o__Rhizophydiales	f__Incertae_sedis	g__Operculomyces	s__Operculomyces_laminatus_SH210135.07FU	1
496	3	0	OTU1482	n	0.0142857	-1.8451	0	-1	0.211268	0	Inf	0.0249818	0.0255806	0.0252812	0.505921	0.494079	0.505921	0.9	1.00058	0.000598799	0.000842583	k__Fungi	p__Zygomycota	c__Incertae_sedis	o__Mortierellales	f__Mortierellaceae	g__Mortierella	s__Mortierella_exigua_SH214063.07FU	1
497	3	0	OTU1557	n	0.00714286	-2.14613	0	-1	0.211268	0	Inf	1.98e-05	0.000130517	7.52e-05	0.223236	0.0109883	0.223236	0.022	1.00011	0.000110693	0.000159685	k__Fungi	k__Fungi	k__Fungi	k__Fungi	k__Fungi	k__Fungi	k__Fungi	3
498	3	0	OTU1654	n	0.00714286	-2.14613	0	-1	0.211268	0	Inf	0.00159252	0.00163911	0.00161582	0.478225	0.396971	0.478225	0.51	1.00005	4.66e-05	6.71e-05	k__Fungi	p__Zygomycota	c__Incertae_sedis	o__Mortierellales	f__Mortierellaceae	g__Mortierella	g__Mortierella	1
499	3	0	OTU1655	n	0.00714286	-2.14613	0	-1	0.211268	0	Inf	6.6e-05	0.000224272	0.000145157	0.264863	0.037914	0.264863	0.05	1.00016	0.00015823	0.000228245	k__Fungi	k__Fungi	k__Fungi	k__Fungi	k__Fungi	k__Fungi	k__Fungi	3
500	3	0	OTU1728	n	0.00714286	-2.14613	0	-1	0.211268	0	Inf	0.000304052	0.000271528	0.00028779	0.234779	0.234779	0.161742	0.583	0.999967	-3.25e-05	-4.69e-05	k__Fungi	p__Basidiomycota	c__Exobasidiomycetes	o__Georgefischeriales	f__Tilletiariaceae	g__Tilletiaria	s__Tilletiaria_anomala_SH482410.07FU	1
501	3	0	OTU1737	n	0.00714286	-2.14613	0	-1	0.211268	0	Inf	7.93e-05	0.000143745	0.000111532	0.22094	0.0888979	0.22094	0.28	1.00006	6.44e-05	9.29e-05	k__Fungi	p__Zygomycota	c__Incertae_sedis	o__Mortierellales	f__Mortierellaceae	g__Mortierella	g__Mortierella	1
502	3	0	OTU1741	n	0.0214286	-1.66901	3	0.491362	0.211268	0	Inf	0.000409895	0.000312428	0.000361161	0.236445	0.236445	0.173013	0.607	0.999903	-9.75e-05	-0.000140564	k__Fungi	k__Fungi	k__Fungi	k__Fungi	k__Fungi	k__Fungi	k__Fungi	1
503	3	0	OTU1856	n	0.00714286	-2.14613	0	-1	0.211268	0	Inf	0.000211536	0.000156206	0.000183871	0.159786	0.159786	0.145636	0.914	0.999945	-5.53e-05	-7.98e-05	k__Fungi	k__Fungi	k__Fungi	k__Fungi	k__Fungi	k__Fungi	k__Fungi	1
504	3	0	OTU1886	n	0.0214286	-1.66901	24	1.38202	0.211268	0	Inf	0.00438895	0.00475176	0.00457035	0.519846	0.480154	0.519846	0.748	1.00036	0.000362806	0.000521037	k__Fungi	p__Zygomycota	c__Incertae_sedis	o__Mortierellales	f__Mortierellaceae	g__Mortierella	g__Mortierella	1
505	3	0	OTU1916	c	0.0214286	-1.66901	8	0.908485	0.211268	0	Inf	0.0316963	0.0450064	0.0383513	0.586764	0.413236	0.586764	0.003	1.0129	0.01331	0.0184933	k__Fungi	p__Zygomycota	c__Incertae_sedis	o__Mortierellales	f__Mortierellaceae	g__Mortierella	g__Mortierella	5
506	3	0	OTU2000	c	0.0214286	-1.66901	1	0.0413927	0.211268	0	Inf	0.0156009	0.0213849	0.0184929	0.578191	0.421809	0.578191	0.013	1.0057	0.00578391	0.00819293	k__Fungi	p__Zygomycota	c__Incertae_sedis	o__Mortierellales	f__Mortierellaceae	g__Mortierella	s__Mortierella_sp_SH180140.07FU	5
507	3	0	OTU2003	n	0.0142857	-1.8451	0	-1	0.211268	0	Inf	1.32e-05	0.000720426	0.000366838	0.280555	0.00100329	0.280555	0.003	1.00071	0.000707177	0.00101987	k__Fungi	p__Glomeromycota	c__Glomeromycetes	o__Glomerales	f__Claroideoglomeraceae	g_f__Claroideoglomeraceae	s__Claroideoglomeraceae_sp_SH206039.07FU	3
508	3	0	OTU2007	n	0.00714286	-2.14613	0	-1	0.211268	0	Inf	0.00428046	0.0036824	0.00398143	0.537553	0.537553	0.449234	0.348	0.999404	-0.000598063	-0.000859401	k__Fungi	p__Zygomycota	c__Incertae_sedis	o__Mortierellales	f__Mortierellaceae	g__Mortierella	g__Mortierella	1
509	3	0	OTU2017	n	0.0285714	-1.54407	21	1.32428	0.211268	0	Inf	0.00162539	0.00264233	0.00213386	0.601453	0.359699	0.601453	0.001	1.00102	0.00101694	0.00146401	k__Fungi	p__Zygomycota	c__Incertae_sedis	o__Mortierellales	f__Mortierellaceae	g__Mortierella	g__Mortierella	3
510	3	0	OTU2029	n	0.00714286	-2.14613	0	-1	0.211268	0	Inf	0.000185106	0.000129142	0.000157124	0.245435	0.245435	0.129158	0.344	0.999944	-5.6e-05	-8.07e-05	k__Fungi	p__Zygomycota	c__Incertae_sedis	o__Mortierellales	f__Mortierellaceae	g__Mortierella	s__Mortierella_sp_SH180140.07FU	1
511	3	0	OTU2032	n	0.00714286	-2.14613	0	-1	0.211268	0	Inf	3.96e-05	0.000410231	0.000224932	0.208435	0.00978872	0.208435	0.061	1.00037	0.000370599	0.000534541	k__Fungi	k__Fungi	k__Fungi	k__Fungi	k__Fungi	k__Fungi	k__Fungi	1
512	3	0	OTU2095	n	0.0214286	-1.66901	2	0.322219	0.211268	0	Inf	6.6e-06	0.00031258	0.00015959	0.223845	0.000574356	0.223845	0.01	1.00031	0.00030598	0.000441366	k__Fungi	p__Glomeromycota	c__Glomeromycetes	o__Glomerales	f__Claroideoglomeraceae	g_f__Claroideoglomeraceae	s__Claroideoglomeraceae_sp_SH206039.07FU	3
513	3	0	OTU2128	n	0.00714286	-2.14613	0	-1	0.211268	0	Inf	0.000760315	0.000495836	0.000628076	0.386703	0.386703	0.191724	0.223	0.999736	-0.000264479	-0.000381324	k__Fungi	p__Chytridiomycota	c_p__Chytridiomycota	o_c_p__Chytridiomycota	f_o_c_p__Chytridiomycota	g_f_o_c_p__Chytridiomycota	s__Chytridiomycota_sp_SH199186.07FU	1
514	3	0	OTU2159	n	0.0142857	-1.8451	0	-1	0.211268	0	Inf	0	0.000502776	0.000251388	0.4	0	0.4	0.001	1.0005	0.000502776	0.00072517	k__Fungi	p__Glomeromycota	c__Glomeromycetes	o__Glomerales	f__Claroideoglomeraceae	g_f__Claroideoglomeraceae	s__Claroideoglomeraceae_sp_SH206039.07FU	3
515	3	0	OTU2253	n	0.00714286	-2.14613	0	-1	0.211268	0	Inf	0.000324065	0.000584188	0.000454126	0.349165	0.158578	0.349165	0.186	1.00026	0.000260122	0.000375107	k__Fungi	k__Fungi	k__Fungi	k__Fungi	k__Fungi	k__Fungi	k__Fungi	1
516	3	0	OTU2331	c	0.00714286	-2.14613	0	-1	0.211268	0	Inf	0.0376112	0.0525543	0.0450827	0.582865	0.417135	0.582865	0.004	1.0144	0.0149431	0.0206288	k__Fungi	p__Zygomycota	c__Incertae_sedis	o__Mortierellales	f__Mortierellaceae	f__Mortierellaceae	f__Mortierellaceae	5
517	3	0	OTU2357	n	0.00714286	-2.14613	0	-1	0.211268	0	Inf	0.000284192	0.000311792	0.000297992	0.18544	0.18544	0.119578	0.701	1.00003	2.76e-05	3.98e-05	k__Fungi	k__Fungi	k__Fungi	k__Fungi	k__Fungi	k__Fungi	k__Fungi	1
518	3	0	OTU2366	n	0.0214286	-1.66901	3	0.491362	0.211268	0	Inf	0.000865321	0.000897673	0.000881497	0.395387	0.395387	0.349149	0.75	1.00003	3.24e-05	4.66e-05	k__Fungi	k__Fungi	k__Fungi	k__Fungi	k__Fungi	k__Fungi	k__Fungi	1
519	3	0	OTU2373	n	0.00714286	-2.14613	0	-1	0.211268	0	Inf	0.000350225	0.000162986	0.000256606	0.322253	0.322253	0.117959	0.146	0.999813	-0.000187239	-0.000270059	k__Fungi	p__Chytridiomycota	c_p__Chytridiomycota	o_c_p__Chytridiomycota	f_o_c_p__Chytridiomycota	g_f_o_c_p__Chytridiomycota	s__Chytridiomycota_sp_SH183132.07FU	1
520	3	0	OTU2391	n	0.00714286	-2.14613	0	-1	0.211268	0	Inf	0.000218081	0.000344708	0.000281394	0.14	0.0753473	0.14	0.569	1.00013	0.000126627	0.000182633	k__Fungi	p__Chytridiomycota	c_p__Chytridiomycota	o_c_p__Chytridiomycota	f_o_c_p__Chytridiomycota	g_f_o_c_p__Chytridiomycota	g__unidentified	1
521	3	0	OTU2443	n	0.00714286	-2.14613	0	-1	0.211268	0	Inf	8.6e-05	0.000400988	0.000243487	0.399951	0.0490476	0.399951	0.021	1.00031	0.000315002	0.000454342	k__Fungi	p__Glomeromycota	c__Glomeromycetes	o__Paraglomerales	o__Paraglomerales	o__Paraglomerales	o__Paraglomerales	3
522	3	0	OTU2456	n	0.00714286	-2.14613	0	-1	0.211268	0	Inf	6.63e-06	0.000462233	0.000234433	0.225338	0.000392952	0.225338	0.01	1.00046	0.0004556	0.000657138	k__Fungi	p__Glomeromycota	c__Glomeromycetes	o__Glomerales	f__Claroideoglomeraceae	g_f__Claroideoglomeraceae	s__Claroideoglomeraceae_sp_SH206039.07FU	3
523	3	0	OTU2472	n	0.0142857	-1.8451	1	0.0413927	0.211268	0	Inf	3.97e-05	0.000469401	0.000254557	0.395141	0.00650029	0.395141	0.001	1.00043	0.000429688	0.000619751	k__Fungi	p__Glomeromycota	c__Glomeromycetes	o__Paraglomerales	o__Paraglomerales	o__Paraglomerales	o__Paraglomerales	3
524	3	0	OTU2561	n	0.00714286	-2.14613	0	-1	0.211268	0	Inf	0.000277418	0.00157035	0.000923882	0.704172	0.0458753	0.704172	0.001	1.00129	0.00129293	0.00186358	k__Fungi	p__Glomeromycota	c__Glomeromycetes	o__Paraglomerales	o__Paraglomerales	o__Paraglomerales	o__Paraglomerales	3
525	3	0	OTU257	n	0.00714286	-2.14613	0	-1	0.211268	0	Inf	1.98e-05	0.000284535	0.00015215	0.213724	0.00541295	0.213724	0.04	1.00026	0.000264769	0.000381923	k__Fungi	k__Fungi	k__Fungi	k__Fungi	k__Fungi	k__Fungi	k__Fungi	3
526	3	0	OTU2637	n	0.00714286	-2.14613	0	-1	0.211268	0	Inf	0.000145533	0.000577513	0.000361523	0.319489	0.0447284	0.319489	0.046	1.00043	0.00043198	0.00062299	k__Fungi	k__Fungi	k__Fungi	k__Fungi	k__Fungi	k__Fungi	k__Fungi	3
527	3	0	OTU2638	n	0.00714286	-2.14613	0	-1	0.211268	0	Inf	0.000198056	0.0012451	0.000721575	0.468356	0.0266852	0.468356	0.001	1.00105	0.00104704	0.00150947	k__Fungi	p__Glomeromycota	c__Glomeromycetes	o__Paraglomerales	o__Paraglomerales	o__Paraglomerales	o__Paraglomerales	3
528	3	0	OTU2677	n	0.00714286	-2.14613	0	-1	0.211268	0	Inf	8.6e-05	0.00044854	0.000267287	0.551383	0.0312938	0.551383	0.001	1.00036	0.000362506	0.000522845	k__Fungi	p__Glomeromycota	c__Glomeromycetes	o__Paraglomerales	o__Paraglomerales	o__Paraglomerales	o__Paraglomerales	3
529	3	0	OTU2695	n	0.00714286	-2.14613	0	-1	0.211268	0	Inf	0.00442075	0.00338473	0.00390274	0.566365	0.566365	0.433635	0.073	0.998969	-0.00103602	-0.00148886	k__Fungi	p__Basidiomycota	c__Tremellomycetes	o__Tremellales	f__Incertae_sedis	g__Cryptococcus	g__Cryptococcus	1
530	3	0	OTU2857	n	0.0142857	-1.8451	2	0.322219	0.211268	0	Inf	6.61e-05	0.000258296	0.000162196	0.227499	0.0396185	0.227499	0.14	1.00019	0.000192201	0.000277242	k__Fungi	k__Fungi	k__Fungi	k__Fungi	k__Fungi	k__Fungi	k__Fungi	1
531	3	0	OTU290	n	0.00714286	-2.14613	0	-1	0.211268	0	Inf	0.000547838	0.00113544	0.000841637	0.289089	0.108487	0.289089	0.186	1.00059	0.000587599	0.000847013	Unassignable	Unassignable	Unassignable	Unassignable	Unassignable	Unassignable	Unassignable	1
532	3	0	OTU2911	n	0.00714286	-2.14613	0	-1	0.211268	0	Inf	6.61e-05	0.000129077	9.76e-05	0.207816	0.0564612	0.207816	0.177	1.00006	6.29e-05	9.08e-05	k__Fungi	p__Glomeromycota	c__Glomeromycetes	o__Glomerales	o__Glomerales	o__Glomerales	o__Glomerales	1
533	3	0	OTU2951	n	0.00714286	-2.14613	0	-1	0.211268	0	Inf	0.000383263	0.000760916	0.00057209	0.494024	0.120961	0.494024	0.01	1.00038	0.000377653	0.000544527	k__Fungi	k__Fungi	k__Fungi	k__Fungi	k__Fungi	k__Fungi	k__Fungi	3
534	3	0	OTU2960	n	0.0142857	-1.8451	2	0.322219	0.211268	0	Inf	0.000198159	0.000415662	0.000306911	0.212825	0.0896747	0.212825	0.39	1.00022	0.000217503	0.000313694	k__Fungi	p__Glomeromycota	c__Glomeromycetes	o__Glomerales	f__Claroideoglomeraceae	g__Claroideoglomus	g__Claroideoglomus	1
535	3	0	OTU3000	n	0.00714286	-2.14613	0	-1	0.211268	0	Inf	0.000112268	0.000387643	0.000249956	0.376634	0.0311911	0.376634	0.005	1.00028	0.000275375	0.000397183	k__Fungi	p__Glomeromycota	c__Glomeromycetes	o__Glomerales	o__Glomerales	o__Glomerales	o__Glomerales	3
536	3	0	OTU3154	n	0.00714286	-2.14613	0	-1	0.211268	0	Inf	0.000680261	0.00382039	0.00225033	0.776094	0.0881692	0.776094	0.001	1.00314	0.00314013	0.00452008	k__Fungi	p__Glomeromycota	c__Glomeromycetes	o__Glomerales	f__Claroideoglomeraceae	g__Claroideoglomus	g__Claroideoglomus	3
537	3	0	OTU3235	n	0.00714286	-2.14613	0	-1	0.211268	0	Inf	0.000337061	0.000170062	0.000253561	0.221551	0.221551	0.0862319	0.232	0.999833	-0.000166999	-0.000240868	k__Fungi	k__Fungi	k__Fungi	k__Fungi	k__Fungi	k__Fungi	k__Fungi	1
538	3	0	OTU3288	n	0.00714286	-2.14613	0	-1	0.211268	0	Inf	7.26e-05	0.000631781	0.000352166	0.256284	0.00572257	0.256284	0.007	1.00056	0.00055923	0.000806515	k__Fungi	k__Fungi	k__Fungi	k__Fungi	k__Fungi	k__Fungi	k__Fungi	3
539	3	0	OTU3361	n	0.00714286	-2.14613	0	-1	0.211268	0	Inf	0.0789471	0.0692191	0.0740831	0.532828	0.532828	0.467172	0.155	0.990984	-0.00972799	-0.0130666	k__Fungi	p__Ascomycota	p__Ascomycota	p__Ascomycota	p__Ascomycota	p__Ascomycota	p__Ascomycota	1
540	3	0	OTU3412	n	0.0142857	-1.8451	2	0.322219	0.211268	0	Inf	0.000363793	0.00014272	0.000253257	0.299263	0.299263	0.0724551	0.076	0.999779	-0.000221073	-0.00031886	k__Fungi	k__Fungi	k__Fungi	k__Fungi	k__Fungi	k__Fungi	k__Fungi	1
541	3	0	OTU3432	n	0.0142857	-1.8451	1	0.0413927	0.211268	0	Inf	0.000230909	0.000176708	0.000203808	0.125886	0.125886	0.111475	0.902	0.999946	-5.42e-05	-7.82e-05	k__Fungi	p__Basidiomycota	c__Agaricomycetes	o__Agaricales	f__Psathyrellaceae	f__Psathyrellaceae	f__Psathyrellaceae	1
542	3	0	OTU3468	n	0.0142857	-1.8451	4	0.612784	0.211268	0	Inf	0.000191722	0.000278761	0.000235242	0.304714	0.0792362	0.304714	0.079	1.00009	8.7e-05	0.000125541	k__Fungi	k__Fungi	k__Fungi	k__Fungi	k__Fungi	k__Fungi	k__Fungi	1
543	3	0	OTU3494	n	0.0214286	-1.66901	3	0.491362	0.211268	0	Inf	0.000244628	0.000237868	0.000241248	0.295753	0.295753	0.239455	0.696	0.999993	-6.76e-06	-9.75e-06	k__Fungi	k__Fungi	k__Fungi	k__Fungi	k__Fungi	k__Fungi	k__Fungi	1
544	3	0	OTU3502	n	0.00714286	-2.14613	0	-1	0.211268	0	Inf	0.0002374	0.000387345	0.000312373	0.212573	0.0844434	0.212573	0.302	1.00015	0.000149945	0.000216257	k__Fungi	p__Basidiomycota	c__Agaricomycetes	o__Agaricales	f__Psathyrellaceae	f__Psathyrellaceae	f__Psathyrellaceae	1
545	3	0	OTU3511	n	0.00714286	-2.14613	0	-1	0.211268	0	Inf	0.000178239	0.000135945	0.000157092	0.204861	0.204861	0.123626	0.498	0.999958	-4.23e-05	-6.1e-05	k__Fungi	p__Basidiomycota	c__Agaricomycetes	o__Agaricales	f__Clavariaceae	g_f__Clavariaceae	s__Clavariaceae_sp_SH214390.07FU	1
546	3	0	OTU3967	n	0.00714286	-2.14613	0	-1	0.211268	0	Inf	0.00282429	0.00549752	0.00416091	0.603992	0.226256	0.603992	0.039	1.00267	0.00267323	0.00384068	k__Fungi	k__Fungi	k__Fungi	k__Fungi	k__Fungi	k__Fungi	k__Fungi	3
547	3	0	OTU3976	n	0.0142857	-1.8451	4	0.612784	0.211268	0	Inf	0.0042615	0.00485084	0.00455617	0.532338	0.467662	0.532338	0.501	1.00059	0.000589343	0.000846387	k__Fungi	p__Basidiomycota	c__Tremellomycetes	o__Trichosporonales	f__Trichosporonaceae	g__Trichosporon	g__Trichosporon	1
548	3	0	OTU3988	n	0.0142857	-1.8451	1	0.0413927	0.211268	0	Inf	0.000939759	0.000305593	0.000622676	0.356345	0.356345	0.0771215	0.156	0.999366	-0.000634166	-0.000914339	k__Fungi	p__Basidiomycota	c__Microbotryomycetes	c__Microbotryomycetes	c__Microbotryomycetes	c__Microbotryomycetes	c__Microbotryomycetes	1
549	3	0	OTU4033	n	0.0142857	-1.8451	1	0.0413927	0.211268	0	Inf	0.00011231	8.83e-05	0.000100325	0.202125	0.202125	0.113212	0.421	0.999976	-2.4e-05	-3.46e-05	k__Fungi	p__Basidiomycota	p__Basidiomycota	p__Basidiomycota	p__Basidiomycota	p__Basidiomycota	p__Basidiomycota	1
550	3	0	OTU4096	n	0.00714286	-2.14613	0	-1	0.211268	0	Inf	0.000759944	0.000564193	0.000662068	0.478264	0.478264	0.25565	0.102	0.999804	-0.00019575	-0.000282221	k__Fungi	p__Basidiomycota	c__Agaricomycetes	o__Agaricales	f_o__Agaricales	g_f_o__Agaricales	g__unidentified	1
551	3	0	OTU4350	n	0.00714286	-2.14613	0	-1	0.211268	0	Inf	0.00032405	0.000305765	0.000314908	0.221936	0.214382	0.221936	0.964	0.999982	-1.83e-05	-2.64e-05	k__Fungi	p__Ascomycota	c__Sordariomycetes	o__Microascales	f__Microascaceae	g__Scedosporium	s__Scedosporium_aurantiacum_SH187498.07FU	1
552	3	0	OTU4459	n	0.00714286	-2.14613	0	-1	0.211268	0	Inf	0.000330512	0.00024512	0.000287816	0.366832	0.366832	0.231164	0.3	0.999915	-8.54e-05	-0.000123159	k__Fungi	p__Basidiomycota	c__Agaricomycetes	o__Agaricales	f__Entolomataceae	g__Entoloma	g__Entoloma	1
553	3	0	OTU4535	n	0.00714286	-2.14613	0	-1	0.211268	0	Inf	0.000290808	0.000312597	0.000301703	0.251626	0.227585	0.251626	0.884	1.00002	2.18e-05	3.14e-05	k__Fungi	p_k__Fungi	c_p_k__Fungi	o_c_p_k__Fungi	f_o_c_p_k__Fungi	g_f_o_c_p_k__Fungi	s__Fungi_sp_SH177200.07FU	1
554	3	0	OTU4571	n	0.0142857	-1.8451	1	0.0413927	0.211268	0	Inf	0.000158464	0.00163584	0.000897154	0.494915	0.0147191	0.494915	0.001	1.00148	0.00147738	0.0021295	k__Fungi	p__Glomeromycota	c__Glomeromycetes	o__Archaeosporales	f_o__Archaeosporales	g_f_o__Archaeosporales	s__Archaeosporales_sp_SH129009.07FU	3
555	3	0	OTU4615	n	0.00714286	-2.14613	0	-1	0.211268	0	Inf	5.94e-05	6.8e-05	6.37e-05	0.137187	0.0388747	0.137187	0.383	1.00001	8.54e-06	1.23e-05	k__Fungi	p__Ascomycota	c__Sordariomycetes	o__Microascales	f__Microascaceae	g__Scedosporium	g__Scedosporium	1
556	3	0	OTU4657	n	0.00714286	-2.14613	0	-1	0.211268	0	Inf	3.96e-05	0.000197035	0.000118317	0.404433	0.0139453	0.404433	0.001	1.00016	0.000157436	0.000227105	k__Fungi	p__Glomeromycota	c__Glomeromycetes	o__Archaeosporales	f_o__Archaeosporales	g_f_o__Archaeosporales	s__Archaeosporales_sp_SH029483.07FU	3
557	3	0	OTU4659	n	0.00714286	-2.14613	0	-1	0.211268	0	Inf	0.00140144	0.00455323	0.00297733	0.699107	0.130751	0.699107	0.001	1.00315	0.00315178	0.00453357	k__Fungi	p__Basidiomycota	c__Agaricomycetes	o_c__Agaricomycetes	f_o_c__Agaricomycetes	g_f_o_c__Agaricomycetes	s__Agaricomycetes_sp_SH220644.07FU	3
558	3	0	OTU4694	n	0.00714286	-2.14613	0	-1	0.211268	0	Inf	7.27e-05	9.52e-05	8.4e-05	0.129565	0.108288	0.129565	0.883	1.00002	2.24e-05	3.24e-05	k__Fungi	p__Basidiomycota	c__Agaricomycetes	c__Agaricomycetes	c__Agaricomycetes	c__Agaricomycetes	c__Agaricomycetes	1
559	3	0	OTU4716	n	0.00714286	-2.14613	0	-1	0.211268	0	Inf	0.00100963	0.00593388	0.00347176	0.781343	0.0767421	0.781343	0.001	1.00492	0.00492425	0.00707963	k__Fungi	p__Glomeromycota	c__Glomeromycetes	o__Archaeosporales	f_o__Archaeosporales	g_f_o__Archaeosporales	s__Archaeosporales_sp_SH217164.07FU	3
560	3	0	OTU4800	n	0.00714286	-2.14613	0	-1	0.211268	0	Inf	0.00419568	0.00275181	0.00347374	0.603913	0.603913	0.38477	0.001	0.998562	-0.00144388	-0.00207586	k__Fungi	p__Ascomycota	c_p__Ascomycota	o_c_p__Ascomycota	f_o_c_p__Ascomycota	g_f_o_c_p__Ascomycota	s__Ascomycota_sp_SH214904.07FU	2
561	3	0	OTU4854	n	0.00714286	-2.14613	0	-1	0.211268	0	Inf	0.000521517	0.000536708	0.000529112	0.231853	0.191653	0.231853	0.768	1.00002	1.52e-05	2.19e-05	k__Fungi	k__Fungi	k__Fungi	k__Fungi	k__Fungi	k__Fungi	k__Fungi	1
562	3	0	OTU4879	n	0.00714286	-2.14613	0	-1	0.211268	0	Inf	0.000185044	0.000142752	0.000163898	0.18817	0.18817	0.0995408	0.432	0.999958	-4.23e-05	-6.1e-05	k__Fungi	p__Ascomycota	c__Eurotiomycetes	o__Chaetothyriales	f__Herpotrichiellaceae	f__Herpotrichiellaceae	f__Herpotrichiellaceae	1
563	3	0	OTU503	n	0.00714286	-2.14613	0	-1	0.211268	0	Inf	4.62e-05	6.8e-05	5.71e-05	0.136028	0.0674798	0.136028	0.466	1.00002	2.17e-05	3.13e-05	k__Protista	p__Cercozoa	c_p__Cercozoa	o_c_p__Cercozoa	f_o_c_p__Cercozoa	g_f_o_c_p__Cercozoa	g__unidentified	1
564	3	0	OTU5126	n	0.00714286	-2.14613	0	-1	0.211268	0	Inf	0.000291271	0.00221366	0.00125246	0.479734	0.0290698	0.479734	0.006	1.00192	0.00192239	0.00276995	k__Fungi	p__Glomeromycota	c__Glomeromycetes	o__Glomerales	f__Glomeraceae	g_f__Glomeraceae	g__unidentified	3
565	3	0	OTU5248	n	0.00714286	-2.14613	0	-1	0.211268	0	Inf	0.00038983	0.000427771	0.0004088	0.317865	0.317865	0.22423	0.564	1.00004	3.79e-05	5.47e-05	k__Fungi	k__Fungi	k__Fungi	k__Fungi	k__Fungi	k__Fungi	k__Fungi	1
566	3	0	OTU5297	n	0.00714286	-2.14613	0	-1	0.211268	0	Inf	0.000475999	0.000373814	0.000424906	0.264502	0.264502	0.213655	0.768	0.999898	-0.000102185	-0.00014736	k__Fungi	k__Fungi	k__Fungi	k__Fungi	k__Fungi	k__Fungi	k__Fungi	1
567	3	0	OTU5359	n	0.00714286	-2.14613	0	-1	0.211268	0	Inf	0.00021814	0.000135858	0.000176999	0.171172	0.171172	0.109652	0.633	0.999918	-8.23e-05	-0.000118687	k__Fungi	p__Ascomycota	c__Pezizomycetes	o__Pezizales	f__Pezizaceae	g_f__Pezizaceae	s__Pezizaceae_sp_SH214051.07FU	1
568	3	0	OTU5453	n	0.00714286	-2.14613	0	-1	0.211268	0	Inf	0.00139403	0.00126682	0.00133043	0.45114	0.45114	0.380877	0.543	0.999873	-0.00012721	-0.000183282	k__Fungi	p__Ascomycota	c__Sordariomycetes	o__Hypocreales	f__Incertae_sedis	g__Acremonium	s__Acremonium_persicinum_SH207979.07FU	1
569	3	0	OTU5477	n	0.00714286	-2.14613	0	-1	0.211268	0	Inf	0.000211705	0.000917573	0.000564639	0.325012	0.0364524	0.325012	0.019	1.00071	0.000705867	0.00101778	k__Fungi	k__Fungi	k__Fungi	k__Fungi	k__Fungi	k__Fungi	k__Fungi	3
570	3	0	OTU5543	n	0.00714286	-2.14613	0	-1	0.211268	0	Inf	0.000304347	0.000938559	0.000621453	0.280478	0.0544149	0.280478	0.096	1.00063	0.000634212	0.000914406	k__Fungi	p__Ascomycota	c__Orbiliomycetes	o_c__Orbiliomycetes	f_o_c__Orbiliomycetes	g_f_o_c__Orbiliomycetes	s__Orbiliomycetes_sp_SH192297.07FU	1
571	3	0	OTU5616	n	0.0214286	-1.66901	28	1.44871	0.211268	0	Inf	0.00187673	0.00116295	0.00151984	0.617411	0.617411	0.371658	0.002	0.999288	-0.000713783	-0.00102821	k__Fungi	p__Ascomycota	c__Sordariomycetes	o_c__Sordariomycetes	f_o_c__Sordariomycetes	g_f_o_c__Sordariomycetes	s__Sordariomycetes_sp_SH190979.07FU	2
572	3	0	OTU5637	n	0.00714286	-2.14613	0	-1	0.211268	0	Inf	0.00195572	0.00106155	0.00150863	0.486132	0.486132	0.231199	0.076	0.999108	-0.000894169	-0.00128807	k__Fungi	p__Ascomycota	c__Sordariomycetes	o__Hypocreales	f__Hypocreaceae	f__Hypocreaceae	f__Hypocreaceae	1
573	3	0	OTU5670	n	0.0214286	-1.66901	3	0.491362	0.211268	0	Inf	0.000429255	0.000475788	0.000452522	0.300404	0.289846	0.300404	0.943	1.00005	4.65e-05	6.71e-05	k__Fungi	p__Ascomycota	c__Sordariomycetes	c__Sordariomycetes	c__Sordariomycetes	c__Sordariomycetes	c__Sordariomycetes	1
574	3	0	OTU5829	n	0.00714286	-2.14613	0	-1	0.211268	0	Inf	0.000475461	0.0011485	0.000811983	0.44454	0.170787	0.44454	0.094	1.00067	0.000673043	0.000970207	k__Fungi	p__Ascomycota	c_p__Ascomycota	o_c_p__Ascomycota	f_o_c_p__Ascomycota	g_f_o_c_p__Ascomycota	s__Ascomycota_sp_SH193518.07FU	1
575	3	0	OTU5865	n	0.0142857	-1.8451	2	0.322219	0.211268	0	Inf	0.0159783	0.0147105	0.0153444	0.49173	0.49173	0.479345	0.905	0.998752	-0.00126774	-0.00180133	k__Fungi	p__Basidiomycota	c__Tremellomycetes	o__Trichosporonales	f__Trichosporonaceae	g__Trichosporon	g__Trichosporon	1
576	3	0	OTU5965	n	0.00714286	-2.14613	0	-1	0.211268	0	Inf	0.00213433	0.00180109	0.00196771	0.542338	0.542338	0.444586	0.244	0.999667	-0.000333232	-0.000479809	k__Fungi	p__Ascomycota	c__Sordariomycetes	o__Hypocreales	f__Incertae_sedis	g__Ilyonectria	g__Ilyonectria	1
577	3	0	OTU6072	n	0.0142857	-1.8451	25	1.39967	0.211268	0	Inf	0.00169064	0.00143443	0.00156254	0.525966	0.525966	0.432777	0.246	0.999744	-0.000256219	-0.000369069	k__Fungi	p__Ascomycota	c__Sordariomycetes	o__Hypocreales	f__Incertae_sedis	g__Ilyonectria	g__Ilyonectria	1
578	3	0	OTU6085	n	0.00714286	-2.14613	0	-1	0.211268	0	Inf	7.27e-05	8.15e-05	7.71e-05	0.15107	0.130904	0.15107	0.903	1.00001	8.86e-06	1.28e-05	k__Fungi	p__Ascomycota	c__Pezizomycetes	o__Pezizales	f__Pyronemataceae	g__Scutellinia	s__Scutellinia_scutellata_SH215678.07FU	1
579	3	0	OTU611	n	0.00714286	-2.14613	0	-1	0.211268	0	Inf	0.013317	0.0139499	0.0136334	0.511605	0.488395	0.511605	0.697	1.00062	0.000632888	0.000900784	k__Fungi	p__Zygomycota	c__Incertae_sedis	o__Mortierellales	f_o__Mortierellales	g_f_o__Mortierellales	s__Mortierellales_sp_SH217612.07FU	1
580	3	0	OTU6133	n	0.00714286	-2.14613	0	-1	0.211268	0	Inf	0.00668376	0.00719576	0.00693976	0.414756	0.401296	0.414756	0.91	1.00051	0.000512005	0.000733577	k__Fungi	p__Ascomycota	c__Pezizomycetes	o__Pezizales	f__Pyronemataceae	g__Scutellinia	s__Scutellinia_scutellata_SH215678.07FU	1
581	3	0	OTU6192	n	0.00714286	-2.14613	0	-1	0.211268	0	Inf	0.000515184	0.000407277	0.000461231	0.449894	0.449894	0.30275	0.301	0.999892	-0.000107907	-0.000155606	k__Fungi	p__Ascomycota	c__Pezizomycetes	o__Pezizales	f__Pyronemataceae	g__Scutellinia	s__Scutellinia_scutellata_SH215678.07FU	1
582	3	0	OTU6198	n	0.0142857	-1.8451	8	0.908485	0.211268	0	Inf	0.0424861	0.0387295	0.0406078	0.523127	0.523127	0.463248	0.626	0.996397	-0.00375659	-0.00520812	k__Fungi	p__Ascomycota	c__Pezizomycetes	o__Pezizales	f__Pyronemataceae	g__Scutellinia	s__Scutellinia_scutellata_SH215678.07FU	1
583	3	0	OTU6221	n	0.00714286	-2.14613	0	-1	0.211268	0	Inf	0.00725435	0.00500278	0.00612856	0.575407	0.575407	0.338183	0.361	0.997765	-0.00225158	-0.00322856	k__Fungi	p__Ascomycota	c__Eurotiomycetes	c__Eurotiomycetes	c__Eurotiomycetes	c__Eurotiomycetes	c__Eurotiomycetes	1
584	3	0	OTU6280	n	0.0142857	-1.8451	8	0.908485	0.211268	0	Inf	0.000779217	0.000943966	0.000861591	0.469546	0.414513	0.469546	0.69	1.00016	0.000164749	0.000237479	k__Fungi	p__Ascomycota	c__Pezizomycetes	o__Pezizales	f__Pyronemataceae	g__Scutellinia	s__Scutellinia_scutellata_SH215678.07FU	1
585	3	0	OTU6289	n	0.00714286	-2.14613	0	-1	0.211268	0	Inf	0.000297084	0.000305571	0.000301327	0.318711	0.260173	0.318711	0.639	1.00001	8.49e-06	1.22e-05	k__Fungi	p__Ascomycota	c__Pezizomycetes	o__Pezizales	f__Pyronemataceae	g__Scutellinia	s__Scutellinia_scutellata_SH215678.07FU	1
586	3	0	OTU6301	n	0.00714286	-2.14613	0	-1	0.211268	0	Inf	5.95e-05	8.15e-05	7.05e-05	0.148687	0.105443	0.148687	0.702	1.00002	2.21e-05	3.18e-05	k__Fungi	p__Ascomycota	c__Sordariomycetes	o__Coniochaetales	f_o__Coniochaetales	g_f_o__Coniochaetales	s__Coniochaetales_sp_SH011272.07FU	1
587	3	0	OTU6319	n	0.0214286	-1.66901	2	0.322219	0.211268	0	Inf	5.95e-05	0.000136243	9.79e-05	0.198857	0.0675554	0.198857	0.245	1.00008	7.67e-05	0.000110694	k__Fungi	k__Fungi	k__Fungi	k__Fungi	k__Fungi	k__Fungi	k__Fungi	1
588	3	0	OTU6349	n	0.00714286	-2.14613	0	-1	0.211268	0	Inf	0.000257432	0.000271672	0.000264552	0.293404	0.283817	0.293404	0.925	1.00001	1.42e-05	2.05e-05	k__Fungi	p__Ascomycota	c__Pezizomycetes	o__Pezizales	f__Pyronemataceae	g__Scutellinia	s__Scutellinia_scutellata_SH215678.07FU	1
589	3	0	OTU6417	n	0.0142857	-1.8451	6	0.78533	0.211268	0	Inf	0.000785006	0.000900091	0.000842549	0.289966	0.284687	0.289966	0.973	1.00011	0.000115085	0.000165893	k__Fungi	p__Ascomycota	c__Dothideomycetes	o__Pleosporales	f_o__Pleosporales	g_f_o__Pleosporales	s__Pleosporales_sp_SH204047.07FU	1
590	3	0	OTU6418	n	0.00714286	-2.14613	0	-1	0.211268	0	Inf	0.0003503	0.000319186	0.000334743	0.319756	0.319756	0.190705	0.323	0.999969	-3.11e-05	-4.49e-05	k__Fungi	p__Ascomycota	c__Eurotiomycetes	o__Eurotiales	f__Trichocomaceae	g__Talaromyces	s__Talaromyces_luteus_SH208846.07FU	1
591	3	0	OTU6419	n	0.00714286	-2.14613	0	-1	0.211268	0	Inf	0.000858934	0.00031271	0.000585822	0.386915	0.386915	0.0838823	0.037	0.999454	-0.000546224	-0.000787574	k__Fungi	p__Ascomycota	c__Dothideomycetes	o__Pleosporales	f__Incertae_sedis	f__Incertae_sedis	f__Incertae_sedis	2
592	3	0	OTU6581	n	0.0142857	-1.8451	9	0.959041	0.211268	0	Inf	0.0112274	0.0076476	0.00943751	0.59483	0.59483	0.40517	0.116	0.99646	-0.00357982	-0.00511631	k__Fungi	p__Ascomycota	c__Dothideomycetes	o_c__Dothideomycetes	f_o_c__Dothideomycetes	g_f_o_c__Dothideomycetes	s__Dothideomycetes_sp_SH183014.07FU	1
593	3	0	OTU6587	n	0.00714286	-2.14613	0	-1	0.211268	0	Inf	0.00232017	0.00234658	0.00233337	0.345257	0.345257	0.215498	0.662	1.00003	2.64e-05	3.8e-05	k__Fungi	p__Ascomycota	c__Dothideomycetes	o__Pleosporales	f_o__Pleosporales	g_f_o__Pleosporales	s__Pleosporales_sp_SH199605.07FU	1
594	3	0	OTU6639	n	0.00714286	-2.14613	0	-1	0.211268	0	Inf	0.000548466	0.000590169	0.000569317	0.227463	0.227463	0.222134	0.954	1.00004	4.17e-05	6.01e-05	k__Fungi	p__Ascomycota	c__Dothideomycetes	o__Pleosporales	f__Incertae_sedis	f__Incertae_sedis	f__Incertae_sedis	1
595	3	0	OTU6755	n	0.0142857	-1.8451	9	0.959041	0.211268	0	Inf	0.0021801	0.0016391	0.0019096	0.570827	0.570827	0.404649	0.039	0.99946	-0.000541004	-0.000779016	k__Fungi	p__Ascomycota	c__Sordariomycetes	o__Sordariales	f__Lasiosphaeriaceae	g__Podospora	s__Podospora_sp_SH018044.07FU	2
596	3	0	OTU6807	d	0.0142857	-1.8451	1	0.0413927	0.211268	0	Inf	0.0370217	0.0167153	0.0268685	0.688943	0.688943	0.311057	0.001	0.980418	-0.0203065	-0.0285304	k__Fungi	p__Ascomycota	c__Sordariomycetes	o__Hypocreales	f__Nectriaceae	f__Nectriaceae	f__Nectriaceae	4
597	3	0	OTU6825	n	0.00714286	-2.14613	0	-1	0.211268	0	Inf	6.61e-05	5.44e-05	6.03e-05	0.137219	0.137219	0.103114	0.751	0.999988	-1.18e-05	-1.7e-05	k__Fungi	p__Ascomycota	c__Sordariomycetes	o__Hypocreales	f__Ophiocordycipitaceae	g__Tolypocladium	g__Tolypocladium	1
598	3	0	OTU6851	n	0.00714286	-2.14613	0	-1	0.211268	0	Inf	0.000349852	0.000197502	0.000273677	0.195302	0.195302	0.092785	0.5	0.999848	-0.00015235	-0.000219735	k__Fungi	p__Ascomycota	c__Sordariomycetes	o__Incertae_sedis	f__Apiosporaceae	g_f__Apiosporaceae	s__Apiosporaceae_sp_SH183134.07FU	1
599	3	0	OTU6855	n	0.00714286	-2.14613	0	-1	0.211268	0	Inf	0.0131047	0.0181584	0.0156315	0.398279	0.279451	0.398279	0.572	1.00499	0.00505361	0.00717862	k__Fungi	p__Ascomycota	p__Ascomycota	p__Ascomycota	p__Ascomycota	p__Ascomycota	p__Ascomycota	1
600	3	0	OTU7	n	0.00714286	-2.14613	0	-1	0.211268	0	Inf	0.000761149	0.00417842	0.00246978	0.555882	0.0599248	0.555882	0.004	1.00341	0.00341727	0.00491793	k__Fungi	k__Fungi	k__Fungi	k__Fungi	k__Fungi	k__Fungi	k__Fungi	3
601	3	0	OTU7034	n	0.00714286	-2.14613	0	-1	0.211268	0	Inf	0.00100445	0.00100779	0.00100612	0.485304	0.485304	0.443593	0.618	1	3.34e-06	4.82e-06	k__Fungi	p__Ascomycota	c__Sordariomycetes	o__Sordariales	f__Lasiosphaeriaceae	g__Podospora	s__Podospora_sp_SH192696.07FU	1
602	3	0	OTU7045	n	0.00714286	-2.14613	0	-1	0.211268	0	Inf	0.000290567	0.000224186	0.000257376	0.407679	0.407679	0.273757	0.299	0.999934	-6.64e-05	-9.57e-05	k__Fungi	p__Ascomycota	c__Sordariomycetes	o__Sordariales	f__Lasiosphaeriaceae	g__Podospora	s__Podospora_sp_SH192696.07FU	1
603	3	0	OTU7061	n	0.00714286	-2.14613	0	-1	0.211268	0	Inf	0.000951461	0.00036712	0.000659291	0.380834	0.380834	0.111368	0.054	0.999416	-0.000584341	-0.000842471	k__Fungi	p__Ascomycota	p__Ascomycota	p__Ascomycota	p__Ascomycota	p__Ascomycota	p__Ascomycota	1
604	3	0	OTU7063	n	0.0142857	-1.8451	9	0.959041	0.211268	0	Inf	0.00526009	0.00383926	0.00454968	0.545958	0.545958	0.421927	0.164	0.998587	-0.00142083	-0.00204054	k__Fungi	p__Ascomycota	c__Sordariomycetes	o__Sordariales	f__Lasiosphaeriaceae	g__Apodus	s__Apodus_deciduus_SH193385.07FU	1
605	3	0	OTU7085	n	0.0142857	-1.8451	2	0.322219	0.211268	0	Inf	0.00652351	0.00103614	0.00377982	0.862938	0.862938	0.10965	0.001	0.994548	-0.00548737	-0.00788681	k__Fungi	p__Ascomycota	c__Dothideomycetes	o__Capnodiales	o__Capnodiales	o__Capnodiales	o__Capnodiales	2
606	3	0	OTU7107	n	0.0142857	-1.8451	2	0.322219	0.211268	0	Inf	0.00693158	0.00657963	0.00675561	0.41327	0.41327	0.34784	0.763	0.99965	-0.000351955	-0.000504356	k__Fungi	p__Ascomycota	c__Leotiomycetes	o__Helotiales	f__Helotiaceae	g__Articulospora	s__Articulospora_sp_SH003728.07FU	1
607	3	0	OTU7139	n	0.00714286	-2.14613	0	-1	0.211268	0	Inf	0.00358171	0.00202642	0.00280406	0.638664	0.638664	0.361336	0.001	0.99845	-0.00155529	-0.00223753	k__Fungi	p__Ascomycota	c_p__Ascomycota	o_c_p__Ascomycota	f_o_c_p__Ascomycota	g_f_o_c_p__Ascomycota	s__Ascomycota_sp_SH198656.07FU	2
608	3	0	OTU7160	n	0.00714286	-2.14613	0	-1	0.211268	0	Inf	0.000204831	0.000129126	0.000166979	0.306673	0.306673	0.187804	0.402	0.999924	-7.57e-05	-0.000109201	k__Fungi	p__Ascomycota	c_p__Ascomycota	o_c_p__Ascomycota	f_o_c_p__Ascomycota	g_f_o_c_p__Ascomycota	s__Ascomycota_sp_SH198656.07FU	1
609	3	0	OTU7238	n	0.00714286	-2.14613	0	-1	0.211268	0	Inf	0.00209451	0.00165155	0.00187303	0.52806	0.52806	0.365298	0.149	0.999558	-0.000442954	-0.000637853	k__Fungi	p__Ascomycota	c__Sordariomycetes	o__Chaetosphaeriales	f__Chaetosphaeriaceae	f__Chaetosphaeriaceae	f__Chaetosphaeriaceae	1
610	3	0	OTU7288	n	0.0214286	-1.66901	28	1.44871	0.211268	0	Inf	0.00203408	0.00137381	0.00170394	0.596874	0.596874	0.38009	0.018	0.999341	-0.000660271	-0.000950949	k__Fungi	p__Ascomycota	p__Ascomycota	p__Ascomycota	p__Ascomycota	p__Ascomycota	p__Ascomycota	2
611	3	0	OTU7300	n	0.00714286	-2.14613	0	-1	0.211268	0	Inf	0.0051825	0.00277803	0.00398027	0.651024	0.651024	0.329034	0.011	0.997608	-0.00240447	-0.00345516	k__Fungi	p__Ascomycota	p__Ascomycota	p__Ascomycota	p__Ascomycota	p__Ascomycota	p__Ascomycota	2
612	3	0	OTU7306	n	0.00714286	-2.14613	0	-1	0.211268	0	Inf	0.0013478	0.000733643	0.00104072	0.611557	0.611557	0.322257	0.015	0.999387	-0.000614157	-0.00088512	k__Fungi	p__Ascomycota	c__Sordariomycetes	o__Hypocreales	f__Nectriaceae	f__Nectriaceae	f__Nectriaceae	2
613	3	0	OTU7322	n	0.00714286	-2.14613	0	-1	0.211268	0	Inf	0.00125523	0.00108925	0.00117224	0.490782	0.490782	0.411504	0.638	0.999834	-0.000165982	-0.00023918	k__Fungi	p__Ascomycota	p__Ascomycota	p__Ascomycota	p__Ascomycota	p__Ascomycota	p__Ascomycota	1
614	3	0	OTU7332	n	0.0142857	-1.8451	9	0.959041	0.211268	0	Inf	0.00124078	0.00229047	0.00176562	0.315048	0.175685	0.315048	0.579	1.00105	0.00104969	0.00151172	k__Fungi	p__Ascomycota	c__Leotiomycetes	o__Helotiales	o__Helotiales	o__Helotiales	o__Helotiales	1
615	3	0	OTU7402	n	0.00714286	-2.14613	0	-1	0.211268	0	Inf	0.00042274	0.000360025	0.000391383	0.405045	0.405045	0.275964	0.343	0.999937	-6.27e-05	-9.04e-05	k__Fungi	p__Ascomycota	c__Incertae_sedis	o__Incertae_sedis	f__Pseudeurotiaceae	g__Pseudeurotium	g__Pseudeurotium	1
616	3	0	OTU7405	n	0.00714286	-2.14613	0	-1	0.211268	0	Inf	0.00254735	0.000659205	0.00160328	0.573747	0.573747	0.0822322	0.001	0.998117	-0.00188814	-0.00271966	k__Fungi	p__Ascomycota	p__Ascomycota	p__Ascomycota	p__Ascomycota	p__Ascomycota	p__Ascomycota	2
617	3	0	OTU7406	n	0.0142857	-1.8451	1	0.0413927	0.211268	0	Inf	0.000309932	0.000191575	0.000250753	0.087314	0.0515001	0.087314	0.823	0.999882	-0.000118357	-0.00017071	k__Fungi	p__Ascomycota	c__Leotiomycetes	o__Helotiales	f__Incertae_sedis	g__Tetracladium	s__Tetracladium_sp_SH026255.07FU	1
618	3	0	OTU7531	n	0.0142857	-1.8451	0	-1	0.211268	0	Inf	0.000191639	0.000143314	0.000167477	0.238391	0.238391	0.134471	0.406	0.999952	-4.83e-05	-6.97e-05	k__Fungi	p_k__Fungi	c_p_k__Fungi	o_c_p_k__Fungi	f_o_c_p_k__Fungi	g_f_o_c_p_k__Fungi	g__unidentified	1
619	3	0	OTU7553	n	0.0142857	-1.8451	0	-1	0.211268	0	Inf	0.000204892	0.000184595	0.000194743	0.10833	0.0584506	0.10833	0.668	0.99998	-2.03e-05	-2.93e-05	k__Fungi	p__Ascomycota	c__Leotiomycetes	o__Helotiales	f__Helotiaceae	g__Neobulgaria	g__Neobulgaria	1
620	3	0	OTU7702	n	0.00714286	-2.14613	0	-1	0.211268	0	Inf	0.000211475	7.47e-05	0.000143081	0.369501	0.369501	0.0671138	0.014	0.999863	-0.000136787	-0.000197313	k__Fungi	p__Ascomycota	p__Ascomycota	p__Ascomycota	p__Ascomycota	p__Ascomycota	p__Ascomycota	2
621	3	0	OTU7710	n	0.0142857	-1.8451	2	0.322219	0.211268	0	Inf	0.000607728	0.000469017	0.000538373	0.533056	0.533056	0.373361	0.076	0.999861	-0.000138711	-0.000200009	k__Fungi	p__Ascomycota	c_p__Ascomycota	o_c_p__Ascomycota	f_o_c_p__Ascomycota	g_f_o_c_p__Ascomycota	s__Ascomycota_sp_SH183333.07FU	1
622	3	0	OTU7789	n	0.00714286	-2.14613	0	-1	0.211268	0	Inf	0.00167815	0.00165866	0.00166841	0.482878	0.47498	0.482878	0.943	0.999981	-1.95e-05	-2.81e-05	k__Fungi	p__Ascomycota	c__Incertae_sedis	o__Incertae_sedis	f__Pseudeurotiaceae	g__Pseudeurotium	g__Pseudeurotium	1
623	3	0	OTU7839	n	0.00714286	-2.14613	0	-1	0.211268	0	Inf	0.000158261	0.000563272	0.000360766	0.24535	0.0426495	0.24535	0.113	1.0004	0.000405011	0.000584096	k__Fungi	p__Ascomycota	p__Ascomycota	p__Ascomycota	p__Ascomycota	p__Ascomycota	p__Ascomycota	1
624	3	0	OTU7915	n	0.00714286	-2.14613	0	-1	0.211268	0	Inf	0.00173012	0.000644777	0.00118745	0.546377	0.546377	0.147384	0.105	0.998917	-0.00108534	-0.00156396	k__Fungi	p__Basidiomycota	c__Tremellomycetes	o__Tremellales	f__Incertae_sedis	g__Cryptococcus	s__Cryptococcus_victoriae_SH181628.07FU	1
625	4	1	OTU1095	n	0.008	-2.09691	0	-1	0.207692	0	Inf	0.000203835	0.000122084	0.000162959	0.19656	0.19656	0.0642143	0.232	0.999918	-8.18e-05	-0.000117923	k__Fungi	k__Fungi	k__Fungi	k__Fungi	k__Fungi	k__Fungi	k__Fungi	1
626	4	1	OTU1245	n	0.024	-1.61979	2	0.322219	0.207692	0	Inf	0.00412435	0.011231	0.00767769	0.689612	0.191852	0.689612	0.001	1.00708	0.00710668	0.0101747	k__Fungi	p_k__Fungi	c_p_k__Fungi	o_c_p_k__Fungi	f_o_c_p_k__Fungi	g_f_o_c_p_k__Fungi	g__unidentified	3
627	4	1	OTU1316	n	0.008	-2.09691	0	-1	0.207692	0	Inf	0.000292179	0.001034	0.000663091	0.490087	0.0818317	0.490087	0.009	1.00074	0.000741824	0.00106952	k__Fungi	p_k__Fungi	c_p_k__Fungi	o_c_p_k__Fungi	f_o_c_p_k__Fungi	g_f_o_c_p_k__Fungi	g__unidentified	3
628	4	1	OTU1327	n	0.008	-2.09691	0	-1	0.207692	0	Inf	0.0714686	0.0611939	0.0663312	0.538725	0.538725	0.461275	0.071	0.990411	-0.0102747	-0.0139013	k__Fungi	p__Basidiomycota	c__Tremellomycetes	o__Tremellales	f__Incertae_sedis	g__Cryptococcus	s__Cryptococcus_terricola_SH190017.07FU	1
629	4	1	OTU1352	n	0.016	-1.79588	0	-1	0.207692	0	Inf	0.00156956	0.0033906	0.00248008	0.644505	0.226024	0.644505	0.002	1.00182	0.00182104	0.0026207	k__Fungi	k__Fungi	k__Fungi	k__Fungi	k__Fungi	k__Fungi	k__Fungi	3
630	4	1	OTU1482	n	0.024	-1.61979	9	0.959041	0.207692	0	Inf	0.0215282	0.0230342	0.0222812	0.516898	0.483102	0.516898	0.533	1.00147	0.00150601	0.00212536	k__Fungi	p__Zygomycota	c__Incertae_sedis	o__Mortierellales	f__Mortierellaceae	g__Mortierella	s__Mortierella_exigua_SH214063.07FU	1
631	4	1	OTU1513	n	0.008	-2.09691	0	-1	0.207692	0	Inf	0.000101887	0.000299085	0.000200486	0.44754	0.0580801	0.44754	0.004	1.0002	0.000197198	0.00028444	k__Fungi	k__Fungi	k__Fungi	k__Fungi	k__Fungi	k__Fungi	k__Fungi	3
632	4	1	OTU1515	n	0.008	-2.09691	0	-1	0.207692	0	Inf	0.000101847	0.000183374	0.00014261	0.257168	0.0816185	0.257168	0.137	1.00008	8.15e-05	0.000117602	k__Fungi	k__Fungi	k__Fungi	k__Fungi	k__Fungi	k__Fungi	k__Fungi	1
633	4	1	OTU1565	n	0.008	-2.09691	0	-1	0.207692	0	Inf	0.000359897	0.000306041	0.000332969	0.324262	0.324262	0.236347	0.508	0.999946	-5.39e-05	-7.77e-05	Unassignable	Unassignable	Unassignable	Unassignable	Unassignable	Unassignable	Unassignable	1
634	4	1	OTU1706	n	0.008	-2.09691	0	-1	0.207692	0	Inf	0.000848957	0.000964771	0.000906864	0.531927	0.414579	0.531927	0.24	1.00012	0.000115815	0.000166934	k__Fungi	p__Zygomycota	c__Incertae_sedis	o__Mortierellales	f__Mortierellaceae	g__Mortierella	s__Mortierella_sp_SH180117.07FU	1
635	4	1	OTU1722	n	0.016	-1.79588	1	0.0413927	0.207692	0	Inf	0.00357307	0.00390555	0.00373931	0.507308	0.45047	0.507308	0.738	1.00033	0.00033248	0.00047788	k__Fungi	k__Fungi	k__Fungi	k__Fungi	k__Fungi	k__Fungi	k__Fungi	1
636	4	1	OTU1725	n	0.008	-2.09691	0	-1	0.207692	0	Inf	0.00580763	0.0079978	0.00690272	0.579323	0.420677	0.579323	0.156	1.00218	0.00219017	0.00313809	k__Fungi	k__Fungi	k__Fungi	k__Fungi	k__Fungi	k__Fungi	k__Fungi	1
637	4	1	OTU1741	n	0.008	-2.09691	0	-1	0.207692	0	Inf	0.000278522	0.00030616	0.000292341	0.190546	0.190546	0.179532	0.932	1.00003	2.76e-05	3.99e-05	k__Fungi	k__Fungi	k__Fungi	k__Fungi	k__Fungi	k__Fungi	k__Fungi	1
638	4	1	OTU1804	n	0.008	-2.09691	0	-1	0.207692	0	Inf	6.11e-05	6.12e-05	6.12e-05	0.114192	0.114192	0.100082	0.966	1	1.01e-07	1.45e-07	k__Fungi	p__Zygomycota	c__Incertae_sedis	o__Mortierellales	f__Mortierellaceae	g__Mortierella	s__Mortierella_sp_SH180140.07FU	1
639	4	1	OTU1809	n	0.016	-1.79588	21	1.32428	0.207692	0	Inf	0.00482253	0.00618892	0.00550573	0.562044	0.437956	0.562044	0.073	1.00136	0.00136639	0.00196049	k__Fungi	p__Zygomycota	c__Incertae_sedis	o__Mortierellales	f__Mortierellaceae	g__Mortierella	s__Mortierella_sp_SH180117.07FU	1
640	4	1	OTU1817	n	0.016	-1.79588	40	1.60314	0.207692	0	Inf	0.00234928	0.00296192	0.0026556	0.557674	0.442326	0.557674	0.189	1.00061	0.00061264	0.000881512	k__Fungi	p__Zygomycota	c__Incertae_sedis	o__Mortierellales	f__Mortierellaceae	g__Mortierella	g__Mortierella	1
641	4	1	OTU1868	n	0.008	-2.09691	0	-1	0.207692	0	Inf	0.000298847	6.79e-05	0.000183392	0.209514	0.209514	0.0370448	0.202	0.999769	-0.000230909	-0.000333071	k__Fungi	p__Glomeromycota	c__Glomeromycetes	o__Glomerales	f__Claroideoglomeraceae	g_f__Claroideoglomeraceae	s__Claroideoglomeraceae_sp_SH206039.07FU	1
642	4	1	OTU1886	n	0.016	-1.79588	0.533333	-0.198368	0.207692	0	Inf	0.0060154	0.00525891	0.00563715	0.533549	0.533549	0.466451	0.513	0.999248	-0.000756489	-0.00108526	k__Fungi	p__Zygomycota	c__Incertae_sedis	o__Mortierellales	f__Mortierellaceae	g__Mortierella	g__Mortierella	1
643	4	1	OTU1916	c	0.056	-1.25181	77.0667	1.88743	0.207692	0	Inf	0.0281877	0.036622	0.0324049	0.56507	0.43493	0.56507	0.022	1.0082	0.00843433	0.0117863	k__Fungi	p__Zygomycota	c__Incertae_sedis	o__Mortierellales	f__Mortierellaceae	g__Mortierella	g__Mortierella	5
644	4	1	OTU2000	n	0.04	-1.39794	20.6	1.31597	0.207692	0	Inf	0.0141441	0.0168819	0.015513	0.544121	0.455879	0.544121	0.247	1.0027	0.00273779	0.00388945	k__Fungi	p__Zygomycota	c__Incertae_sedis	o__Mortierellales	f__Mortierellaceae	g__Mortierella	s__Mortierella_sp_SH180140.07FU	1
645	4	1	OTU2007	n	0.016	-1.79588	0	-1	0.207692	0	Inf	0.00342314	0.00350475	0.00346394	0.50589	0.479992	0.50589	0.771	1.00008	8.16e-05	0.000117334	k__Fungi	p__Zygomycota	c__Incertae_sedis	o__Mortierellales	f__Mortierellaceae	g__Mortierella	g__Mortierella	1
646	4	1	OTU2017	n	0.032	-1.49485	9.4	0.977724	0.207692	0	Inf	0.00161547	0.00222163	0.00191855	0.578986	0.421014	0.578986	0.03	1.00061	0.000606156	0.000872824	k__Fungi	p__Zygomycota	c__Incertae_sedis	o__Mortierellales	f__Mortierellaceae	g__Mortierella	g__Mortierella	3
647	4	1	OTU2044	n	0.016	-1.79588	1	0.0413927	0.207692	0	Inf	0.000353473	0.000272144	0.000312808	0.285857	0.274428	0.285857	0.99	0.999919	-8.13e-05	-0.000117298	k__Fungi	p__Chytridiomycota	c__Monoblepharidomycetes	c__Monoblepharidomycetes	c__Monoblepharidomycetes	c__Monoblepharidomycetes	c__Monoblepharidomycetes	1
648	4	1	OTU2243	n	0.008	-2.09691	0	-1	0.207692	0	Inf	0.0043385	0.00652355	0.00543102	0.583422	0.376594	0.583422	0.198	1.00218	0.00218505	0.00313533	k__Fungi	p__Chytridiomycota	p__Chytridiomycota	p__Chytridiomycota	p__Chytridiomycota	p__Chytridiomycota	p__Chytridiomycota	1
649	4	1	OTU2250	n	0.008	-2.09691	0	-1	0.207692	0	Inf	0.000163162	0.000169925	0.000166544	0.174909	0.167948	0.174909	0.946	1.00001	6.76e-06	9.76e-06	k__Fungi	p__Chytridiomycota	c__Monoblepharidomycetes	c__Monoblepharidomycetes	c__Monoblepharidomycetes	c__Monoblepharidomycetes	c__Monoblepharidomycetes	1
650	4	1	OTU2331	c	0.016	-1.79588	5.33333	0.735066	0.207692	0	Inf	0.0286248	0.0409421	0.0347834	0.588528	0.411472	0.588528	0.001	1.01197	0.0123173	0.0171729	k__Fungi	p__Zygomycota	c__Incertae_sedis	o__Mortierellales	f__Mortierellaceae	f__Mortierellaceae	f__Mortierellaceae	5
651	4	1	OTU2503	n	0.008	-2.09691	0	-1	0.207692	0	Inf	0.000251237	0.000272093	0.000261665	0.205746	0.205746	0.193115	0.962	1.00002	2.09e-05	3.01e-05	k__Fungi	p__Chytridiomycota	c_p__Chytridiomycota	o_c_p__Chytridiomycota	f_o_c_p__Chytridiomycota	g_f_o_c_p__Chytridiomycota	s__Chytridiomycota_sp_SH005882.07FU	1
652	4	1	OTU2516	n	0.008	-2.09691	0	-1	0.207692	0	Inf	0.000937057	0.000808527	0.000872792	0.38344	0.38344	0.317612	0.704	0.999872	-0.00012853	-0.000185268	k__Fungi	p__Glomeromycota	c__Glomeromycetes	o__Paraglomerales	o__Paraglomerales	o__Paraglomerales	o__Paraglomerales	1
653	4	1	OTU2561	n	0.008	-2.09691	0	-1	0.207692	0	Inf	0.00143329	0.00206593	0.00174961	0.489187	0.327682	0.489187	0.278	1.00063	0.000632643	0.000911116	k__Fungi	p__Glomeromycota	c__Glomeromycetes	o__Paraglomerales	o__Paraglomerales	o__Paraglomerales	o__Paraglomerales	1
654	4	1	OTU2590	n	0.008	-2.09691	0	-1	0.207692	0	Inf	0.000394218	0.000278362	0.00033629	0.150719	0.150719	0.141899	0.972	0.999884	-0.000115857	-0.00016709	k__Fungi	p__Glomeromycota	c__Glomeromycetes	o__Glomerales	f__Claroideoglomeraceae	g_f__Claroideoglomeraceae	s__Claroideoglomeraceae_sp_SH206039.07FU	1
655	4	1	OTU2643	n	0.04	-1.39794	42	1.62428	0.207692	0	Inf	0.00236854	0.00230237	0.00233545	0.450667	0.449131	0.450667	0.985	0.999934	-6.62e-05	-9.52e-05	k__Fungi	p__Glomeromycota	c__Glomeromycetes	o__Glomerales	f__Claroideoglomeraceae	g__Claroideoglomus	g__Claroideoglomus	1
656	4	1	OTU2677	n	0.008	-2.09691	0	-1	0.207692	0	Inf	0.000672638	0.000612384	0.000642511	0.358934	0.358934	0.313165	0.723	0.99994	-6.03e-05	-8.69e-05	k__Fungi	p__Glomeromycota	c__Glomeromycetes	o__Paraglomerales	o__Paraglomerales	o__Paraglomerales	o__Paraglomerales	1
657	4	1	OTU2695	n	0.008	-2.09691	0	-1	0.207692	0	Inf	0.00410292	0.00275402	0.00342847	0.59836	0.59836	0.40164	0.018	0.998657	-0.0013489	-0.00193941	k__Fungi	p__Basidiomycota	c__Tremellomycetes	o__Tremellales	f__Incertae_sedis	g__Cryptococcus	g__Cryptococcus	2
658	4	1	OTU2701	n	0.008	-2.09691	0	-1	0.207692	0	Inf	0.000210645	0.000170003	0.000190324	0.189732	0.189732	0.114844	0.557	0.999959	-4.06e-05	-5.86e-05	k__Fungi	k__Fungi	k__Fungi	k__Fungi	k__Fungi	k__Fungi	k__Fungi	1
659	4	1	OTU2775	n	0.024	-1.61979	4.5	0.662758	0.207692	0	Inf	0.00155365	0.00194323	0.00174844	0.492195	0.30466	0.492195	0.166	1.00039	0.000389577	0.00056106	k__Fungi	p__Glomeromycota	c__Glomeromycetes	o__Glomerales	f__Claroideoglomeraceae	g__Claroideoglomus	s__Claroideoglomus_sp_SH021559.07FU	1
660	4	1	OTU2820	n	0.008	-2.09691	0	-1	0.207692	0	Inf	0.00069176	0.000407549	0.000549655	0.305644	0.305644	0.211847	0.779	0.999716	-0.000284211	-0.000409804	k__Fungi	p__Glomeromycota	c__Glomeromycetes	o__Glomerales	f__Claroideoglomeraceae	g__Claroideoglomus	s__Claroideoglomus_sp_SH021559.07FU	1
661	4	1	OTU2821	n	0.008	-2.09691	0	-1	0.207692	0	Inf	0.000346332	0.000244752	0.000295542	0.334815	0.334815	0.165629	0.212	0.999898	-0.00010158	-0.000146505	k__Fungi	p__Basidiomycota	c__Tremellomycetes	c__Tremellomycetes	c__Tremellomycetes	c__Tremellomycetes	c__Tremellomycetes	1
662	4	1	OTU2911	n	0.008	-2.09691	0	-1	0.207692	0	Inf	0.000523219	0.000265043	0.000394131	0.417222	0.417222	0.182529	0.123	0.999742	-0.000258176	-0.000372322	k__Fungi	p__Glomeromycota	c__Glomeromycetes	o__Glomerales	o__Glomerales	o__Glomerales	o__Glomerales	1
663	4	1	OTU2923	n	0.016	-1.79588	0	-1	0.207692	0	Inf	0.00162172	0.00153578	0.00157875	0.389113	0.366863	0.389113	0.923	0.999914	-8.59e-05	-0.00012379	k__Fungi	p__Glomeromycota	c__Glomeromycetes	o__Glomerales	f__Claroideoglomeraceae	g__Claroideoglomus	g__Claroideoglomus	1
664	4	1	OTU294	n	0.008	-2.09691	0	-1	0.207692	0	Inf	8.83e-05	0.000101927	9.51e-05	0.153109	0.132605	0.153109	0.894	1.00001	1.36e-05	1.97e-05	k__Fungi	k__Fungi	k__Fungi	k__Fungi	k__Fungi	k__Fungi	k__Fungi	1
665	4	1	OTU2970	n	0.008	-2.09691	0	-1	0.207692	0	Inf	0.000733018	0.000448744	0.000590881	0.318999	0.318999	0.216985	0.598	0.999716	-0.000284274	-0.000409879	k__Fungi	p__Glomeromycota	c__Glomeromycetes	o__Glomerales	f__Claroideoglomeraceae	g__Claroideoglomus	s__Claroideoglomus_sp_SH021559.07FU	1
666	4	1	OTU298	n	0.008	-2.09691	0	-1	0.207692	0	Inf	0.000169793	8.15e-05	0.000125657	0.231641	0.231641	0.0741439	0.21	0.999912	-8.83e-05	-0.000127334	k__Fungi	k__Fungi	k__Fungi	k__Fungi	k__Fungi	k__Fungi	k__Fungi	1
667	4	1	OTU3094	n	0.008	-2.09691	0	-1	0.207692	0	Inf	6.79e-05	2.04e-05	4.42e-05	0.175812	0.175812	0.0197849	0.126	0.999952	-4.75e-05	-6.86e-05	k__Fungi	p__Glomeromycota	c__Glomeromycetes	o__Glomerales	f__Claroideoglomeraceae	g__Claroideoglomus	g__Claroideoglomus	1
668	4	1	OTU3102	n	0.008	-2.09691	0	-1	0.207692	0	Inf	0.000149461	0.000129157	0.000139309	0.229902	0.229902	0.145691	0.51	0.99998	-2.03e-05	-2.93e-05	k__Fungi	k__Fungi	k__Fungi	k__Fungi	k__Fungi	k__Fungi	k__Fungi	1
669	4	1	OTU3154	n	0.04	-1.39794	71.8333	1.85693	0.207692	0	Inf	0.0044255	0.00392479	0.00417515	0.514839	0.514839	0.470019	0.812	0.999501	-0.000500707	-0.000719364	k__Fungi	p__Glomeromycota	c__Glomeromycetes	o__Glomerales	f__Claroideoglomeraceae	g__Claroideoglomus	g__Claroideoglomus	1
670	4	1	OTU3185	n	0.008	-2.09691	0	-1	0.207692	0	Inf	0.00108565	0.000571435	0.000828545	0.236463	0.224625	0.236463	1	0.999486	-0.00051422	-0.000741248	k__Fungi	k__Fungi	k__Fungi	k__Fungi	k__Fungi	k__Fungi	k__Fungi	1
671	4	1	OTU3361	n	0.008	-2.09691	0	-1	0.207692	0	Inf	0.0690076	0.0781741	0.0735909	0.53114	0.46886	0.53114	0.295	1.00857	0.00916647	0.012318	k__Fungi	p__Ascomycota	p__Ascomycota	p__Ascomycota	p__Ascomycota	p__Ascomycota	p__Ascomycota	1
672	4	1	OTU3425	n	0.008	-2.09691	0	-1	0.207692	0	Inf	0.000115432	4.75e-05	8.15e-05	0.182147	0.182147	0.0416644	0.18	0.999932	-6.79e-05	-9.8e-05	k__Fungi	k__Fungi	k__Fungi	k__Fungi	k__Fungi	k__Fungi	k__Fungi	1
673	4	1	OTU3842	n	0.008	-2.09691	0	-1	0.207692	0	Inf	0.000237564	0.000101951	0.000169758	0.339862	0.339862	0.0857956	0.039	0.999864	-0.000135613	-0.000195615	k__Fungi	k__Fungi	k__Fungi	k__Fungi	k__Fungi	k__Fungi	k__Fungi	2
674	4	1	OTU3875	n	0.008	-2.09691	0	-1	0.207692	0	Inf	8.82e-05	0.000101928	9.51e-05	0.183791	0.14581	0.183791	0.733	1.00001	1.37e-05	1.98e-05	k__Fungi	p__Basidiomycota	c__Microbotryomycetes	o__Leucosporidiales	f_o__Leucosporidiales	g_f_o__Leucosporidiales	s__Leucosporidiales_sp_SH193770.07FU	1
675	4	1	OTU3967	n	0.008	-2.09691	0	-1	0.207692	0	Inf	0.0025409	0.00667316	0.00460703	0.724237	0.228489	0.724237	0.001	1.00412	0.00413226	0.00593427	k__Fungi	k__Fungi	k__Fungi	k__Fungi	k__Fungi	k__Fungi	k__Fungi	3
676	4	1	OTU3976	n	0.016	-1.79588	1	0.0413927	0.207692	0	Inf	0.00374207	0.00284982	0.00329595	0.567678	0.567678	0.432322	0.062	0.999111	-0.000892253	-0.00128302	k__Fungi	p__Basidiomycota	c__Tremellomycetes	o__Trichosporonales	f__Trichosporonaceae	g__Trichosporon	g__Trichosporon	1
677	4	1	OTU4032	n	0.016	-1.79588	1	0.0413927	0.207692	0	Inf	0.000258208	0.000285393	0.000271801	0.217141	0.217141	0.195002	0.876	1.00003	2.72e-05	3.92e-05	k__Fungi	p__Basidiomycota	c__Microbotryomycetes	o__Sporidiobolales	f__Incertae_sedis	g__Rhodotorula	s__Rhodotorula_sp_SH021490.07FU	1
678	4	1	OTU4096	n	0.008	-2.09691	0	-1	0.207692	0	Inf	0.000740638	0.000543694	0.000642166	0.411908	0.411908	0.302377	0.452	0.999803	-0.000196944	-0.000283948	k__Fungi	p__Basidiomycota	c__Agaricomycetes	o__Agaricales	f_o__Agaricales	g_f_o__Agaricales	g__unidentified	1
679	4	1	OTU4205	n	0.008	-2.09691	0	-1	0.207692	0	Inf	8.15e-05	5.45e-05	6.8e-05	0.154117	0.154117	0.0686836	0.473	0.999973	-2.7e-05	-3.9e-05	k__Fungi	p__Basidiomycota	c__Agaricomycetes	o__Agaricales	f__Psathyrellaceae	g_f__Psathyrellaceae	s__Psathyrellaceae_sp_SH219038.07FU	1
680	4	1	OTU4509	n	0.008	-2.09691	0	-1	0.207692	0	Inf	0.00268783	0.00207999	0.00238391	0.354353	0.354353	0.211896	0.401	0.999394	-0.000607834	-0.000874834	k__Fungi	p__Ascomycota	c__Eurotiomycetes	o__Chaetothyriales	f__Herpotrichiellaceae	g__Exophiala	s__Exophiala_opportunistica_SH197647.07FU	1
681	4	1	OTU4601	n	0.008	-2.09691	0	-1	0.207692	0	Inf	0.000149474	0.000204226	0.00017685	0.263954	0.132818	0.263954	0.272	1.00005	5.48e-05	7.9e-05	k__Fungi	k__Fungi	k__Fungi	k__Fungi	k__Fungi	k__Fungi	k__Fungi	1
682	4	1	OTU4657	n	0.008	-2.09691	0	-1	0.207692	0	Inf	0.000244428	0.000387192	0.00031581	0.420353	0.187964	0.420353	0.105	1.00014	0.000142764	0.0002059	k__Fungi	p__Glomeromycota	c__Glomeromycetes	o__Archaeosporales	f_o__Archaeosporales	g_f_o__Archaeosporales	s__Archaeosporales_sp_SH029483.07FU	1
683	4	1	OTU4716	n	0.048	-1.31876	66.5	1.82347	0.207692	0	Inf	0.00730571	0.0122808	0.00979328	0.627004	0.362339	0.627004	0.024	1.00494	0.00497513	0.007108	k__Fungi	p__Glomeromycota	c__Glomeromycetes	o__Archaeosporales	f_o__Archaeosporales	g_f_o__Archaeosporales	s__Archaeosporales_sp_SH217164.07FU	3
684	4	1	OTU4720	n	0.008	-2.09691	0	-1	0.207692	0	Inf	0.00197568	0.00304527	0.00251047	0.589184	0.292305	0.589184	0.016	1.00107	0.00106959	0.00153923	k__Fungi	p__Glomeromycota	c__Glomeromycetes	o__Archaeosporales	o__Archaeosporales	o__Archaeosporales	o__Archaeosporales	3
685	4	1	OTU4810	n	0.008	-2.09691	0	-1	0.207692	0	Inf	0.000434754	0.000333098	0.000383926	0.307363	0.307363	0.2231	0.572	0.999898	-0.000101656	-0.000146602	k__Fungi	p_k__Fungi	c_p_k__Fungi	o_c_p_k__Fungi	f_o_c_p_k__Fungi	g_f_o_c_p_k__Fungi	s__Fungi_sp_SH193469.07FU	1
686	4	1	OTU4831	n	0.008	-2.09691	0	-1	0.207692	0	Inf	0.00043493	0.000244826	0.000339878	0.438743	0.438743	0.164648	0.069	0.99981	-0.000190105	-0.00027417	k__Fungi	p__Ascomycota	c__Eurotiomycetes	o__Chaetothyriales	f__Herpotrichiellaceae	f__Herpotrichiellaceae	f__Herpotrichiellaceae	1
687	4	1	OTU4843	n	0.008	-2.09691	0	-1	0.207692	0	Inf	0.000197035	0.000122282	0.000159658	0.158671	0.158671	0.0984723	0.584	0.999925	-7.48e-05	-0.000107829	k__Fungi	p__Basidiomycota	c__Tremellomycetes	c__Tremellomycetes	c__Tremellomycetes	c__Tremellomycetes	c__Tremellomycetes	1
688	4	1	OTU4991	n	0.016	-1.79588	21	1.32428	0.207692	0	Inf	0.00250649	0.00140716	0.00195683	0.603851	0.603851	0.339006	0.03	0.998903	-0.00109933	-0.0015829	k__Fungi	p__Glomeromycota	c__Glomeromycetes	o__Glomerales	f__Glomeraceae	g_f__Glomeraceae	g__unidentified	2
689	4	1	OTU5089	n	0.008	-2.09691	0	-1	0.207692	0	Inf	0.000461758	0.000387479	0.000424619	0.170887	0.170887	0.117326	0.689	0.999926	-7.43e-05	-0.000107115	k__Fungi	p__Basidiomycota	c__Agaricomycetes	o__Sebacinales	o__Sebacinales	o__Sebacinales	o__Sebacinales	1
690	4	1	OTU5107	n	0.008	-2.09691	0	-1	0.207692	0	Inf	0.000937498	0.00081687	0.000877184	0.366432	0.366432	0.212855	0.281	0.999879	-0.000120628	-0.000173877	k__Fungi	p__Ascomycota	c__Sordariomycetes	o__Hypocreales	f__Clavicipitaceae	g__Metarhizium	s__Metarhizium_marquandii_SH217935.07FU	1
691	4	1	OTU5218	n	0.008	-2.09691	0	-1	0.207692	0	Inf	0.000190229	8.83e-05	0.000139254	0.214666	0.214666	0.0362252	0.069	0.999898	-0.00010195	-0.000147063	k__Fungi	p__Basidiomycota	c__Agaricomycetes	o__Sebacinales	f__Sebacinales_Group_B	g_f__Sebacinales_Group_B	s__Sebacinales_Group_B_sp_SH104899.07FU	1
692	4	1	OTU5305	n	0.016	-1.79588	1	0.0413927	0.207692	0	Inf	0.000421251	0.000360448	0.000390849	0.355713	0.292541	0.355713	0.694	0.999939	-6.08e-05	-8.77e-05	k__Fungi	p__Ascomycota	c__Sordariomycetes	o__Hypocreales	f_o__Hypocreales	g_f_o__Hypocreales	s__Hypocreales_sp_SH213541.07FU	1
693	4	1	OTU5398	n	0.008	-2.09691	0	-1	0.207692	0	Inf	0.00247258	0.00269291	0.00258275	0.506432	0.437644	0.506432	0.503	1.00022	0.000220332	0.000317052	k__Fungi	p__Ascomycota	c__Sordariomycetes	o__Hypocreales	o__Hypocreales	o__Hypocreales	o__Hypocreales	1
694	4	1	OTU540	n	0.008	-2.09691	0	-1	0.207692	0	Inf	0.000149384	0.000224743	0.000187063	0.223122	0.136898	0.223122	0.501	1.00008	7.54e-05	0.0001087	k__Protista	p__Cercozoa	c_p__Cercozoa	o_c_p__Cercozoa	f_o_c_p__Cercozoa	g_f_o_c_p__Cercozoa	g__unidentified	1
695	4	1	OTU5616	n	0.008	-2.09691	0	-1	0.207692	0	Inf	0.00123616	0.000979378	0.00110777	0.510125	0.510125	0.40416	0.287	0.999744	-0.000256778	-0.000370043	k__Fungi	p__Ascomycota	c__Sordariomycetes	o_c__Sordariomycetes	f_o_c__Sordariomycetes	g_f_o_c__Sordariomycetes	s__Sordariomycetes_sp_SH190979.07FU	1
696	4	1	OTU5725	n	0.008	-2.09691	0	-1	0.207692	0	Inf	7.47e-05	6.8e-05	7.13e-05	0.134582	0.134582	0.122561	1	0.999993	-6.67e-06	-9.62e-06	k__Fungi	p__Basidiomycota	c__Tremellomycetes	o__Trichosporonales	f__Trichosporonaceae	g__Trichosporon	g__Trichosporon	1
697	4	1	OTU5849	n	0.008	-2.09691	0	-1	0.207692	0	Inf	0.00074054	0.000503872	0.000622206	0.357055	0.357055	0.196669	0.293	0.999764	-0.000236668	-0.000341227	k__Fungi	p__Ascomycota	c__Eurotiomycetes	c__Eurotiomycetes	c__Eurotiomycetes	c__Eurotiomycetes	c__Eurotiomycetes	1
698	4	1	OTU5865	n	0.008	-2.09691	0	-1	0.207692	0	Inf	0.0180087	0.0142326	0.0161206	0.55856	0.55856	0.44144	0.275	0.996291	-0.00377609	-0.00536132	k__Fungi	p__Basidiomycota	c__Tremellomycetes	o__Trichosporonales	f__Trichosporonaceae	g__Trichosporon	g__Trichosporon	1
699	4	1	OTU5881	n	0.008	-2.09691	0	-1	0.207692	0	Inf	0.00158992	0.000217383	0.00090365	0.477562	0.477562	0.0446756	0.018	0.99863	-0.00137253	-0.00197836	k__Fungi	p__Ascomycota	c__Sordariomycetes	o__Hypocreales	f__Bionectriaceae	f__Bionectriaceae	f__Bionectriaceae	2
700	4	1	OTU5918	n	0.016	-1.79588	1	0.0413927	0.207692	0	Inf	0.00114121	0.000231185	0.000686196	0.570203	0.570203	0.105885	0.01	0.999091	-0.000910022	-0.00131198	k__Fungi	p__Ascomycota	c__Sordariomycetes	o__Hypocreales	f__Bionectriaceae	f__Bionectriaceae	f__Bionectriaceae	2
701	4	1	OTU5932	n	0.008	-2.09691	0	-1	0.207692	0	Inf	0.000380366	4.76e-05	0.000213972	0.457109	0.457109	0.0222353	0.001	0.999667	-0.000332789	-0.000480011	k__Fungi	p__Ascomycota	c__Sordariomycetes	o__Hypocreales	f__Bionectriaceae	f__Bionectriaceae	f__Bionectriaceae	2
702	4	1	OTU5965	n	0.024	-1.61979	5	0.70757	0.207692	0	Inf	0.00135211	0.00114248	0.0012473	0.52653	0.52653	0.392558	0.146	0.999791	-0.000209626	-0.00030205	k__Fungi	p__Ascomycota	c__Sordariomycetes	o__Hypocreales	f__Incertae_sedis	g__Ilyonectria	g__Ilyonectria	1
703	4	1	OTU6025	n	0.008	-2.09691	0	-1	0.207692	0	Inf	0.00466597	0.0031477	0.00390684	0.580093	0.580093	0.402846	0.093	0.998489	-0.00151826	-0.00218187	k__Fungi	p__Ascomycota	c__Sordariomycetes	o__Hypocreales	f__Nectriaceae	f__Nectriaceae	f__Nectriaceae	1
704	4	1	OTU6056	n	0.008	-2.09691	0	-1	0.207692	0	Inf	0.00015619	0.000102011	0.000129101	0.241966	0.241966	0.135458	0.398	0.999946	-5.42e-05	-7.82e-05	k__Fungi	p__Ascomycota	c__Pezizomycetes	o__Pezizales	f__Pyronemataceae	g__Scutellinia	g__Scutellinia	1
705	4	1	OTU6072	n	0.008	-2.09691	0	-1	0.207692	0	Inf	0.00101898	0.000850278	0.000934629	0.498401	0.498401	0.389892	0.279	0.999831	-0.000168703	-0.000243159	k__Fungi	p__Ascomycota	c__Sordariomycetes	o__Hypocreales	f__Incertae_sedis	g__Ilyonectria	g__Ilyonectria	1
706	4	1	OTU611	n	0.056	-1.25181	87.2333	1.94118	0.207692	0	Inf	0.0155713	0.0148553	0.0152133	0.511766	0.511766	0.488234	0.739	0.999295	-0.000716024	-0.00101753	k__Fungi	p__Zygomycota	c__Incertae_sedis	o__Mortierellales	f_o__Mortierellales	g_f_o__Mortierellales	s__Mortierellales_sp_SH217612.07FU	1
707	4	1	OTU6171	n	0.008	-2.09691	0	-1	0.207692	0	Inf	0.00146714	0.00127811	0.00137263	0.53443	0.53443	0.46557	0.315	0.999811	-0.000189037	-0.000272349	k__Fungi	p__Ascomycota	c__Pezizomycetes	o__Pezizales	f__Pyronemataceae	g__Scutellinia	s__Scutellinia_scutellata_SH215678.07FU	1
708	4	1	OTU6192	n	0.008	-2.09691	0	-1	0.207692	0	Inf	0.000638455	0.000516348	0.000577402	0.489684	0.489684	0.357705	0.24	0.999878	-0.000122107	-0.000176062	k__Fungi	p__Ascomycota	c__Pezizomycetes	o__Pezizales	f__Pyronemataceae	g__Scutellinia	s__Scutellinia_scutellata_SH215678.07FU	1
709	4	1	OTU6198	n	0.008	-2.09691	0	-1	0.207692	0	Inf	0.0464119	0.0493812	0.0478965	0.515499	0.484501	0.515499	0.667	1.00284	0.00296936	0.00408808	k__Fungi	p__Ascomycota	c__Pezizomycetes	o__Pezizales	f__Pyronemataceae	g__Scutellinia	s__Scutellinia_scutellata_SH215678.07FU	1
710	4	1	OTU6345	n	0.008	-2.09691	0	-1	0.207692	0	Inf	0.00721355	0.00716638	0.00718996	0.49836	0.487308	0.49836	0.901	0.999953	-4.72e-05	-6.76e-05	k__Fungi	p__Ascomycota	c__Sordariomycetes	o__Hypocreales	f__Incertae_sedis	g__Ilyonectria	g__Ilyonectria	1
711	4	1	OTU6349	n	0.008	-2.09691	0	-1	0.207692	0	Inf	0.000264877	0.00031255	0.000288713	0.371163	0.24902	0.371163	0.344	1.00005	4.77e-05	6.88e-05	k__Fungi	p__Ascomycota	c__Pezizomycetes	o__Pezizales	f__Pyronemataceae	g__Scutellinia	s__Scutellinia_scutellata_SH215678.07FU	1
712	4	1	OTU6391	d	0.016	-1.79588	6	0.78533	0.207692	0	Inf	0.0341312	0.0130259	0.0235785	0.703097	0.703097	0.252547	0.001	0.979591	-0.0211053	-0.0297482	k__Fungi	k__Fungi	k__Fungi	k__Fungi	k__Fungi	k__Fungi	k__Fungi	4
713	4	1	OTU6405	n	0.016	-1.79588	1	0.0413927	0.207692	0	Inf	0.00381026	0.00385476	0.00383251	0.502902	0.497098	0.502902	0.908	1.00004	4.45e-05	6.39e-05	k__Fungi	p__Ascomycota	c__Pezizomycetes	o__Pezizales	f__Pyronemataceae	g__Scutellinia	s__Scutellinia_scutellata_SH215678.07FU	1
714	4	1	OTU6411	n	0.008	-2.09691	0	-1	0.207692	0	Inf	0.000373617	0.000149558	0.000261588	0.387673	0.387673	0.0980113	0.024	0.999776	-0.000224059	-0.000323164	k__Fungi	p__Ascomycota	c__Dothideomycetes	o__Pleosporales	f_o__Pleosporales	g_f_o__Pleosporales	s__Pleosporales_sp_SH186988.07FU	2
715	4	1	OTU6417	n	0.016	-1.79588	0	-1	0.207692	0	Inf	0.00106668	0.00202338	0.00154503	0.392882	0.17753	0.392882	0.303	1.00096	0.000956699	0.00137809	k__Fungi	p__Ascomycota	c__Dothideomycetes	o__Pleosporales	f_o__Pleosporales	g_f_o__Pleosporales	s__Pleosporales_sp_SH204047.07FU	1
716	4	1	OTU6500	n	0.008	-2.09691	0	-1	0.207692	0	Inf	0.000163119	0.00016296	0.000163039	0.142787	0.114341	0.142787	0.817	1	-1.59e-07	-2.29e-07	k__Fungi	p__Ascomycota	p__Ascomycota	p__Ascomycota	p__Ascomycota	p__Ascomycota	p__Ascomycota	1
717	4	1	OTU6544	n	0.024	-1.61979	3	0.491362	0.207692	0	Inf	0.00171212	0.0017263	0.00171921	0.487718	0.48371	0.487718	0.971	1.00001	1.42e-05	2.04e-05	k__Fungi	p__Ascomycota	c__Sordariomycetes	o__Sordariales	f__Chaetomiaceae	f__Chaetomiaceae	f__Chaetomiaceae	1
718	4	1	OTU6563	n	0.008	-2.09691	0	-1	0.207692	0	Inf	0.00200322	0.00197967	0.00199144	0.474215	0.474215	0.454441	0.841	0.999977	-2.35e-05	-3.39e-05	k__Fungi	p__Ascomycota	c__Sordariomycetes	o__Coniochaetales	f__Coniochaetaceae	f__Coniochaetaceae	f__Coniochaetaceae	1
719	4	1	OTU6587	n	0.008	-2.09691	0	-1	0.207692	0	Inf	0.0068401	0.0052095	0.0060248	0.324378	0.324378	0.284108	0.803	0.99838	-0.0016306	-0.00233837	k__Fungi	p__Ascomycota	c__Dothideomycetes	o__Pleosporales	f_o__Pleosporales	g_f_o__Pleosporales	s__Pleosporales_sp_SH199605.07FU	1
720	4	1	OTU6811	n	0.008	-2.09691	0	-1	0.207692	0	Inf	0.00027182	0.000706635	0.000489227	0.412683	0.0952475	0.412683	0.028	1.00043	0.000434815	0.000626999	k__Fungi	p__Ascomycota	p__Ascomycota	p__Ascomycota	p__Ascomycota	p__Ascomycota	p__Ascomycota	3
721	4	1	OTU6815	n	0.008	-2.09691	0	-1	0.207692	0	Inf	0.000251265	8.86e-05	0.000169921	0.337993	0.337993	0.0372344	0.014	0.999837	-0.000162689	-0.00023467	k__Fungi	k__Fungi	k__Fungi	k__Fungi	k__Fungi	k__Fungi	k__Fungi	2
722	4	1	OTU6983	n	0.008	-2.09691	0	-1	0.207692	0	Inf	0.000312488	0.000510218	0.000411353	0.354383	0.195341	0.354383	0.263	1.0002	0.000197731	0.000285148	k__Fungi	p__Ascomycota	p__Ascomycota	p__Ascomycota	p__Ascomycota	p__Ascomycota	p__Ascomycota	1
723	4	1	OTU7	n	0.008	-2.09691	0	-1	0.207692	0	Inf	0.00154211	0.00663186	0.00408699	0.788157	0.113197	0.788157	0.001	1.00508	0.00508974	0.00731308	k__Fungi	k__Fungi	k__Fungi	k__Fungi	k__Fungi	k__Fungi	k__Fungi	3
724	4	1	OTU7029	n	0.008	-2.09691	0	-1	0.207692	0	Inf	0.000475793	0.000517209	0.000496501	0.232728	0.232728	0.223223	0.937	1.00004	4.14e-05	5.97e-05	k__Fungi	k__Fungi	k__Fungi	k__Fungi	k__Fungi	k__Fungi	k__Fungi	1
725	4	1	OTU7043	n	0.008	-2.09691	0	-1	0.207692	0	Inf	0.0114567	0.0156837	0.0135702	0.495318	0.373885	0.495318	0.607	1.00418	0.00422693	0.00601653	k__Fungi	p__Ascomycota	c__Dothideomycetes	o__Pleosporales	f__Incertae_sedis	f__Incertae_sedis	f__Incertae_sedis	1
726	4	1	OTU7045	n	0.008	-2.09691	0	-1	0.207692	0	Inf	0.000258124	0.000245019	0.000251572	0.322472	0.322472	0.292186	0.822	0.999987	-1.31e-05	-1.89e-05	k__Fungi	p__Ascomycota	c__Sordariomycetes	o__Sordariales	f__Lasiosphaeriaceae	g__Podospora	s__Podospora_sp_SH192696.07FU	1
727	4	1	OTU7063	n	0.008	-2.09691	0	-1	0.207692	0	Inf	0.00409519	0.00374609	0.00392064	0.522261	0.522261	0.477739	0.533	0.999652	-0.000349103	-0.000501682	k__Fungi	p__Ascomycota	c__Sordariomycetes	o__Sordariales	f__Lasiosphaeriaceae	g__Apodus	s__Apodus_deciduus_SH193385.07FU	1
728	4	1	OTU7085	n	0.016	-1.79588	4	0.612784	0.207692	0	Inf	0.00607155	0.00296594	0.00451874	0.671818	0.671818	0.309428	0.003	0.996913	-0.00310561	-0.0044603	k__Fungi	p__Ascomycota	c__Dothideomycetes	o__Capnodiales	o__Capnodiales	o__Capnodiales	o__Capnodiales	2
729	4	1	OTU7107	n	0.016	-1.79588	1	0.0413927	0.207692	0	Inf	0.00371753	0.00889054	0.00630403	0.564117	0.21061	0.564117	0.114	1.00515	0.005173	0.00741633	k__Fungi	p__Ascomycota	c__Leotiomycetes	o__Helotiales	f__Helotiaceae	g__Articulospora	s__Articulospora_sp_SH003728.07FU	1
730	4	1	OTU7139	n	0.008	-2.09691	0	-1	0.207692	0	Inf	0.00257472	0.00231909	0.0024469	0.526118	0.526118	0.473882	0.325	0.999745	-0.000255636	-0.000367905	k__Fungi	p__Ascomycota	c_p__Ascomycota	o_c_p__Ascomycota	f_o_c_p__Ascomycota	g_f_o_c_p__Ascomycota	s__Ascomycota_sp_SH198656.07FU	1
731	4	1	OTU7144	n	0.008	-2.09691	0	-1	0.207692	0	Inf	0.000271691	0.000238219	0.000254955	0.304469	0.304469	0.253611	0.686	0.999967	-3.35e-05	-4.83e-05	k__Fungi	p__Ascomycota	c__Sordariomycetes	o__Sordariales	f__Lasiosphaeriaceae	g_f__Lasiosphaeriaceae	s__Lasiosphaeriaceae_sp_SH204954.07FU	1
732	4	1	OTU7145	n	0.008	-2.09691	0	-1	0.207692	0	Inf	0.0026176	0.00394402	0.00328081	0.309124	0.136775	0.309124	0.388	1.00132	0.00132642	0.00190735	k__Fungi	k__Fungi	k__Fungi	k__Fungi	k__Fungi	k__Fungi	k__Fungi	1
733	4	1	OTU7152	n	0.008	-2.09691	0	-1	0.207692	0	Inf	7.46e-05	0.000122446	9.85e-05	0.177521	0.0865543	0.177521	0.382	1.00005	4.78e-05	6.9e-05	k__Fungi	p__Ascomycota	c__Leotiomycetes	o__Helotiales	f__Helotiaceae	g__Articulospora	s__Articulospora_sp_SH003728.07FU	1
734	4	1	OTU7190	n	0.016	-1.79588	6	0.78533	0.207692	0	Inf	0.0026967	0.00478783	0.00374226	0.420372	0.247065	0.420372	0.577	1.00209	0.00209113	0.00300562	k__Fungi	p_k__Fungi	c_p_k__Fungi	o_c_p_k__Fungi	f_o_c_p_k__Fungi	g_f_o_c_p_k__Fungi	g__unidentified	1
735	4	1	OTU7238	n	0.008	-2.09691	0	-1	0.207692	0	Inf	0.00175301	0.00118337	0.00146819	0.528768	0.528768	0.310889	0.132	0.999431	-0.000569636	-0.000820606	k__Fungi	p__Ascomycota	c__Sordariomycetes	o__Chaetosphaeriales	f__Chaetosphaeriaceae	f__Chaetosphaeriaceae	f__Chaetosphaeriaceae	1
736	4	1	OTU7326	n	0.008	-2.09691	0	-1	0.207692	0	Inf	0.000428375	0.000808117	0.000618246	0.242749	0.128679	0.242749	0.465	1.00038	0.000379742	0.000547513	k__Fungi	p__Ascomycota	c__Dothideomycetes	o__Pleosporales	f__Cucurbitariaceae	g__Pyrenochaetopsis	s__Pyrenochaetopsis_leptospora_SH198996.07FU	1
737	4	1	OTU7371	n	0.008	-2.09691	0	-1	0.207692	0	Inf	0.00139291	0.00104108	0.001217	0.50687	0.50687	0.354402	0.327	0.999649	-0.000351824	-0.000506958	k__Fungi	k__Fungi	k__Fungi	k__Fungi	k__Fungi	k__Fungi	k__Fungi	1
738	4	1	OTU7402	n	0.008	-2.09691	0	-1	0.207692	0	Inf	0.000522881	0.000570637	0.000546759	0.447288	0.327884	0.447288	0.383	1.00005	4.78e-05	6.89e-05	k__Fungi	p__Ascomycota	c__Incertae_sedis	o__Incertae_sedis	f__Pseudeurotiaceae	g__Pseudeurotium	g__Pseudeurotium	1
739	4	1	OTU7405	n	0.016	-1.79588	4	0.612784	0.207692	0	Inf	0.00245517	0.00137428	0.00191472	0.512903	0.512903	0.26659	0.466	0.998922	-0.00108089	-0.00155641	k__Fungi	p__Ascomycota	p__Ascomycota	p__Ascomycota	p__Ascomycota	p__Ascomycota	p__Ascomycota	1
740	4	1	OTU7437	n	0.008	-2.09691	0	-1	0.207692	0	Inf	0.000203617	0.000794384	0.000499	0.250164	0.0524635	0.250164	0.185	1.00059	0.000590767	0.000851871	k__Fungi	p__Ascomycota	c__Leotiomycetes	o__Leotiales	f__Leotiaceae	g__Alatospora	g__Alatospora	1
741	4	1	OTU7449	n	0.008	-2.09691	0	-1	0.207692	0	Inf	0.000197085	0.000142774	0.000169929	0.298236	0.298236	0.168039	0.292	0.999946	-5.43e-05	-7.83e-05	k__Fungi	p__Ascomycota	c__Leotiomycetes	o__Incertae_sedis	o__Incertae_sedis	o__Incertae_sedis	o__Incertae_sedis	1
742	4	1	OTU7475	n	0.008	-2.09691	0	-1	0.207692	0	Inf	0.00458911	0.00320817	0.00389864	0.386763	0.386763	0.305647	0.901	0.998625	-0.00138093	-0.00198453	k__Fungi	p__Ascomycota	c_p__Ascomycota	o_c_p__Ascomycota	f_o_c_p__Ascomycota	g_f_o_c_p__Ascomycota	s__Ascomycota_sp_SH202704.07FU	1
743	4	1	OTU7480	n	0.016	-1.79588	3	0.491362	0.207692	0	Inf	0.000108777	0.000156307	0.000132542	0.168471	0.128967	0.168471	0.767	1.00005	4.75e-05	6.86e-05	k__Fungi	p__Ascomycota	c__Leotiomycetes	o__Helotiales	o__Helotiales	o__Helotiales	o__Helotiales	1
744	4	1	OTU7603	n	0.008	-2.09691	0	-1	0.207692	0	Inf	0.00233694	0.00140158	0.00186926	0.625098	0.625098	0.364191	0.043	0.999067	-0.000935362	-0.00134692	k__Fungi	p__Ascomycota	c__Dothideomycetes	o__Capnodiales	o__Capnodiales	o__Capnodiales	o__Capnodiales	2
745	4	1	OTU7789	n	0.008	-2.09691	0	-1	0.207692	0	Inf	0.00227439	0.00206523	0.00216981	0.524099	0.524099	0.475901	0.701	0.999791	-0.000209161	-0.000301102	k__Fungi	p__Ascomycota	c__Incertae_sedis	o__Incertae_sedis	f__Pseudeurotiaceae	g__Pseudeurotium	g__Pseudeurotium	1
746	4	1	OTU7839	n	0.008	-2.09691	0	-1	0.207692	0	Inf	0.00114861	0.00393782	0.00254322	0.331792	0.109683	0.331792	0.404	1.00279	0.00278921	0.00401377	k__Fungi	p__Ascomycota	p__Ascomycota	p__Ascomycota	p__Ascomycota	p__Ascomycota	p__Ascomycota	1
747	4	1	OTU7897	n	0.008	-2.09691	0	-1	0.207692	0	Inf	0.00598584	0.00124906	0.00361745	0.37822	0.37822	0.0690574	0.193	0.995291	-0.00473678	-0.00680911	k__Fungi	p__Ascomycota	c__Dothideomycetes	o__Pleosporales	o__Pleosporales	o__Pleosporales	o__Pleosporales	1
748	4	1	OTU791	n	0.008	-2.09691	0	-1	0.207692	0	Inf	0.000169695	0.000163308	0.000166502	0.131037	0.131037	0.0840704	0.676	0.999994	-6.39e-06	-9.21e-06	k__Fungi	k__Fungi	k__Fungi	k__Fungi	k__Fungi	k__Fungi	k__Fungi	1
749	4	1	OTU7968	n	0.008	-2.09691	0	-1	0.207692	0	Inf	0.000291991	0.000360517	0.000326254	0.23679	0.115069	0.23679	0.353	1.00007	6.85e-05	9.88e-05	k__Fungi	p__Ascomycota	c__Leotiomycetes	o__Incertae_sedis	f__Myxotrichaceae	g__Oidiodendron	g__Oidiodendron	1
750	4	1	OTU836	n	0.008	-2.09691	0	-1	0.207692	0	Inf	0.000142704	0.000258523	0.000200613	0.257732	0.142268	0.257732	0.425	1.00012	0.000115819	0.000167058	k__Fungi	k__Fungi	k__Fungi	k__Fungi	k__Fungi	k__Fungi	k__Fungi	1
751	4	0	OTU1245	n	0.0392157	-1.40654	6	0.78533	0.356557	0.0291262	12.2418	0.00412435	0.011231	0.00767769	0.689612	0.191852	0.689612	0.001	1.00708	0.00710668	0.0101747	k__Fungi	p_k__Fungi	c_p_k__Fungi	o_c_p_k__Fungi	f_o_c_p_k__Fungi	g_f_o_c_p_k__Fungi	g__unidentified	3
752	4	0	OTU1316	n	0.00980392	-2.0086	0	-1	0.356557	0.0291262	12.2418	0.000292179	0.001034	0.000663091	0.490087	0.0818317	0.490087	0.009	1.00074	0.000741824	0.00106952	k__Fungi	p_k__Fungi	c_p_k__Fungi	o_c_p_k__Fungi	f_o_c_p_k__Fungi	g_f_o_c_p_k__Fungi	g__unidentified	3
753	4	0	OTU1317	n	0.00980392	-2.0086	0	-1	0.356557	0.0291262	12.2418	0.000190076	0.000407976	0.000299026	0.331342	0.0908073	0.331342	0.069	1.00022	0.0002179	0.000314269	k__Fungi	p_k__Fungi	c_p_k__Fungi	o_c_p_k__Fungi	f_o_c_p_k__Fungi	g_f_o_c_p_k__Fungi	s__Fungi_sp_SH458120.07FU	1
754	4	0	OTU1352	n	0.00980392	-2.0086	0	-1	0.356557	0.0291262	12.2418	0.00156956	0.0033906	0.00248008	0.644505	0.226024	0.644505	0.002	1.00182	0.00182104	0.0026207	k__Fungi	k__Fungi	k__Fungi	k__Fungi	k__Fungi	k__Fungi	k__Fungi	3
755	4	0	OTU1355	n	0.00980392	-2.0086	0	-1	0.356557	0.0291262	12.2418	0.000325954	0.00231556	0.00132076	0.751374	0.074038	0.751374	0.001	1.00199	0.00198961	0.00286661	k__Fungi	p__Zygomycota	c__Incertae_sedis	o__Mortierellales	f__Mortierellaceae	f__Mortierellaceae	f__Mortierellaceae	3
756	4	0	OTU1426	n	0.00980392	-2.0086	0	-1	0.356557	0.0291262	12.2418	0.000645069	0.000863839	0.000754454	0.408924	0.256504	0.408924	0.524	1.00022	0.00021877	0.000315381	k__Fungi	k__Fungi	k__Fungi	k__Fungi	k__Fungi	k__Fungi	k__Fungi	1
757	4	0	OTU1536	n	0.00980392	-2.0086	0	-1	0.356557	0.0291262	12.2418	0.000108747	0.000115493	0.00011212	0.117724	0.0831356	0.117724	0.762	1.00001	6.75e-06	9.73e-06	k__Fungi	k__Fungi	k__Fungi	k__Fungi	k__Fungi	k__Fungi	k__Fungi	1
758	4	0	OTU1662	n	0.00980392	-2.0086	0	-1	0.356557	0.0291262	12.2418	0.000278692	0.000482647	0.00038067	0.307916	0.177798	0.307916	0.362	1.0002	0.000203955	0.000294133	k__Fungi	k__Fungi	k__Fungi	k__Fungi	k__Fungi	k__Fungi	k__Fungi	1
759	4	0	OTU1712	n	0.0294118	-1.53148	47	1.67302	0.356557	0.0291262	12.2418	0.0018202	0.00273161	0.0022759	0.582969	0.38846	0.582969	0.075	1.00091	0.000911408	0.0013119	k__Fungi	k__Fungi	k__Fungi	k__Fungi	k__Fungi	k__Fungi	k__Fungi	1
760	4	0	OTU1741	n	0.00980392	-2.0086	0	-1	0.356557	0.0291262	12.2418	0.000278522	0.00030616	0.000292341	0.190546	0.190546	0.179532	0.932	1.00003	2.76e-05	3.99e-05	k__Fungi	k__Fungi	k__Fungi	k__Fungi	k__Fungi	k__Fungi	k__Fungi	1
761	4	0	OTU1809	n	0.0294118	-1.53148	46	1.6637	0.356557	0.0291262	12.2418	0.00482253	0.00618892	0.00550573	0.562044	0.437956	0.562044	0.073	1.00136	0.00136639	0.00196049	k__Fungi	p__Zygomycota	c__Incertae_sedis	o__Mortierellales	f__Mortierellaceae	g__Mortierella	s__Mortierella_sp_SH180117.07FU	1
762	4	0	OTU1817	n	0.0196078	-1.70757	0	-1	0.356557	0.0291262	12.2418	0.00234928	0.00296192	0.0026556	0.557674	0.442326	0.557674	0.189	1.00061	0.00061264	0.000881512	k__Fungi	p__Zygomycota	c__Incertae_sedis	o__Mortierellales	f__Mortierellaceae	g__Mortierella	g__Mortierella	1
763	4	0	OTU1886	n	0.0294118	-1.53148	66	1.8202	0.356557	0.0291262	12.2418	0.0060154	0.00525891	0.00563715	0.533549	0.533549	0.466451	0.513	0.999248	-0.000756489	-0.00108526	k__Fungi	p__Zygomycota	c__Incertae_sedis	o__Mortierellales	f__Mortierellaceae	g__Mortierella	g__Mortierella	1
764	4	0	OTU1889	n	0.00980392	-2.0086	0	-1	0.356557	0.0291262	12.2418	6.12e-05	9.52e-05	7.82e-05	0.226171	0.0782156	0.226171	0.138	1.00003	3.41e-05	4.91e-05	k__Fungi	p__Zygomycota	c__Incertae_sedis	o__Mortierellales	f__Mortierellaceae	g__Mortierella	g__Mortierella	1
765	4	0	OTU1916	c	0.0588235	-1.23045	81.9	1.91381	0.356557	0.0291262	12.2418	0.0281877	0.036622	0.0324049	0.56507	0.43493	0.56507	0.022	1.0082	0.00843433	0.0117863	k__Fungi	p__Zygomycota	c__Incertae_sedis	o__Mortierellales	f__Mortierellaceae	g__Mortierella	g__Mortierella	5
766	4	0	OTU2000	n	0.0490196	-1.30963	84	1.9248	0.356557	0.0291262	12.2418	0.0141441	0.0168819	0.015513	0.544121	0.455879	0.544121	0.247	1.0027	0.00273779	0.00388945	k__Fungi	p__Zygomycota	c__Incertae_sedis	o__Mortierellales	f__Mortierellaceae	g__Mortierella	s__Mortierella_sp_SH180140.07FU	1
767	4	0	OTU2007	n	0.00980392	-2.0086	0	-1	0.356557	0.0291262	12.2418	0.00342314	0.00350475	0.00346394	0.50589	0.479992	0.50589	0.771	1.00008	8.16e-05	0.000117334	k__Fungi	p__Zygomycota	c__Incertae_sedis	o__Mortierellales	f__Mortierellaceae	g__Mortierella	g__Mortierella	1
768	4	0	OTU2017	n	0.0392157	-1.40654	28.3	1.45332	0.356557	0.0291262	12.2418	0.00161547	0.00222163	0.00191855	0.578986	0.421014	0.578986	0.03	1.00061	0.000606156	0.000872824	k__Fungi	p__Zygomycota	c__Incertae_sedis	o__Mortierellales	f__Mortierellaceae	g__Mortierella	g__Mortierella	3
769	4	0	OTU2029	n	0.00980392	-2.0086	0	-1	0.356557	0.0291262	12.2418	0.000108711	0.000149695	0.000129203	0.248272	0.144239	0.248272	0.385	1.00004	4.1e-05	5.91e-05	k__Fungi	p__Zygomycota	c__Incertae_sedis	o__Mortierellales	f__Mortierellaceae	g__Mortierella	s__Mortierella_sp_SH180140.07FU	1
770	4	0	OTU2080	n	0.00980392	-2.0086	0	-1	0.356557	0.0291262	12.2418	0.00172335	0.00128433	0.00150384	0.54024	0.54024	0.414817	0.359	0.999562	-0.000439015	-0.000632413	k__Fungi	p__Zygomycota	c__Incertae_sedis	o__Mortierellales	f__Mortierellaceae	g__Mortierella	g__Mortierella	1
771	4	0	OTU2136	n	0.0294118	-1.53148	21.6	1.33646	0.356557	0.0291262	12.2418	0.0265796	0.0262007	0.0263901	0.50359	0.50359	0.49641	0.871	0.999631	-0.000378915	-0.000532603	k__Fungi	p__Zygomycota	c__Incertae_sedis	o__Mortierellales	f__Mortierellaceae	g__Mortierella	s__Mortierella_minutissima_SH196780.07FU	1
772	4	0	OTU2243	n	0.00980392	-2.0086	0	-1	0.356557	0.0291262	12.2418	0.0043385	0.00652355	0.00543102	0.583422	0.376594	0.583422	0.198	1.00218	0.00218505	0.00313533	k__Fungi	p__Chytridiomycota	p__Chytridiomycota	p__Chytridiomycota	p__Chytridiomycota	p__Chytridiomycota	p__Chytridiomycota	1
773	4	0	OTU2302	n	0.0490196	-1.30963	16.1667	1.2113	0.356557	0.0291262	12.2418	0.000604454	0.000802691	0.000703572	0.309667	0.282283	0.309667	0.896	1.0002	0.000198237	0.000285794	k__Fungi	p__Basidiomycota	c__Tremellomycetes	o__Tremellales	f__Incertae_sedis	g__Cryptococcus	s__Cryptococcus_chernovii_SH197624.07FU	1
774	4	0	OTU2331	c	0.0686275	-1.1635	140.367	2.14757	0.356557	0.0291262	12.2418	0.0286248	0.0409421	0.0347834	0.588528	0.411472	0.588528	0.001	1.01197	0.0123173	0.0171729	k__Fungi	p__Zygomycota	c__Incertae_sedis	o__Mortierellales	f__Mortierellaceae	f__Mortierellaceae	f__Mortierellaceae	5
775	4	0	OTU2368	n	0.00980392	-2.0086	0	-1	0.356557	0.0291262	12.2418	6.78e-05	0.000101972	8.49e-05	0.137279	0.0570577	0.137279	0.387	1.00003	3.42e-05	4.93e-05	k__Fungi	p__Glomeromycota	c__Glomeromycetes	o__Paraglomerales	f__Paraglomeraceae	g__Paraglomus	g__Paraglomus	1
776	4	0	OTU2516	n	0.0196078	-1.70757	1	0.0413927	0.356557	0.0291262	12.2418	0.000937057	0.000808527	0.000872792	0.38344	0.38344	0.317612	0.704	0.999872	-0.00012853	-0.000185268	k__Fungi	p__Glomeromycota	c__Glomeromycetes	o__Paraglomerales	o__Paraglomerales	o__Paraglomerales	o__Paraglomerales	1
777	4	0	OTU2538	n	0.00980392	-2.0086	0	-1	0.356557	0.0291262	12.2418	7.48e-05	0.000108794	9.18e-05	0.135454	0.069838	0.135454	0.581	1.00003	3.4e-05	4.91e-05	k__Fungi	p__Glomeromycota	c__Glomeromycetes	o__Glomerales	f__Claroideoglomeraceae	g_f__Claroideoglomeraceae	s__Claroideoglomeraceae_sp_SH206039.07FU	1
778	4	0	OTU2638	n	0.00980392	-2.0086	0	-1	0.356557	0.0291262	12.2418	0.000434841	0.000686406	0.000560624	0.437272	0.221611	0.437272	0.13	1.00025	0.000251565	0.000362728	k__Fungi	p__Glomeromycota	c__Glomeromycetes	o__Paraglomerales	o__Paraglomerales	o__Paraglomerales	o__Paraglomerales	1
779	4	0	OTU2643	n	0.0490196	-1.30963	30.6333	1.48761	0.356557	0.0291262	12.2418	0.00236854	0.00230237	0.00233545	0.450667	0.449131	0.450667	0.985	0.999934	-6.62e-05	-9.52e-05	k__Fungi	p__Glomeromycota	c__Glomeromycetes	o__Glomerales	f__Claroideoglomeraceae	g__Claroideoglomus	g__Claroideoglomus	1
780	4	0	OTU2727	n	0.00980392	-2.0086	0	-1	0.356557	0.0291262	12.2418	0.00112837	0.00259944	0.0018639	0.617618	0.172966	0.617618	0.004	1.00147	0.00147107	0.00211835	k__Fungi	k__Fungi	k__Fungi	k__Fungi	k__Fungi	k__Fungi	k__Fungi	3
781	4	0	OTU2775	n	0.0294118	-1.53148	0	-1	0.356557	0.0291262	12.2418	0.00155365	0.00194323	0.00174844	0.492195	0.30466	0.492195	0.166	1.00039	0.000389577	0.00056106	k__Fungi	p__Glomeromycota	c__Glomeromycetes	o__Glomerales	f__Claroideoglomeraceae	g__Claroideoglomus	s__Claroideoglomus_sp_SH021559.07FU	1
782	4	0	OTU2807	n	0.00980392	-2.0086	0	-1	0.356557	0.0291262	12.2418	0.000244831	0.000985812	0.000615322	0.549295	0.0738939	0.549295	0.001	1.00074	0.000740982	0.00106835	k__Fungi	k__Fungi	k__Fungi	k__Fungi	k__Fungi	k__Fungi	k__Fungi	3
783	4	0	OTU2820	n	0.00980392	-2.0086	0	-1	0.356557	0.0291262	12.2418	0.00069176	0.000407549	0.000549655	0.305644	0.305644	0.211847	0.779	0.999716	-0.000284211	-0.000409804	k__Fungi	p__Glomeromycota	c__Glomeromycetes	o__Glomerales	f__Claroideoglomeraceae	g__Claroideoglomus	s__Claroideoglomus_sp_SH021559.07FU	1
784	4	0	OTU2821	n	0.00980392	-2.0086	0	-1	0.356557	0.0291262	12.2418	0.000346332	0.000244752	0.000295542	0.334815	0.334815	0.165629	0.212	0.999898	-0.00010158	-0.000146505	k__Fungi	p__Basidiomycota	c__Tremellomycetes	c__Tremellomycetes	c__Tremellomycetes	c__Tremellomycetes	c__Tremellomycetes	1
785	4	0	OTU2923	n	0.0392157	-1.40654	8.6	0.939519	0.356557	0.0291262	12.2418	0.00162172	0.00153578	0.00157875	0.389113	0.366863	0.389113	0.923	0.999914	-8.59e-05	-0.00012379	k__Fungi	p__Glomeromycota	c__Glomeromycetes	o__Glomerales	f__Claroideoglomeraceae	g__Claroideoglomus	g__Claroideoglomus	1
786	4	0	OTU2960	n	0.00980392	-2.0086	0	-1	0.356557	0.0291262	12.2418	0.000801652	0.000251515	0.000526584	0.391465	0.391465	0.10235	0.075	0.99945	-0.000550137	-0.000793263	k__Fungi	p__Glomeromycota	c__Glomeromycetes	o__Glomerales	f__Claroideoglomeraceae	g__Claroideoglomus	g__Claroideoglomus	1
787	4	0	OTU3154	n	0.0588235	-1.23045	68.6	1.83696	0.356557	0.0291262	12.2418	0.0044255	0.00392479	0.00417515	0.514839	0.514839	0.470019	0.812	0.999501	-0.000500707	-0.000719364	k__Fungi	p__Glomeromycota	c__Glomeromycetes	o__Glomerales	f__Claroideoglomeraceae	g__Claroideoglomus	g__Claroideoglomus	1
788	4	0	OTU3435	n	0.00980392	-2.0086	0	-1	0.356557	0.0291262	12.2418	7.46e-05	0.000169861	0.000122255	0.198487	0.034891	0.198487	0.102	1.0001	9.52e-05	0.000137348	k__Fungi	p__Basidiomycota	c__Agaricomycetes	c__Agaricomycetes	c__Agaricomycetes	c__Agaricomycetes	c__Agaricomycetes	1
789	4	0	OTU3944	n	0.00980392	-2.0086	0	-1	0.356557	0.0291262	12.2418	0.000814986	0.00094479	0.000879888	0.506202	0.423423	0.506202	0.342	1.00013	0.000129804	0.000187104	k__Fungi	p__Basidiomycota	c__Agaricomycetes	o__Agaricales	f__Entolomataceae	g__Entoloma	s__Entoloma_sericeum_SH221917.07FU	1
790	4	0	OTU3967	n	0.00980392	-2.0086	0	-1	0.356557	0.0291262	12.2418	0.0025409	0.00667316	0.00460703	0.724237	0.228489	0.724237	0.001	1.00412	0.00413226	0.00593427	k__Fungi	k__Fungi	k__Fungi	k__Fungi	k__Fungi	k__Fungi	k__Fungi	3
791	4	0	OTU4046	n	0.00980392	-2.0086	0	-1	0.356557	0.0291262	12.2418	6.79e-05	7.48e-05	7.13e-05	0.134816	0.0951427	0.134816	0.718	1.00001	6.93e-06	1e-05	k__Fungi	p__Basidiomycota	c__Agaricomycetes	o__Trechisporales	f__Hydnodontaceae	g__Trechispora	g__Trechispora	1
792	4	0	OTU4058	n	0.00980392	-2.0086	0	-1	0.356557	0.0291262	12.2418	0.000733423	0.00249346	0.00161344	0.750637	0.142865	0.750637	0.001	1.00176	0.00176004	0.00253511	k__Fungi	k__Fungi	k__Fungi	k__Fungi	k__Fungi	k__Fungi	k__Fungi	3
793	4	0	OTU4059	n	0.00980392	-2.0086	0	-1	0.356557	0.0291262	12.2418	0.000190258	0.000245115	0.000217687	0.257371	0.212257	0.257371	0.776	1.00005	5.49e-05	7.91e-05	k__Fungi	p__Basidiomycota	c__Microbotryomycetes	c__Microbotryomycetes	c__Microbotryomycetes	c__Microbotryomycetes	c__Microbotryomycetes	1
794	4	0	OTU4402	n	0.0196078	-1.70757	0	-1	0.356557	0.0291262	12.2418	0.000414368	0.000782176	0.000598272	0.354864	0.148416	0.354864	0.154	1.00037	0.000367808	0.000530318	k__Fungi	p__Basidiomycota	c__Microbotryomycetes	c__Microbotryomycetes	c__Microbotryomycetes	c__Microbotryomycetes	c__Microbotryomycetes	1
795	4	0	OTU4509	n	0.00980392	-2.0086	0	-1	0.356557	0.0291262	12.2418	0.00268783	0.00207999	0.00238391	0.354353	0.354353	0.211896	0.401	0.999394	-0.000607834	-0.000874834	k__Fungi	p__Ascomycota	c__Eurotiomycetes	o__Chaetothyriales	f__Herpotrichiellaceae	g__Exophiala	s__Exophiala_opportunistica_SH197647.07FU	1
796	4	0	OTU4571	n	0.00980392	-2.0086	0	-1	0.356557	0.0291262	12.2418	0.000305551	0.00140756	0.000856554	0.680787	0.0611522	0.680787	0.001	1.0011	0.00110201	0.0015885	k__Fungi	p__Glomeromycota	c__Glomeromycetes	o__Archaeosporales	f_o__Archaeosporales	g_f_o__Archaeosporales	s__Archaeosporales_sp_SH129009.07FU	3
797	4	0	OTU4647	n	0.00980392	-2.0086	0	-1	0.356557	0.0291262	12.2418	0.000461925	0.000931541	0.000696733	0.477505	0.170482	0.477505	0.037	1.00047	0.000469617	0.000677042	k__Fungi	p__Glomeromycota	c__Glomeromycetes	o__Archaeosporales	f_o__Archaeosporales	g_f_o__Archaeosporales	s__Archaeosporales_sp_SH029483.07FU	3
798	4	0	OTU4659	n	0.00980392	-2.0086	0	-1	0.356557	0.0291262	12.2418	0.00239263	0.00180114	0.00209688	0.440115	0.440115	0.404939	0.89	0.99941	-0.000591485	-0.000851547	k__Fungi	p__Basidiomycota	c__Agaricomycetes	o_c__Agaricomycetes	f_o_c__Agaricomycetes	g_f_o_c__Agaricomycetes	s__Agaricomycetes_sp_SH220644.07FU	1
799	4	0	OTU4681	n	0.00980392	-2.0086	0	-1	0.356557	0.0291262	12.2418	0.000393733	0.000700428	0.00054708	0.29264	0.14394	0.29264	0.376	1.00031	0.000306694	0.000442224	k__Fungi	p__Ascomycota	c__Eurotiomycetes	o__Chaetothyriales	f__Herpotrichiellaceae	g__Exophiala	g__Exophiala	1
800	4	0	OTU4716	n	0.0294118	-1.53148	51.5	1.71265	0.356557	0.0291262	12.2418	0.00730571	0.0122808	0.00979328	0.627004	0.362339	0.627004	0.024	1.00494	0.00497513	0.007108	k__Fungi	p__Glomeromycota	c__Glomeromycetes	o__Archaeosporales	f_o__Archaeosporales	g_f_o__Archaeosporales	s__Archaeosporales_sp_SH217164.07FU	3
801	4	0	OTU4720	n	0.0196078	-1.70757	24	1.38202	0.356557	0.0291262	12.2418	0.00197568	0.00304527	0.00251047	0.589184	0.292305	0.589184	0.016	1.00107	0.00106959	0.00153923	k__Fungi	p__Glomeromycota	c__Glomeromycetes	o__Archaeosporales	o__Archaeosporales	o__Archaeosporales	o__Archaeosporales	3
802	4	0	OTU4790	n	0.0392157	-1.40654	67.5	1.82995	0.356557	0.0291262	12.2418	0.00056342	0.00153611	0.00104977	0.668932	0.153346	0.668932	0.001	1.00097	0.00097269	0.00140182	k__Fungi	p__Glomeromycota	c__Glomeromycetes	o__Archaeosporales	f_o__Archaeosporales	g_f_o__Archaeosporales	g__unidentified	3
803	4	0	OTU4828	n	0.00980392	-2.0086	0	-1	0.356557	0.0291262	12.2418	2.04e-05	0.000244935	0.000132671	0.210991	0.0021975	0.210991	0.028	1.00022	0.000224526	0.00032388	k__Fungi	p__Glomeromycota	c__Glomeromycetes	o__Archaeosporales	f_o__Archaeosporales	g_f_o__Archaeosporales	g__unidentified	3
804	4	0	OTU4874	n	0.00980392	-2.0086	0	-1	0.356557	0.0291262	12.2418	0.000115445	0.000415213	0.000265329	0.223557	0.0310786	0.223557	0.074	1.0003	0.000299768	0.00043236	k__Fungi	p__Glomeromycota	c__Glomeromycetes	o__Archaeosporales	f_o__Archaeosporales	g_f_o__Archaeosporales	s__Archaeosporales_sp_SH129002.07FU	1
805	4	0	OTU4879	n	0.00980392	-2.0086	0	-1	0.356557	0.0291262	12.2418	0.000230822	0.000163252	0.000197037	0.251028	0.251028	0.142035	0.405	0.999932	-6.76e-05	-9.75e-05	k__Fungi	p__Ascomycota	c__Eurotiomycetes	o__Chaetothyriales	f__Herpotrichiellaceae	f__Herpotrichiellaceae	f__Herpotrichiellaceae	1
806	4	0	OTU4899	n	0.00980392	-2.0086	0	-1	0.356557	0.0291262	12.2418	0.000108608	0.000645188	0.000376898	0.538006	0.0288162	0.538006	0.001	1.00054	0.00053658	0.00077383	k__Fungi	p__Glomeromycota	c__Glomeromycetes	o__Archaeosporales	f__Archaeosporaceae	g_f__Archaeosporaceae	g__unidentified	3
807	4	0	OTU4946	n	0.0196078	-1.70757	1	0.0413927	0.356557	0.0291262	12.2418	0.000319153	0.00138576	0.000852456	0.487682	0.0374392	0.487682	0.003	1.00107	0.00106661	0.00153748	k__Fungi	p__Glomeromycota	c__Glomeromycetes	o__Archaeosporales	f__Archaeosporaceae	g_f__Archaeosporaceae	g__unidentified	3
808	4	0	OTU5089	n	0.00980392	-2.0086	0	-1	0.356557	0.0291262	12.2418	0.000461758	0.000387479	0.000424619	0.170887	0.170887	0.117326	0.689	0.999926	-7.43e-05	-0.000107115	k__Fungi	p__Basidiomycota	c__Agaricomycetes	o__Sebacinales	o__Sebacinales	o__Sebacinales	o__Sebacinales	1
809	4	0	OTU5398	n	0.00980392	-2.0086	0	-1	0.356557	0.0291262	12.2418	0.00247258	0.00269291	0.00258275	0.506432	0.437644	0.506432	0.503	1.00022	0.000220332	0.000317052	k__Fungi	p__Ascomycota	c__Sordariomycetes	o__Hypocreales	o__Hypocreales	o__Hypocreales	o__Hypocreales	1
810	4	0	OTU5472	n	0.00980392	-2.0086	0	-1	0.356557	0.0291262	12.2418	0.00088282	0.00076129	0.000822055	0.337517	0.337517	0.291054	0.739	0.999879	-0.000121529	-0.000175186	k__Fungi	p_k__Fungi	c_p_k__Fungi	o_c_p_k__Fungi	f_o_c_p_k__Fungi	g_f_o_c_p_k__Fungi	s__Fungi_sp_SH024554.07FU	1
811	4	0	OTU5624	n	0.00980392	-2.0086	0	-1	0.356557	0.0291262	12.2418	0.00213245	0.00374701	0.00293973	0.582679	0.321244	0.582679	0.089	1.00161	0.00161457	0.0023225	k__Fungi	p__Ascomycota	c__Sordariomycetes	o__Hypocreales	f__Incertae_sedis	g__Acremonium	s__Acremonium_rutilum_SH207064.07FU	1
812	4	0	OTU5840	n	0.00980392	-2.0086	0	-1	0.356557	0.0291262	12.2418	0.000162944	0.000102163	0.000132553	0.105366	0.105366	0.0880835	0.921	0.999939	-6.08e-05	-8.77e-05	k__Fungi	p__Ascomycota	c__Sordariomycetes	c__Sordariomycetes	c__Sordariomycetes	c__Sordariomycetes	c__Sordariomycetes	1
813	4	0	OTU5881	n	0.00980392	-2.0086	0	-1	0.356557	0.0291262	12.2418	0.00158992	0.000217383	0.00090365	0.477562	0.477562	0.0446756	0.018	0.99863	-0.00137253	-0.00197836	k__Fungi	p__Ascomycota	c__Sordariomycetes	o__Hypocreales	f__Bionectriaceae	f__Bionectriaceae	f__Bionectriaceae	2
814	4	0	OTU5965	n	0.00980392	-2.0086	0	-1	0.356557	0.0291262	12.2418	0.00135211	0.00114248	0.0012473	0.52653	0.52653	0.392558	0.146	0.999791	-0.000209626	-0.00030205	k__Fungi	p__Ascomycota	c__Sordariomycetes	o__Hypocreales	f__Incertae_sedis	g__Ilyonectria	g__Ilyonectria	1
815	4	0	OTU6100	n	0.00980392	-2.0086	0	-1	0.356557	0.0291262	12.2418	0.00160927	0.00140755	0.00150841	0.533433	0.533433	0.439906	0.259	0.999799	-0.000201722	-0.000290585	k__Fungi	p__Basidiomycota	c__Tremellomycetes	o__Tremellales	f__Incertae_sedis	g__Cryptococcus	s__Cryptococcus_podzolicus_SH181879.07FU	1
816	4	0	OTU611	n	0.0196078	-1.70757	24	1.38202	0.356557	0.0291262	12.2418	0.0155713	0.0148553	0.0152133	0.511766	0.511766	0.488234	0.739	0.999295	-0.000716024	-0.00101753	k__Fungi	p__Zygomycota	c__Incertae_sedis	o__Mortierellales	f_o__Mortierellales	g_f_o__Mortierellales	s__Mortierellales_sp_SH217612.07FU	1
817	4	0	OTU6119	n	0.00980392	-2.0086	0	-1	0.356557	0.0291262	12.2418	0.000176446	0.000319273	0.00024786	0.165615	0.122037	0.165615	0.901	1.00014	0.000142827	0.000206005	k__Fungi	p__Ascomycota	c__Sordariomycetes	o_c__Sordariomycetes	f_o_c__Sordariomycetes	g_f_o_c__Sordariomycetes	s__Sordariomycetes_sp_SH175275.07FU	1
818	4	0	OTU6130	n	0.00980392	-2.0086	0	-1	0.356557	0.0291262	12.2418	0.000183412	0.00014284	0.000163126	0.273058	0.273058	0.175129	0.442	0.999959	-4.06e-05	-5.85e-05	k__Fungi	p__Ascomycota	p__Ascomycota	p__Ascomycota	p__Ascomycota	p__Ascomycota	p__Ascomycota	1
819	4	0	OTU6221	n	0.00980392	-2.0086	0	-1	0.356557	0.0291262	12.2418	0.00396741	0.00209448	0.00303094	0.560987	0.560987	0.306028	0.278	0.998134	-0.00187294	-0.00269391	k__Fungi	p__Ascomycota	c__Eurotiomycetes	c__Eurotiomycetes	c__Eurotiomycetes	c__Eurotiomycetes	c__Eurotiomycetes	1
820	4	0	OTU6258	n	0.00980392	-2.0086	0	-1	0.356557	0.0291262	12.2418	0.00060458	0.000530465	0.000567522	0.4109	0.4109	0.373881	0.746	0.999926	-7.41e-05	-0.000106865	k__Fungi	p__Basidiomycota	c__Tremellomycetes	o__Tremellales	f__Incertae_sedis	g__Cryptococcus	s__Cryptococcus_podzolicus_SH181879.07FU	1
821	4	0	OTU6345	n	0.00980392	-2.0086	0	-1	0.356557	0.0291262	12.2418	0.00721355	0.00716638	0.00718996	0.49836	0.487308	0.49836	0.901	0.999953	-4.72e-05	-6.76e-05	k__Fungi	p__Ascomycota	c__Sordariomycetes	o__Hypocreales	f__Incertae_sedis	g__Ilyonectria	g__Ilyonectria	1
822	4	0	OTU6391	d	0.0686275	-1.1635	7.58333	0.88555	0.356557	0.0291262	12.2418	0.0341312	0.0130259	0.0235785	0.703097	0.703097	0.252547	0.001	0.979591	-0.0211053	-0.0297482	k__Fungi	k__Fungi	k__Fungi	k__Fungi	k__Fungi	k__Fungi	k__Fungi	4
823	4	0	OTU6417	n	0.00980392	-2.0086	0	-1	0.356557	0.0291262	12.2418	0.00106668	0.00202338	0.00154503	0.392882	0.17753	0.392882	0.303	1.00096	0.000956699	0.00137809	k__Fungi	p__Ascomycota	c__Dothideomycetes	o__Pleosporales	f_o__Pleosporales	g_f_o__Pleosporales	s__Pleosporales_sp_SH204047.07FU	1
824	4	0	OTU6553	n	0.00980392	-2.0086	0	-1	0.356557	0.0291262	12.2418	0.000774195	0.00074119	0.000757693	0.379518	0.379518	0.377314	0.989	0.999967	-3.3e-05	-4.76e-05	k__Fungi	p__Ascomycota	c_p__Ascomycota	o_c_p__Ascomycota	f_o_c_p__Ascomycota	g_f_o_c_p__Ascomycota	s__Ascomycota_sp_SH211035.07FU	1
825	4	0	OTU6603	n	0.00980392	-2.0086	0	-1	0.356557	0.0291262	12.2418	0.000923988	0.000693491	0.00080874	0.522287	0.522287	0.318499	0.16	0.99977	-0.000230497	-0.000332268	k__Fungi	p__Ascomycota	c__Sordariomycetes	o__Coniochaetales	f__Coniochaetaceae	g_f__Coniochaetaceae	s__Coniochaetaceae_sp_SH191379.07FU	1
826	4	0	OTU6619	n	0.0196078	-1.70757	1	0.0413927	0.356557	0.0291262	12.2418	0.000779667	0.00114234	0.000961006	0.356609	0.220211	0.356609	0.408	1.00036	0.000362679	0.000522733	k__Fungi	k__Fungi	k__Fungi	k__Fungi	k__Fungi	k__Fungi	k__Fungi	1
827	4	0	OTU6699	n	0.0392157	-1.40654	1.5	0.20412	0.356557	0.0291262	12.2418	6.12e-05	0.000108832	8.5e-05	0.201206	0.0514	0.201206	0.17	1.00005	4.77e-05	6.88e-05	k__Fungi	p__Ascomycota	c__Dothideomycetes	o__Pleosporales	o__Pleosporales	o__Pleosporales	o__Pleosporales	1
828	4	0	OTU6736	n	0.0490196	-1.30963	13.25	1.12548	0.356557	0.0291262	12.2418	0.000849601	0.000802052	0.000825827	0.279243	0.279243	0.235866	0.783	0.999952	-4.75e-05	-6.85e-05	k__Fungi	p__Ascomycota	c__Dothideomycetes	o__Pleosporales	o__Pleosporales	o__Pleosporales	o__Pleosporales	1
829	4	0	OTU6811	n	0.00980392	-2.0086	0	-1	0.356557	0.0291262	12.2418	0.00027182	0.000706635	0.000489227	0.412683	0.0952475	0.412683	0.028	1.00043	0.000434815	0.000626999	k__Fungi	p__Ascomycota	p__Ascomycota	p__Ascomycota	p__Ascomycota	p__Ascomycota	p__Ascomycota	3
830	4	0	OTU6855	n	0.0294118	-1.53148	5	0.70757	0.356557	0.0291262	12.2418	0.0222733	0.0120809	0.0171771	0.537199	0.537199	0.30142	0.401	0.99003	-0.0101924	-0.0144564	k__Fungi	p__Ascomycota	p__Ascomycota	p__Ascomycota	p__Ascomycota	p__Ascomycota	p__Ascomycota	1
831	4	0	OTU6989	n	0.00980392	-2.0086	0	-1	0.356557	0.0291262	12.2418	0.00024437	0.000244874	0.000244622	0.14271	0.14271	0.114403	0.819	1	5.04e-07	7.26e-07	k__Fungi	p__Ascomycota	c_p__Ascomycota	o_c_p__Ascomycota	f_o_c_p__Ascomycota	g_f_o_c_p__Ascomycota	s__Ascomycota_sp_SH217880.07FU	1
832	4	0	OTU7	n	0.00980392	-2.0086	0	-1	0.356557	0.0291262	12.2418	0.00154211	0.00663186	0.00408699	0.788157	0.113197	0.788157	0.001	1.00508	0.00508974	0.00731308	k__Fungi	k__Fungi	k__Fungi	k__Fungi	k__Fungi	k__Fungi	k__Fungi	3
833	4	0	OTU7085	n	0.0980392	-1.0086	37.0833	1.57035	0.356557	0.0291262	12.2418	0.00607155	0.00296594	0.00451874	0.671818	0.671818	0.309428	0.003	0.996913	-0.00310561	-0.0044603	k__Fungi	p__Ascomycota	c__Dothideomycetes	o__Capnodiales	o__Capnodiales	o__Capnodiales	o__Capnodiales	2
834	4	0	OTU7107	n	0.00980392	-2.0086	0	-1	0.356557	0.0291262	12.2418	0.00371753	0.00889054	0.00630403	0.564117	0.21061	0.564117	0.114	1.00515	0.005173	0.00741633	k__Fungi	p__Ascomycota	c__Leotiomycetes	o__Helotiales	f__Helotiaceae	g__Articulospora	s__Articulospora_sp_SH003728.07FU	1
835	4	0	OTU7139	n	0.00980392	-2.0086	0	-1	0.356557	0.0291262	12.2418	0.00257472	0.00231909	0.0024469	0.526118	0.526118	0.473882	0.325	0.999745	-0.000255636	-0.000367905	k__Fungi	p__Ascomycota	c_p__Ascomycota	o_c_p__Ascomycota	f_o_c_p__Ascomycota	g_f_o_c_p__Ascomycota	s__Ascomycota_sp_SH198656.07FU	1
836	4	0	OTU7145	n	0.0294118	-1.53148	0	-1	0.356557	0.0291262	12.2418	0.0026176	0.00394402	0.00328081	0.309124	0.136775	0.309124	0.388	1.00132	0.00132642	0.00190735	k__Fungi	k__Fungi	k__Fungi	k__Fungi	k__Fungi	k__Fungi	k__Fungi	1
837	4	0	OTU7152	n	0.0196078	-1.70757	13	1.11727	0.356557	0.0291262	12.2418	7.46e-05	0.000122446	9.85e-05	0.177521	0.0865543	0.177521	0.382	1.00005	4.78e-05	6.9e-05	k__Fungi	p__Ascomycota	c__Leotiomycetes	o__Helotiales	f__Helotiaceae	g__Articulospora	s__Articulospora_sp_SH003728.07FU	1
838	4	0	OTU7160	n	0.00980392	-2.0086	0	-1	0.356557	0.0291262	12.2418	0.000196901	0.000108703	0.000152802	0.404989	0.404989	0.14228	0.049	0.999912	-8.82e-05	-0.000127223	k__Fungi	p__Ascomycota	c_p__Ascomycota	o_c_p__Ascomycota	f_o_c_p__Ascomycota	g_f_o_c_p__Ascomycota	s__Ascomycota_sp_SH198656.07FU	2
839	4	0	OTU7168	n	0.0196078	-1.70757	0	-1	0.356557	0.0291262	12.2418	0.000108619	0.000163082	0.000135851	0.25724	0.125643	0.25724	0.271	1.00005	5.45e-05	7.86e-05	k__Fungi	p__Ascomycota	p__Ascomycota	p__Ascomycota	p__Ascomycota	p__Ascomycota	p__Ascomycota	1
840	4	0	OTU7190	n	0.0490196	-1.30963	15.1667	1.18374	0.356557	0.0291262	12.2418	0.0026967	0.00478783	0.00374226	0.420372	0.247065	0.420372	0.577	1.00209	0.00209113	0.00300562	k__Fungi	p_k__Fungi	c_p_k__Fungi	o_c_p_k__Fungi	f_o_c_p_k__Fungi	g_f_o_c_p_k__Fungi	g__unidentified	1
841	4	0	OTU722	n	0.00980392	-2.0086	0	-1	0.356557	0.0291262	12.2418	0.0006228	0.00707255	0.00384768	0.498923	0.00462468	0.498923	0.001	1.00645	0.00644975	0.00926939	k__Fungi	p__Zygomycota	c__Incertae_sedis	o__Mortierellales	f_o__Mortierellales	g_f_o__Mortierellales	s__Mortierellales_sp_SH465267.07FU	3
842	4	0	OTU7332	n	0.0196078	-1.70757	3	0.491362	0.356557	0.0291262	12.2418	0.000420646	0.00165549	0.00103807	0.296173	0.0463108	0.296173	0.097	1.00123	0.00123485	0.00177966	k__Fungi	p__Ascomycota	c__Leotiomycetes	o__Helotiales	o__Helotiales	o__Helotiales	o__Helotiales	1
843	4	0	OTU7405	n	0.0294118	-1.53148	24.25	1.3865	0.356557	0.0291262	12.2418	0.00245517	0.00137428	0.00191472	0.512903	0.512903	0.26659	0.466	0.998922	-0.00108089	-0.00155641	k__Fungi	p__Ascomycota	p__Ascomycota	p__Ascomycota	p__Ascomycota	p__Ascomycota	p__Ascomycota	1
844	4	0	OTU7446	n	0.00980392	-2.0086	0	-1	0.356557	0.0291262	12.2418	0.000658373	0.000489701	0.000574037	0.262153	0.262153	0.146243	0.402	0.999831	-0.000168672	-0.000243203	k__Fungi	p__Ascomycota	c__Leotiomycetes	o__Helotiales	f__Incertae_sedis	g__Cadophora	s__Cadophora_luteo-olivacea_SH092150.07FU	1
845	4	0	OTU7480	n	0.00980392	-2.0086	0	-1	0.356557	0.0291262	12.2418	0.000108777	0.000156307	0.000132542	0.168471	0.128967	0.168471	0.767	1.00005	4.75e-05	6.86e-05	k__Fungi	p__Ascomycota	c__Leotiomycetes	o__Helotiales	o__Helotiales	o__Helotiales	o__Helotiales	1
846	4	0	OTU7578	n	0.0196078	-1.70757	1	0.0413927	0.356557	0.0291262	12.2418	0.000291955	0.000408326	0.000350141	0.2025	0.2025	0.199916	0.999	1.00012	0.000116371	0.000167829	k__Fungi	p__Ascomycota	c__Leotiomycetes	o__Helotiales	o__Helotiales	o__Helotiales	o__Helotiales	1
847	4	0	OTU7603	n	0.0196078	-1.70757	0	-1	0.356557	0.0291262	12.2418	0.00233694	0.00140158	0.00186926	0.625098	0.625098	0.364191	0.043	0.999067	-0.000935362	-0.00134692	k__Fungi	p__Ascomycota	c__Dothideomycetes	o__Capnodiales	o__Capnodiales	o__Capnodiales	o__Capnodiales	2
848	4	0	OTU7627	n	0.00980392	-2.0086	0	-1	0.356557	0.0291262	12.2418	0.000129184	0.000224489	0.000176836	0.217624	0.0417444	0.217624	0.132	1.0001	9.53e-05	0.000137472	k__Fungi	p_k__Fungi	c_p_k__Fungi	o_c_p_k__Fungi	f_o_c_p_k__Fungi	g_f_o_c_p_k__Fungi	s__Fungi_sp_SH483390.07FU	1
849	4	0	OTU7716	n	0.0196078	-1.70757	1	0.0413927	0.356557	0.0291262	12.2418	0.000149374	0.000115485	0.00013243	0.161136	0.161136	0.0996628	0.626	0.999966	-3.39e-05	-4.89e-05	k__Fungi	p__Ascomycota	p__Ascomycota	p__Ascomycota	p__Ascomycota	p__Ascomycota	p__Ascomycota	1
850	4	0	OTU7838	n	0.00980392	-2.0086	0	-1	0.356557	0.0291262	12.2418	0.000176632	0.000136052	0.000156342	0.161397	0.161397	0.124318	0.789	0.999959	-4.06e-05	-5.85e-05	k__Fungi	k__Fungi	k__Fungi	k__Fungi	k__Fungi	k__Fungi	k__Fungi	1
851	4	0	OTU7915	n	0.0392157	-1.40654	2	0.322219	0.356557	0.0291262	12.2418	0.000434664	0.000967484	0.000701074	0.354858	0.212571	0.354858	0.821	1.00053	0.00053282	0.000768158	k__Fungi	p__Basidiomycota	c__Tremellomycetes	o__Tremellales	f__Incertae_sedis	g__Cryptococcus	s__Cryptococcus_victoriae_SH181628.07FU	1
852	4	0	OTU813	n	0.00980392	-2.0086	0	-1	0.356557	0.0291262	12.2418	6.8e-06	0.00168386	0.00084533	0.284565	0.000114881	0.284565	0.003	1.00168	0.00167706	0.00241745	k__Fungi	p__Zygomycota	c__Incertae_sedis	o__Mortierellales	f_o__Mortierellales	g_f_o__Mortierellales	s__Mortierellales_sp_SH465267.07FU	3
853	4	0	OTU950	n	0.0196078	-1.70757	1	0.0413927	0.356557	0.0291262	12.2418	6.8e-06	0.000543148	0.000274973	0.366837	0.000353171	0.366837	0.001	1.00054	0.00053635	0.000773577	k__Fungi	p__Zygomycota	c__Incertae_sedis	o__Mortierellales	f_o__Mortierellales	g_f_o__Mortierellales	s__Mortierellales_sp_SH465267.07FU	3
